# Supplementary material for: Discovery and characterization of the feline miRNAome
Source: Sci Rep. 2017 Aug 23;7:9263. doi: 10.1038/s41598-017-10164-w (PMC5569061; doi:10.1038/s41598-017-10164-w)
Supplement: Supplementary file 2 — Supplementary Tables 1 [file 41598_2017_10164_MOESM2_ESM.xlsx]

## Sheet: S1.1 Tissues
SampleID/Library ID	Tissue	Sample No.	Age	Sex	RIN	Conc. (ng/μl)	#RawReads	#FilteredReads	#CleanReads	FilterRate	#Assigned to miRNA	MappedRate
s67	Cat lip	no.1	12 years	FS	8.1	198	3864563	62561	3802002	0.0161884	1887951	0.496568
s69	Cat brain stem	no.1	13 years	MC	9.2	220	3395279	42452	3352827	0.0125032	1455163	0.434011
s70	Cat cerebellum	no.2	13 years	MC	9.2	227	4882121	37890	4844231	0.00776097	2190141	0.452113
s71	Cat cerebral cortex	no.2	13 years	MC	9.2	108	2577019	30419	2546600	0.0118039	1268361	0.498061
s72	Cat cerebral cortex	no.1	3 years	M	9.6	207	3003600	34303	2969297	0.0114206	1363098	0.459064
s73	Cat tongue	no.2	13 years	MC	9.1	292	2080612	36724	2043888	0.0176506	474999	0.2324
s74	Cat tongue	no.1	3 years	M	9	366	7219248	36486	7182762	0.00505399	3717088	0.517501
s75	Cat testis	no.8	~10 weeks	MC	9	128	1620213	10630	1609583	0.00656087	657880	0.408727
s76	Cat liver	no.3	3 years	M	3.3	420	631706	5705	626001	0.0090311	273976	0.437661
s77	Cat testis	no.3	6 months	MC	9.3	119	5157750	26600	5131150	0.00515729	2985305	0.5818
s78	Cat pancreas	no.2	13 years	MC	7.4	678	1688096	40330	1647766	0.0238908	315510	0.191477
s79	Cat cerebellum	no.1	3 years	M	2.4	337	2230358	36129	2194229	0.0161987	637590	0.290576
s80	Cat kidney	no.3	3 years	M	7	350	4819224	41586	4777638	0.00862919	2408247	0.504066
s81	Cat ovary	no.9	~10 weeks	FS	9.3	192	2809912	16549	2793363	0.00588951	1602498	0.573681
s82	Cat ovary	no.2	~1 year	FS	9.1	180	2307377	12603	2294774	0.00546205	1242126	0.541285
s83	Cat pancreas	no.1	3 years	M	8.6	316	1694366	29738	1664628	0.0175511	495041	0.297388
s84	Cat lymph node	no.1	10-12 weeks	M	9.4	409	1193195	19797	1173398	0.0165916	394060	0.335828
s85	Cat skin	no.2	10-12 weeks	M	6	250	2798157	23122	2775035	0.0082633	908315	0.327317
s86	Cat skin	no.1	10-12 weeks	M	7.2	144	2068344	27296	2041048	0.013197	478944	0.234656
s87	Cat liver	no.2	10-12 weeks	M	8.7	36	1593314	15050	1578264	0.00944572	566402	0.358877
s88	Cat liver	no.1	10-12 weeks	M	8.6	121	1792118	51695	1740423	0.0288458	241462	0.138738
s91	Cat spleen	no.2	10-12 weeks	M	5	387	1444158	12529	1431629	0.00867564	302171	0.211068
s92	Cat spleen	no.1	10-12 weeks	M	7.1	264	2430427	13824	2416603	0.00568789	725645	0.300275
s93	Cat kidney	no.2	10-12 weeks	M	7.1	250	2769375	25000	2744375	0.00902731	1019182	0.371371
s94	Cat kidney	no.1	10-12 weeks	M	5	437	3087716	28797	3058919	0.00932631	1148327	0.375403
s95	Cat lung	no.2	10-12 weeks	M	3	310	4454746	71612	4383134	0.0160754	1824815	0.416327
s96	Cat lung	no.1	10-12 weeks	M	8.5	237	4393105	31960	4361145	0.00727504	2287391	0.524493

## Sheet: S1.2 Summary
								Lip	Brain Stem	Cerebellum	Cereb Cortex		Tongue		Testis	Liver	Testis	Pancreas	Cerebellum	Kidney	Ovary		Pancreas	Lymph node	Skin		Liver		Spleen		Kidney		Lung				Lip	Brain Stem	Cerebellum	Cereb Cortex		Tongue		Testis	Liver	Testis	Pancreas	Cerebellum	Kidney
miRNA ID	miRNA gene	Score	Total Read Count	Conservation Flag	Cons > 5 species	Mature 5p	Example Cons	s67	s69	s70	s71	s72	s73	s74	s75	s76	s77	s78	s79	s80	s81	s82	s83	s84	s85	s86	s87	s88	s91	s92	s93	s94	s95	s96	Mature 3p	Example Cons	s67	s69	s70	s71	s72	s73	s74	s75	s76	s77	s78	s79	s80
chrB4_17514	fca-let-7a-1	284867	536970	Y	Y	fca-let-7a-5p	hsa-let-7b-5p	32804	29799	81510	28633	30310	11993	19265	8697	2643	33217	3328	11830	38874	20891	20733	5451	4976	13492	7493	5275	2687	3041	10417	13350	16998	30147	36950	fca-let-7a-1-3p	mmu-let-7b-3p	623	767	788	732	1080	98	1224	394	112	1344	56	638	925
chrD1_25329	fca-let-7a-2	278970	525588	Y	Y	fca-let-7a-5p	hsa-let-7b-5p	32794	29779	81543	28587	30284	11986	19299	8712	2664	33245	3332	11794	38952	20920	20759	5454	4997	13512	7495	5301	2708	3049	10438	13392	17036	30193	37053	fca-let-7a-2-3p	mmu-miR-493-5p	25	35	32	18	13	2	18	21	1	62	0	3	4
chrC2_23293	fca-let-7c	63795.3	119253	Y	Y	fca-let-7c-5p	hsa-let-7b-5p	4400	6957	11654	4883	7132	1080	2731	2681	618	14760	382	3944	10645	7616	4106	681	280	3120	3381	1331	538	350	1383	5041	6304	5458	7269	fca-let-7c-3p	mmu-miR-493-5p	26	37	36	27	49	2	8	24	1	117	2	15	23
chrE2_33007	fca-let-7e	45924.1	88587	Y	Y	fca-let-7e-5p	hsa-let-7b-5p	2115	6141	15937	7112	9801	639	1011	2034	233	3941	140	3257	7224	4249	1841	426	368	1536	1312	257	173	371	1205	3084	3243	2087	6090	fca-let-7e-3p	cfa-let-7d	54	321	545	301	331	24	61	71	5	120	3	87	157
chrD4_29432	fca-let-7f	377175	716958	Y	Y	fca-let-7f-5p	hsa-let-7b-5p	61345	32159	82187	38866	48248	3872	22322	14154	5888	46942	8550	10210	60360	33155	30940	19438	8153	10751	5102	14204	6884	3487	13751	18645	17015	55086	43381	fca-let-7f-3p	mmu-let-7b-3p	93	122	71	134	168	25	260	59	28	124	7	89	198
chrA2_5093	fca-let-7g	69550.9	131809	Y	Y	fca-let-7g-5p	hsa-let-7b-5p	5230	4515	10634	4924	4949	1159	4949	1321	1702	4635	663	3941	12837	4433	4310	1060	2040	2116	1185	2250	527	878	3063	3700	4143	9554	8654	fca-let-7g-3p	mmu-miR-493-5p	316	1436	5363	1579	961	198	1199	174	144	1032	223	920	904
chrB4_17061	fca-let-7i	65449.3	126127	Y	Y	fca-let-7i-5p	hsa-let-7b-5p	3140	1713	7046	2702	1093	935	3638	1362	526	5693	149	1219	4764	7255	2795	212	560	865	495	463	185	630	2044	1346	944	3353	8960	fca-let-7i-3p	hsa-let-7i-3p	2395	3960	10494	2478	1907	683	2285	1040	321	4077	308	1350	4316
chrD3_29040	fca-mir-1-2	126281	168257	Y	Y	fca-miR-1-2-5p	hsa-miR-1-5p	445	0	1	2	0	18	1770	1	0	1	0	1	0	2	1	0	0	0	1	0	0	0	1	0	0	1	0	fca-miR-1-3p	mmu-miR-206-3p	79494	510	65	191	284	2925	80102	182	8	394	3	85	144
chrD1_25331	fca-mir-100	170762	313291	Y	Y	fca-miR-100-5p	hsa-miR-99a-5p	19144	26769	18496	14319	13608	3790	28153	16323	739	50241	540	5969	8762	17376	8036	688	764	6954	7841	1552	504	2121	3344	5587	7883	20458	22408	fca-miR-100-3p	hsa-miR-100-3p	20	92	56	29	39	3	119	46	0	143	0	51	18
chrC1_20942	fca-mir-101a	99605.1	185990	Y	Y	fca-miR-101a-5p	mmu-miR-101a-5p	827	621	3075	644	1057	102	3214	357	195	1865	146	620	2361	1773	2264	233	359	407	233	126	55	104	701	741	717	1388	1741	fca-miR-101-3p	cfa-miR-144	10490	9766	13359	5445	3604	476	20339	1666	1006	14704	1116	3248	7990
chrD4_30272	fca-mir-101b	90561.5	169091	Y	Y	fca-miR-101b-5p	mmu-miR-101b-5p	13	8	3	4	3	4	17	3	9	18	5	5	2	4	7	1	7	8	5	17	11	3	11	0	4	12	11	fca-miR-101-3p	cfa-miR-144	10856	10209	13747	5823	3767	512	21536	1691	1046	15525	1198	3392	8308
chrA3_7628	fca-mir-103	35390.2	67540	Y	Y	fca-miR-103-5p	mmu-miR-107-5p	64	293	592	688	844	29	172	50	21	363	17	627	196	71	74	33	77	70	44	37	10	62	139	96	119	223	219	fca-miR-103-3p	mmu-miR-103-3p	2005	3974	5960	3888	3581	455	938	397	294	1645	141	3178	3953
chrX_38679	fca-mir-105	2237.1	4338	Y	Y	fca-miR-105-5p	cfa-miR-105b	7	485	405	603	1297	76	105	12	0	14	1	1066	4	7	187	1	1	31	25	0	0	0	0	0	3	0	3	-	-	0	1	0	2	1	0	0	0	0	0	0	0	0
chrX_38575	fca-mir-106a	3358	6376	Y	Y	fca-miR-106a-5p	mmu-miR-93-5p	127	294	135	234	249	26	145	176	5	467	10	127	642	220	128	37	736	86	174	13	13	544	268	428	451	189	187	fca-miR-106a-3p	hsa-miR-217	6	22	13	9	11	0	5	11	0	24	0	5	49
chrE3_34047	fca-mir-106b	75207.7	142261	Y	Y	fca-miR-106b-5p	mmu-miR-93-5p	2644	4456	4564	4447	5484	1437	6844	1468	682	9586	469	2966	10018	6065	6549	1294	7152	4408	1830	1199	746	6333	12691	9237	7498	7222	12126	fca-miR-106b-3p	mmu-miR-106b-3p	106	61	172	61	87	59	149	52	36	201	19	45	218
chrE1_31508	fca-mir-10a	119695	233801	Y	Y	fca-miR-10a-5p	hsa-miR-10b-5p	1300	11918	111	19	99	49	679	4201	969	62188	755	72	38246	4569	36378	1359	1144	1505	1948	1511	465	2043	6295	14219	7040	15525	18458	fca-miR-10a-3p	hsa-miR-10a-3p	10	32	0	0	0	0	1	21	5	133	1	0	108
chrC1_19898	fca-mir-10b	283350	538403	Y	Y	fca-miR-10b-5p	hsa-miR-10b-5p	17005	8335	274	42	187	1773	18435	18061	169	143481	330	216	179667	19632	11679	813	1849	7622	11613	63	60	300	739	65445	27394	492	313	fca-miR-10b-3p	mmu-miR-10b-3p	88	54	2	0	1	16	36	129	0	473	1	0	626
chrB3_15167	fca-mir-1185	148.3	282	Y	Y	fca-miR-1185-5p	hsa-miR-3605-5p	1	19	22	11	8	0	0	1	0	1	0	18	0	0	0	0	0	1	1	0	0	1	0	0	1	1	0	fca-miR-1185-3p	mmu-let-7b-3p	2	27	27	15	13	5	11	4	0	9	0	24	0
chrD3_28226	fca-mir-122	92842.6	182096	Y	Y	fca-miR-122-5p	mmu-miR-7211-3p	0	1	0	2	4	0	3	0	38005	1	1	2	2	2	1	1	3	0	48	74839	55665	3	2	3	16	2	1	fca-miR-122-3p	hsa-miR-122-3p	4	5	4	3	2	0	5	0	2400	4	1	2	3
chrF2_35565	fca-mir-124-1	137764	270208	Y	Y	fca-miR-124-5p	mmu-miR-124-5p	0	185	892	447	346	0	0	0	0	0	0	494	0	0	0	0	1	0	1	0	0	0	1	0	1	0	0	fca-miR-124-3p	hsa-miR-3714	66	28485	101657	65777	58624	5	11	3	0	18	0	13101	4
chrB1_10498	fca-mir-124-2	137782	270241	Y	Y	fca-miR-124-5p	mmu-miR-124-5p	0	185	892	447	346	0	0	0	0	0	0	494	0	0	0	0	1	0	1	0	0	0	1	0	1	0	0	fca-miR-124-3p	hsa-miR-3714	66	28495	101674	65779	58625	5	11	3	0	18	0	13104	4
chrB4_18500	fca-mir-1249	7621.1	14440	Y	Y	-	-	1	0	0	0	0	0	0	0	0	2	0	1	1	1	1	0	0	0	0	0	0	0	0	0	0	0	0	fca-miR-1249-3p	mmu-miR-1249-3p	604	1720	2116	1229	1621	278	212	171	27	307	8	860	784
chrB4_17296	fca-mir-1251	440.1	855	Y	Y	fca-miR-1251-5p	mmu-miR-3059-3p	1	142	107	65	81	0	0	6	0	171	0	167	16	1	18	0	0	2	16	1	0	0	0	8	1	0	0	fca-miR-1251-3p	hsa-miR-1251-3p	0	11	2	4	19	0	0	0	0	6	0	8	0
chrD1_25327	fca-mir-125b-1	596803	1119681	Y	Y	fca-miR-125b-5p	mmu-miR-6367	65701	133705	139097	98402	87466	10829	33067	30896	1948	118086	3183	31619	28555	67954	39870	3526	2366	22541	32566	5691	3243	4371	10374	20228	30754	39804	52886	fca-miR-125b-1-3p	mmu-miR-7027-3p	41	144	69	32	72	44	32	46	1	104	0	70	13
chrC2_23287	fca-mir-125b-2	599795	1125349	Y	Y	fca-miR-125b-5p	mmu-miR-6367	65640	133594	139560	98472	87672	10840	33138	30906	1953	118299	3185	31733	28631	68301	39945	3559	2370	22558	32568	5711	3249	4384	10393	20300	30789	39818	52911	fca-miR-125b-2-3p	mmu-miR-125b-2-3p	276	576	680	256	297	29	108	112	17	489	36	126	155
chrD4_30199	fca-mir-126	428029	791719	Y	Y	fca-miR-126-5p	cfa-miR-126	19056	3811	3396	4082	5632	537	17492	1656	2068	7853	521	3111	10953	3694	3768	1024	1234	1753	2272	4135	1625	400	2830	5022	5884	34114	39423	fca-miR-126-3p	hsa-miR-126-3p	35173	10610	10166	8849	13397	3448	47025	4082	4657	16327	1590	7064	36823
chrB3_15059	fca-mir-127	36986.5	70727	Y	Y	fca-miR-127a-5p	mmu-miR-99a-3p	10	88	139	72	44	12	176	33	1	53	2	99	3	49	4	1	1	70	50	0	0	4	4	0	12	28	20	fca-miR-127-3p	hsa-miR-127-3p	775	9066	19508	6246	7820	404	8954	1466	14	2240	45	4746	163
chrA1_3047	fca-mir-1271	2122.2	3992	Y	Y	fca-miR-1271-5p	cfa-miR-1271	243	274	417	201	112	107	200	78	35	290	28	62	150	264	163	29	97	114	118	57	22	109	112	77	108	238	144	fca-miR-1271-3p	hsa-miR-550a-5p	17	4	18	0	4	6	11	2	1	4	0	1	7
chrC1_19647	fca-mir-128-1	184553	357282	Y	Y	fca-miR-128-1-5p	mmu-miR-128-2-5p	1	28	56	123	130	6	2	11	0	24	2	66	8	3	6	1	1	2	0	0	0	3	5	6	7	7	5	fca-miR-128-3p	hsa-miR-3681-3p	7113	16065	85382	66580	131458	914	8955	662	80	2382	162	24556	3006
chrC2_24082	fca-mir-128-2	153873	298584	Y	Y	fca-miR-128-2-5p	mmu-miR-128-2-5p	0	3	24	22	30	0	7	0	0	1	0	17	1	0	0	0	2	0	0	0	0	0	1	0	0	0	0	fca-miR-128-3p	hsa-miR-3681-3p	5230	13713	64936	56083	116614	636	5770	587	63	2008	143	22613	2504
chrA2_4597	fca-mir-129-1	19948.2	39111	Y	Y	fca-miR-129-5p	cfa-miR-129	7	963	2825	1161	1748	2	7	63	93	46	16	1082	13	42	17	17	1	5	4	55	31	0	9	12	25	7	14	fca-miR-129-1-3p	mmu-miR-129-1-3p	5	1235	13836	6994	6226	1	1	30	210	71	44	972	74
chrD1_24815	fca-mir-129-2	15969.3	31262	Y	Y	fca-miR-129-5p	cfa-miR-129	7	962	2826	1161	1746	2	7	63	92	45	16	1082	13	42	17	17	1	5	4	55	32	0	9	12	25	7	14	fca-miR-129-2-3p	mmu-miR-129-1-3p	40	5238	5946	3414	4486	9	40	626	11	1070	24	1320	60
chrD2_26987	fca-mir-1296	236.3	448	Y	Y	fca-miR-1296-5p	cfa-miR-1296	4	38	235	35	15	1	6	2	1	4	0	9	2	2	5	2	3	17	5	1	6	2	5	4	11	14	12	-	-	0	0	7	0	0	0	0	0	0	0	0	0	0
chrA3_7147	fca-mir-1301	1080.6	2079	Y	Y	-	-	1	9	3	4	1	0	0	0	0	1	0	0	1	0	0	1	0	0	1	0	0	0	0	0	1	1	1	fca-miR-1301-3p	hsa-miR-1301-3p	20	198	343	177	374	15	38	18	13	76	3	200	67
chrD3_28941	fca-mir-1306	1036.4	1910	Y	Y	fca-miR-1306-5p	hsa-miR-1306-5p	98	102	154	33	90	31	86	69	4	108	8	34	156	72	40	2	36	172	40	5	13	1	71	99	101	100	72	fca-miR-1306-3p	hsa-miR-1306-3p	4	7	10	3	7	6	3	4	0	7	0	1	3
chrD2_27409	fca-mir-1307	2714.4	5175	Y	Y	fca-miR-1307-5p	hsa-miR-1307-5p	100	253	303	179	263	26	119	21	28	54	15	331	477	44	36	12	117	164	80	82	62	74	173	538	368	421	395	fca-miR-1307-3p	hsa-miR-1469	31	21	8	13	12	17	22	2	6	11	0	18	57
chrD1_24861	fca-mir-130a	2824.8	5407	Y	Y	fca-miR-130a-5p	mmu-miR-130a-5p	36	18	29	12	29	8	23	21	1	63	2	9	37	69	28	1	1	6	1	3	2	1	4	11	17	23	13	fca-miR-130a-3p	mmu-miR-721	113	85	202	55	56	36	92	160	12	365	15	66	242
chrD3_27882	fca-mir-130b	1063.3	2056	Y	Y	fca-miR-130b-5p	mmu-miR-130a-5p	27	207	189	239	242	19	32	25	2	61	7	25	11	36	13	13	39	21	3	4	3	11	25	9	9	15	23	fca-miR-130b-3p	mmu-miR-721	27	84	60	24	45	14	6	14	2	8	3	26	9
chrE1_31295	fca-mir-132	26820.4	52575	Y	Y	fca-miR-132-5p	hsa-miR-132-5p	3	388	403	1379	1653	0	14	3	0	8	2	1165	7	17	2	0	4	1	0	2	0	1	0	1	6	4	0	fca-miR-132-3p	hsa-miR-132-3p	50	4184	3365	11562	22939	34	73	22	1	89	16	4767	58
chrA3_7324	fca-mir-133a-1	757231	1155749	Y	Y	fca-miR-133a-5p	hsa-miR-133a-5p	217	2	0	0	1	31	546	0	0	0	0	1	2	0	0	0	1	1	2	0	0	2	4	3	11	4	2	fca-miR-133a-3p	mmu-miR-133c	209534	2634	521	1230	1597	30049	895267	1128	20	2607	46	444	3385
chrD3_29038	fca-mir-133a-2	757264	1155780	Y	Y	fca-miR-133a-5p	hsa-miR-133a-5p	229	2	0	0	2	31	565	0	0	0	0	2	2	0	0	0	1	1	2	0	0	2	4	3	11	4	2	fca-miR-133a-3p	mmu-miR-133c	209533	2634	521	1230	1597	30049	895266	1128	20	2607	46	444	3385
chrB3_15188	fca-mir-134	142.8	267	Y	Y	fca-miR-134-5p	hsa-miR-6820-3p	3	15	24	12	14	1	34	6	1	7	0	24	3	17	4	0	0	8	5	0	0	3	8	2	4	9	4	fca-miR-134-3p	mmu-miR-3620-5p	0	7	23	5	4	0	5	0	0	6	0	4	0
chrD1_24759	fca-mir-1343	3896.9	7461	Y	Y	-	-	2	2	1	2	2	2	1	0	0	0	0	3	1	0	0	0	0	0	0	0	0	0	1	0	0	0	3	fca-miR-1343-3p	hsa-miR-1343-3p	154	601	856	530	814	111	291	53	33	188	19	1362	644
chrB4_17298	fca-mir-135a-1	89593.2	174708	Y	Y	fca-miR-135a-5p	mmu-miR-135a-5p	1692	24218	17275	6340	15479	7	394	4869	146	43804	86	6316	1608	2838	45782	220	10	165	481	1746	289	2	5	410	162	131	43	fca-miR-135a-3p	cfa-miR-135a-3p	6	32	23	2	11	0	0	2	0	51	0	7	2
chrA2_5095	fca-mir-135a-2	89422.4	174376	Y	Y	fca-miR-135a-5p	mmu-miR-135a-5p	1688	24171	17261	6336	15469	7	393	4867	146	43787	85	6309	1603	2834	45759	220	10	166	480	1731	284	2	5	409	161	131	42	-	-	0	3	0	0	1	0	0	3	0	6	0	0	0
chrF1_35265	fca-mir-135b	9931.6	19447	Y	Y	fca-miR-135b-5p	mmu-miR-135a-5p	16	952	9248	36	196	12	24	1177	0	4871	1	106	3	21	2573	1	95	4	2	2	2	3	58	0	2	22	17	-	-	0	2	1	0	0	0	0	0	0	0	0	0	0
chrC2_23100	fca-mir-138-1	5663	10992	Y	Y	fca-miR-138-1-5p	hsa-miR-133a-5p	103	1382	1077	833	942	24	73	11	0	28	3	2166	13	3	228	0	101	59	16	1	0	310	216	53	29	376	623	fca-miR-138-1-3p	hsa-miR-138-1-3p	61	568	491	261	525	8	41	8	0	15	0	129	0
chrE2_32680	fca-mir-138-2	10746.3	20898	Y	Y	fca-miR-138-2-5p	hsa-miR-133a-5p	169	2705	1839	2349	2871	33	128	18	1	63	6	3764	32	7	610	0	260	85	23	2	1	760	538	111	44	537	1175	fca-miR-138-2-3p	hsa-miR-138-2-3p	10	391	511	236	1051	3	23	0	0	0	0	517	5
chrD1_24562	fca-mir-139	23297.6	44941	Y	Y	fca-miR-139-5p	mmu-miR-139-5p	1290	1395	1591	8377	18666	513	983	148	77	496	34	3377	623	161	154	55	55	206	424	488	225	137	196	396	521	358	216	fca-miR-139-3p	hsa-miR-139-3p	27	79	145	308	1650	18	66	10	8	33	1	1201	19
chrE2_32770	fca-mir-140	29032.6	55191	Y	Y	fca-miR-140-5p	mmu-miR-876-3p	1813	2604	2115	1120	896	187	1510	1407	93	3284	59	450	1442	1955	1121	55	1011	554	495	242	122	597	1082	1102	2897	2042	1694	fca-miR-140-3p	hsa-miR-140-3p	1386	1789	1248	570	490	361	913	818	83	1296	26	372	1234
chrA1_3192	fca-mir-143	764834	1450876	Y	Y	fca-miR-143-5p	hsa-miR-3944-5p	269	52	22	10	9	37	25	53	8	160	4	19	63	39	120	7	10	37	73	6	11	98	176	96	273	390	342	fca-miR-143-3p	mmu-miR-143-3p	96173	22856	12779	11981	18224	9356	79039	37681	6177	144051	4132	3208	69774
chrE1_31320	fca-mir-144	4815.2	9325	Y	Y	fca-miR-144-5p	hsa-miR-144-5p	196	143	145	90	251	72	211	134	207	129	46	130	253	231	2066	30	4	155	25	105	37	393	2745	22	133	625	324	fca-miR-144-3p	cfa-miR-144	21	4	2	1	3	2	4	1	0	1	1	2	2
chrD2_26542	fca-mir-146b	23776.4	46313	Y	Y	fca-miR-146b-5p	hsa-miR-7153-5p	2174	1032	1278	2866	5799	74	851	273	1015	1982	124	3644	3070	362	528	362	97	13769	331	1189	302	71	194	656	591	1187	2480	-	-	1	0	0	0	1	0	0	0	0	0	0	0	1
chrA2_5766	fca-mir-148a	66935.6	121225	Y	Y	fca-miR-148a-5p	hsa-miR-148a-5p	27	10	7	0	9	10	92	22	44	74	434	0	9	31	49	737	7	35	40	118	40	4	23	19	36	66	59	fca-miR-148a-3p	mmu-miR-148b-3p	2942	642	502	169	102	408	3187	1677	2284	5402	28622	190	1078
chrB4_16987	fca-mir-148b	25099.5	47669	Y	Y	-	-	4	3	2	0	2	0	1	0	0	1	1	2	5	2	1	0	1	1	1	1	0	0	1	3	1	2	1	fca-miR-148b-3p	mmu-miR-148b-3p	953	3835	4026	2692	4006	521	3111	880	375	3888	375	1621	4733
chrC1_20310	fca-mir-149	13063.6	25328	Y	Y	fca-miR-149-5p	mmu-miR-3085-3p	378	4695	7385	3835	3517	260	649	120	5	185	12	2973	84	15	82	14	38	390	118	10	6	57	93	51	144	104	101	-	-	0	0	0	2	1	0	0	0	0	0	0	1	0
chrE2_32458	fca-mir-150	54283.9	105358	Y	Y	fca-miR-150-5p	mmu-miR-150-5p	2513	2601	2172	1631	3172	1041	4344	355	211	611	207	613	626	314	978	77	47554	518	212	141	66	10287	12063	53	156	7477	5301	fca-miR-150-3p	hsa-miR-150-3p	1	0	0	0	1	1	0	1	0	0	0	1	0
chrF2_36937	fca-mir-151	109011	210573	Y	Y	fca-miR-151-5p	hsa-miR-611	9442	21935	1913	15148	260	2209	1939	2700	1569	20448	1228	4184	18988	939	9279	3071	1402	3737	2544	359	1450	1254	2078	5249	4945	10314	13234	fca-miR-151-3p	mmu-miR-151-3p	1434	2300	4634	1627	1828	1070	3399	1269	511	3663	228	1460	4645
chrE1_31511	fca-mir-152	8099.7	14031	Y	Y	fca-miR-152-5p	mmu-miR-7041-3p	3	1	3	0	0	1	8	5	0	6	1	2	0	2	0	1	0	11	12	2	3	2	2	5	7	10	10	fca-miR-152-3p	mmu-miR-148b-3p	1131	223	353	65	58	128	566	414	105	1125	112	78	609
chrC1_21904	fca-mir-153-1	1790.9	3506	Y	Y	fca-miR-153-1-5p	hsa-miR-664b-3p	0	2	29	4	4	0	0	0	0	0	0	1	0	1	0	0	1	0	0	0	0	0	0	0	0	0	0	fca-miR-153-3p	mmu-miR-153-3p	1	274	875	495	717	0	1	30	0	73	38	548	9
chrA2_6162	fca-mir-153-2	1775	3475	Y	Y	-	-	0	1	3	2	3	0	0	0	0	0	0	0	0	1	0	1	0	0	0	0	0	0	0	0	0	0	0	fca-miR-153-3p	mmu-miR-153-3p	1	274	875	495	717	0	1	30	0	73	38	548	9
chrC2_23253	fca-mir-155	17292.2	32680	Y	Y	fca-miR-155-5p	hsa-miR-155-5p	1543	563	289	230	356	461	1352	2153	675	4772	54	59	503	2619	2252	96	3737	1413	1768	1040	377	1513	1745	349	455	958	1345	-	-	0	0	0	0	0	0	0	0	0	1	0	0	0
chrA1_192	fca-mir-15a	23727.4	44183	Y	Y	fca-miR-15a-5p	hsa-miR-6838-5p	2530	2592	3587	1313	1187	364	2016	412	241	821	304	635	2084	758	589	356	2032	1585	813	852	449	1419	3294	1167	1762	4371	4268	fca-miR-15a-3p	mmu-miR-6919-5p	57	120	175	68	58	37	110	24	12	69	33	24	66
chrC2_23763	fca-mir-15b	21072.5	39769	Y	Y	fca-miR-15b-5p	hsa-miR-6838-5p	1512	666	610	355	488	1801	1367	488	230	1651	197	285	2057	933	672	387	2004	1750	409	531	220	1104	3253	799	1176	3291	4865	fca-miR-15b-3p	hsa-miR-15b-3p	268	92	143	76	171	97	698	296	70	901	47	65	390
chrA1_194	fca-mir-16-1	139648	261516	Y	Y	fca-miR-16-5p	hsa-miR-6838-5p	14469	11766	20254	7102	8819	2149	11024	3567	2179	7969	2096	2744	12686	7012	6067	4730	12508	12417	5577	4068	1429	12711	16060	5436	8158	21492	33970	fca-miR-16-1-3p	hsa-miR-16-1-3p	130	100	213	130	34	17	374	99	15	317	27	49	51
chrC2_23761	fca-mir-16-2	142616	267310	Y	Y	fca-miR-16-5p	hsa-miR-6838-5p	14469	11773	20287	7110	8816	2144	11027	3567	2183	7966	2092	2741	12735	7006	6078	4729	12580	12414	5579	4085	1440	12678	16068	5443	8159	21481	33946	fca-miR-16-2-3p	hsa-miR-323b-3p	241	87	175	76	242	88	863	398	109	1036	52	31	572
chrA1_482	fca-mir-17	74780.2	141667	Y	Y	fca-miR-17-5p	mmu-miR-93-5p	3680	7541	2669	4005	3763	2346	8388	1775	767	7394	1210	1765	7255	7209	9237	2476	7619	9434	2424	1704	949	8562	7175	5045	5413	9158	12186	fca-miR-17-3p	mmu-miR-17-3p	12	11	13	7	3	5	19	9	3	29	5	3	28
chrD4_30066	fca-mir-181a-2	667230	1289884	Y	Y	fca-miR-181a-5p	mmu-miR-181d-5p	9632	180419	150634	139978	59335	4139	20377	10228	3185	44307	2128	90721	37081	55859	19291	2869	19179	16855	9812	8878	2792	20038	39304	33002	35969	136033	137339	fca-miR-181a-2-3p	mmu-miR-181d-3p	11	70	31	30	40	2	22	11	2	60	3	16	9
chrF1_35225	fca-mir-181a-1	667643	1290687	Y	Y	fca-miR-181a-5p	mmu-miR-181d-5p	9632	180419	150636	139978	59335	4139	20377	10228	3185	44308	2128	90721	37081	55859	19291	2868	19180	16855	9812	8878	2792	20039	39305	33002	35969	136037	137341	fca-miR-181a-1-3p	hsa-miR-181a-3p	12	164	113	90	213	0	12	4	5	18	4	97	51
chrD4_30068	fca-mir-181b-2	188254	365271	Y	Y	fca-miR-181b-5p	mmu-miR-181d-5p	2397	80847	34695	51054	24974	1576	5424	4297	807	15126	976	24564	8964	24270	9331	1252	2727	4890	2250	1484	661	3039	5616	5384	6039	20898	21669	fca-miR-181b-2-3p	hsa-miR-4420	5	11	1	4	2	0	0	1	0	2	0	2	2
chrF1_35223	fca-mir-181b-1	176156	341934	Y	Y	fca-miR-181b-5p	mmu-miR-181d-5p	2167	78014	33493	48871	24309	1386	4981	3835	721	13549	913	23564	8436	22414	8638	1147	2335	4316	2012	1304	539	2548	4848	4976	5538	18345	18575	fca-miR-181b-1-3p	hsa-miR-4420	2	35	8	14	16	0	0	0	1	3	0	6	6
chrA2_3614	fca-mir-181c	9194.1	17958	Y	Y	fca-miR-181c-5p	mmu-miR-181d-5p	52	1542	8630	2569	1545	56	124	70	3	340	14	2109	31	37	60	16	31	96	60	4	1	15	49	22	95	113	180	fca-miR-181c-3p	hsa-miR-181a-3p	0	11	25	4	18	0	1	0	0	2	0	20	0
chrA2_3616	fca-mir-181d	2328.1	4537	Y	Y	fca-miR-181d-5p	mmu-miR-181d-5p	29	745	1537	620	423	33	45	53	2	172	1	477	11	36	51	8	8	39	14	2	0	5	15	15	23	89	77	-	-	0	2	2	1	0	0	0	0	0	0	0	1	0
chrA2_5947	fca-mir-182	2877.8	4840	Y	Y	fca-miR-182	cfa-miR-1271	708	624	46	15	16	318	644	118	3	703	21	4	108	5	9	40	2	753	23	3	3	2	4	56	58	142	346	fca-miR-182-3p	mmu-miR-7041-3p	3	14	1	0	0	6	15	2	0	7	0	0	0
chrA2_5951	fca-mir-183	3693.4	6593	Y	Y	fca-miR-183-5p	mmu-miR-183-5p	837	1290	148	25	48	493	958	131	5	936	19	17	234	1	15	63	6	510	16	2	2	1	0	38	66	147	299	fca-miR-183-3p	rno-miR-183-3p	30	31	0	0	1	55	56	6	0	35	0	1	2
chrB3_14025	fca-mir-184	619.8	917	Y	Y	-	-	6	0	0	0	1	2	8	1	0	0	0	0	0	0	0	0	0	0	1	0	0	0	0	0	1	0	1	fca-miR-184-3p	mmu-miR-184-3p	368	22	36	4	3	49	182	17	0	34	0	2	39
chrD3_28943	fca-mir-185	8139.7	15513	Y	Y	fca-miR-185-5p	hsa-miR-4644	954	1265	633	1916	1711	157	527	184	120	442	13	901	832	299	375	127	167	431	218	158	171	164	302	623	234	1248	1195	fca-miR-185-3p	hsa-miR-4283	13	17	4	11	11	3	4	5	1	4	0	19	7
chrC1_20973	fca-mir-186	5698.6	10666	Y	Y	fca-miR-186-5p	mmu-miR-186-5p	727	312	341	134	147	130	516	171	137	652	80	477	793	370	477	95	301	368	220	168	68	414	522	235	454	1559	723	fca-miR-186-3p	hsa-miR-186-3p	6	7	8	11	6	0	1	0	1	3	3	3	2
chrX_37270	fca-mir-188	4244.4	7932	Y	Y	fca-miR-188-5p	mmu-miR-7061-3p	175	274	409	152	107	245	384	261	34	604	20	111	413	375	97	19	225	513	283	101	41	180	242	579	608	554	710	fca-miR-188-3p	hsa-miR-1260a	2	9	14	2	11	3	7	3	2	6	1	7	11
chrA1_484	fca-mir-18a	3625.7	6854	Y	Y	fca-miR-18a-5p	mmu-miR-18a-5p	71	75	125	154	92	117	230	42	72	413	49	110	283	125	78	168	629	642	134	12	39	835	792	134	312	184	355	fca-miR-18a-3p	hsa-miR-324-3p	25	21	6	11	12	23	20	13	5	37	8	5	44
chrX_38573	fca-mir-18b	911	1732	Y	Y	fca-miR-18b-5p	mmu-miR-18a-5p	36	28	32	30	22	29	36	15	8	73	6	21	59	18	43	36	98	175	40	11	4	109	366	64	100	53	100	fca-miR-18b-3p	mmu-miR-18b-3p	0	3	1	0	1	1	1	21	0	42	0	1	5
chrB3_15603	fca-mir-190a	1964.6	3655	Y	Y	fca-miR-190a-5p	mmu-miR-190b-5p	182	198	473	155	152	6	327	46	7	226	13	246	191	235	377	29	8	56	30	25	13	5	31	83	98	140	188	fca-miR-190a-3p	mmu-miR-190a-3p	7	11	12	4	8	0	9	0	0	4	0	11	7
chrA2_5067	fca-mir-191	134432	257538	Y	Y	fca-miR-191-5p	mmu-miR-191-5p	6346	15607	27210	13889	17553	2482	9971	4510	3123	17393	1590	5809	24475	8178	8634	2006	9470	4477	3093	4228	2169	10271	14158	9587	8913	11294	10688	fca-miR-191-3p	mmu-miR-3081-3p	12	32	38	20	31	3	11	4	4	26	0	37	43
chrX_37592	fca-mir-1911	222.1	425	Y	N	fca-miR-1911-5p	cfa-miR-8856	2	186	60	13	43	0	0	7	0	23	0	79	0	1	0	0	0	8	0	0	0	0	0	0	2	0	0	-	-	0	0	1	0	0	0	0	0	0	0	0	0	0
chrD1_25979	fca-mir-192	49341.1	96729	Y	Y	fca-miR-192-5p	mmu-miR-215-5p	46	204	1331	141	129	6	80	74	12838	474	1297	90	19883	123	85	1773	38	31	204	31002	8779	15	39	7834	6662	142	148	fca-miR-192-3p	hsa-miR-192-3p	2	6	39	3	3	0	1	4	428	13	44	4	1080
chrE1_31335	fca-mir-193a	5718	10414	Y	Y	fca-miR-193a-5p	cfa-miR-193a	386	35	21	37	121	108	83	44	119	99	64	53	253	48	16	67	85	162	255	84	219	57	70	83	188	252	605	fca-miR-193a-3p	hsa-miR-193b-3p	361	25	11	13	13	91	394	130	88	232	118	11	242
chrE3_34264	fca-mir-193b	56685.3	102895	Y	Y	fca-miR-193b-5p	mmu-miR-193b-5p	47	14	7	9	16	28	58	3	17	8	2	6	35	5	0	9	2	23	38	39	23	3	8	6	16	4	7	fca-miR-193b-3p	hsa-miR-193b-3p	6473	1242	1136	673	826	4266	10995	1407	2796	3787	755	361	4945
chrF1_35329	fca-mir-194	28672.8	56181	Y	Y	fca-miR-194-5p	mmu-miR-194-5p	65	189	1471	167	81	19	63	57	5037	352	553	60	12922	61	74	667	68	54	176	16233	4707	8	41	7049	5640	173	193	-	-	0	0	0	0	0	0	0	0	0	0	0	0	0
chrE1_31785	fca-mir-195	52329.2	96811	Y	Y	fca-miR-195-5p	hsa-miR-6838-5p	6421	2248	11465	1381	1536	416	2588	2063	297	6313	221	568	3091	6132	3560	350	1012	2700	2698	530	337	631	2706	1246	3760	11018	19723	fca-miR-195-3p	hsa-miR-16-2-3p	52	25	289	43	62	18	105	43	10	273	3	10	67
chrE1_31506	fca-mir-196a	3513.3	6882	Y	Y	fca-miR-196a-5p	hsa-miR-6831-5p	3	6	2	1	7	3	3	547	1	187	1	1	3259	564	9	1	45	38	32	0	3	0	2	911	1240	5	5	-	-	0	0	0	0	0	0	0	0	0	1	0	0	0
chrA2_5769	fca-mir-196b	2916.2	5710	Y	Y	fca-miR-196b-5p	hsa-miR-6831-5p	3	5	0	0	1	4	6	825	3	322	3	6	1802	290	19	1	104	39	153	0	0	14	12	704	882	13	6	fca-miR-196b-3p	hsa-miR-196b-3p	0	1	0	0	0	0	1	28	1	27	0	0	132
chrC1_19385	fca-mir-197	9386.4	17310	Y	Y	-	-	0	0	0	0	0	5	0	0	0	0	0	0	0	0	0	0	2	4	0	1	3	1	2	1	0	0	4	fca-miR-197-3p	mmu-miR-5622-5p	661	992	1620	629	618	788	1000	386	71	646	80	205	714
chrF1_35062	fca-mir-199a-1	743941	1386982	Y	Y	fca-miR-199a-5p	hsa-miR-1825	12710	1053	587	422	500	2217	20108	9636	1014	28778	692	238	4326	46839	12572	983	1609	16043	6285	3250	1110	1897	4968	3322	6783	13403	6310	fca-miR-199-3p	mmu-miR-222-5p	58377	4943	2344	2578	4382	8514	123977	74239	10140	219514	2999	2508	36936
chrA2_4948	fca-mir-199a-2	742930	1385069	Y	Y	fca-miR-199a-5p	hsa-miR-1825	12707	1054	587	422	500	2216	20102	9631	1013	28772	691	238	4325	46824	12570	983	1609	16038	6284	3247	1110	1893	4968	3323	6781	13395	6310	fca-miR-199-3p	mmu-miR-222-5p	58299	4938	2340	2573	4374	8496	123784	74114	10108	219191	2992	2503	36877
chrD4_30946	fca-mir-199b	646989	1205526	Y	Y	fca-miR-199b-5p	hsa-miR-1825	4866	257	91	64	102	293	2961	1378	62	2903	86	64	324	2678	1271	130	63	2168	2130	132	67	17	70	147	993	2815	1918	fca-miR-199-3p	mmu-miR-222-5p	58299	4938	2340	2573	4374	8496	123784	74114	10108	219191	2992	2503	36877
chrA1_489	fca-mir-19b	262523	495934	Y	Y	-	-	2	2	0	0	0	0	3	1	0	3	3	1	4	5	4	2	3	2	2	3	0	1	2	4	3	9	8	fca-miR-19b-3p	hsa-miR-19b-3p	18315	14011	13055	7098	8081	2031	25240	14665	3966	42303	9393	5160	32716
chrA3_7332	fca-mir-1-1	132821	181065	Y	Y	fca-miR-1-1-5p	hsa-miR-1-5p	2924	105	16	28	27	225	11383	39	1	149	1	19	14	15	16	2	0	3	2	1	1	3	46	1	18	20	18	fca-miR-1-3p	mmu-miR-206-3p	79478	510	65	191	284	2925	80094	182	8	394	3	85	144
chrC1_JH408690_random_22061	fca-mir-200a	86236.5	156808	Y	Y	fca-miR-200a-5p	hsa-miR-200b-5p	84	5	3	2	1	85	292	23	11	1177	112	0	1047	0	394	187	0	240	16	11	5	0	0	405	292	184	253	fca-miR-200a-3p	hsa-miR-141-3p	2139	161	240	75	69	900	3948	767	198	30156	4210	43	26265
chrC1_JH408690_random_22059	fca-mir-200b	472454	900753	Y	Y	fca-miR-200b-5p	hsa-miR-200b-5p	139	3	8	0	3	256	229	29	15	913	184	1	947	1	404	274	1	225	21	16	9	0	0	222	335	167	239	fca-miR-200b-3p	cfa-miR-429	9600	479	818	307	711	9049	30413	7435	1383	279320	18828	181	183772
chrB4_16691	fca-mir-200c	114090	206143	Y	Y	fca-miR-200c-5p	mmu-miR-200c-5p	13	1	0	0	0	18	14	5	0	42	17	0	1	0	44	31	0	40	0	0	0	0	0	3	3	51	39	fca-miR-200c-3p	cfa-miR-429	4786	43	42	37	53	12552	13550	2230	46	39193	11342	17	3192
chrD2_27601	fca-mir-202	80119.7	157127	Y	Y	fca-miR-202-5p	mmu-miR-202-5p	21	67	29	56	54	14	38	28951	51	61107	226	85	102	65621	46	125	0	14	11	19	27	1	16	18	41	22	27	fca-miR-202-3p	mmu-miR-1902	0	0	0	0	1	0	0	109	0	56	0	0	0
chrD4_30327	fca-mir-204	138737	269535	Y	Y	fca-miR-204-5p	hsa-miR-204-5p	3507	19277	40909	11495	11008	1053	6387	2696	174	18783	726	5616	79223	438	337	1097	102	573	863	437	156	60	740	24572	33804	2850	2489	fca-miR-204-3p	hsa-miR-619-5p	5	16	40	10	5	1	0	1	1	0	0	0	25
chrF1_35195	fca-mir-205	386708	680008	Y	Y	fca-miR-205-5p	mmu-miR-205-5p	124444	214	172	193	169	101451	270033	5086	1	50111	14	50	53	111	323	57	16	125564	736	10	28	4	11	10	62	845	206	fca-miR-205-3p	mmu-miR-205-3p	7	0	0	0	0	11	1	0	0	2	0	0	0
chrB2_12113	fca-mir-206	10268.9	12083	Y	Y	fca-miR-206-5p	mmu-miR-206-5p	13	0	0	0	0	4	30	0	0	0	0	0	0	0	0	0	0	0	0	0	0	0	0	0	0	0	0	fca-miR-206-3p	mmu-miR-206-3p	4783	5	252	4	2	1323	5636	0	0	0	0	5	9
chrB3_15854	fca-mir-208b	81.8	124	Y	Y	-	-	0	0	0	0	0	0	0	0	0	0	0	0	0	0	0	0	0	0	0	0	0	0	0	0	0	0	0	fca-miR-208b-3p	-	83	0	0	1	1	0	35	0	0	0	0	2	2
chrA1_488	fca-mir-20a	123523	235367	Y	Y	fca-miR-20a-5p	mmu-miR-93-5p	1976	6426	4598	6405	4833	3602	22298	3452	1250	21524	2573	3100	13321	16281	17515	8711	12821	10069	2177	2168	1176	10357	11741	6941	6883	14703	17621	fca-miR-20a-3p	mmu-miR-20a-3p	39	34	28	4	8	2	40	12	3	42	17	9	46
chrX_38571	fca-mir-20b	6392.2	12250	Y	Y	fca-miR-20b-5p	mmu-miR-93-5p	70	573	416	411	565	36	296	422	20	1287	21	383	1164	360	268	45	1331	160	292	37	7	763	1101	764	863	232	356	-	-	0	1	0	0	0	0	0	0	0	0	0	0	1
chrD1_25071	fca-mir-210	15696.5	27524	Y	Y	fca-miR-210-5p	mmu-miR-210-5p	16	9	22	4	6	11	24	4	2	6	1	2	8	5	7	2	1	21	5	3	3	5	3	9	6	17	11	fca-miR-210-3p	hsa-miR-210-3p	2340	120	885	812	225	1450	3400	53	156	1188	202	578	1269
chrF1_35060	fca-mir-214	11585.8	21813	Y	Y	fca-miR-214-5p	hsa-miR-214-5p	413	9	14	10	14	35	532	260	40	1305	10	2	112	1909	415	33	21	255	89	78	45	28	133	49	138	210	272	fca-miR-214-3p	mmu-miR-761	1013	62	27	23	28	274	795	1089	71	1182	33	9	285
chrF1_35327	fca-mir-215	322.7	628	Y	Y	fca-miR-215-5p	mmu-miR-215-5p	1	1	8	3	5	3	0	7	0	63	54	0	42	7	2	396	14	0	1	0	1	3	2	1	0	1	0	fca-miR-215-3p	mmu-miR-215-3p	0	0	0	1	0	0	0	0	0	0	0	0	1
chrA3_7935	fca-mir-216a	3444.9	6728	Y	Y	fca-miR-216a-5p	hsa-miR-216b-5p	2	45	9	0	0	0	1	9	0	14	3174	2	4	11	0	3412	1	2	2	0	0	1	0	0	0	2	2	fca-miR-216a-3p	mmu-miR-216a-3p	0	1	0	0	0	0	0	0	0	0	14	0	0
chrA1_1298	fca-mir-218-2	28230.6	54923	Y	Y	fca-miR-218-5p	hsa-miR-218-5p	1106	2352	13228	7768	7319	150	1983	365	25	2207	116	7851	891	469	1552	271	95	255	282	17	9	6	544	300	253	2496	2801	fca-miR-218-2-3p	hsa-miR-218-1-3p	1	12	112	17	30	1	1	0	0	1	0	20	1
chrB1_11393	fca-mir-218-1	28106.5	54677	Y	Y	fca-miR-218-5p	hsa-miR-218-5p	1110	2356	13190	7757	7306	149	1984	366	25	2211	116	7821	894	469	1549	271	96	254	282	17	9	6	545	302	254	2500	2805	-	-	1	1	0	8	4	0	2	1	0	0	0	2	2
chrD4_30953	fca-mir-219	103866	203374	Y	Y	fca-miR-219-5p	hsa-miR-6766-3p	59	78670	20220	46708	759	15	295	54	12	148	32	24907	76	198	128	17	53	77	55	84	30	23	148	213	213	307	219	fca-miR-219-3p	mmu-miR-219a-2-3p	2	11589	3326	7835	5643	0	1	5	0	0	0	1247	0
chrE1_32035	fca-mir-21	773256	1492468	Y	Y	fca-miR-21-5p	mmu-miR-21a-5p	16047	19146	10313	26965	28402	6800	190185	29900	9384	257830	1798	10093	40823	62961	60877	11289	81355	53188	6310	22739	4509	15705	47385	19799	6410	130850	321335	fca-miR-21-3p	mmu-miR-21a-3p	3	2	4	0	0	0	3	1	0	1	0	0	1
chrE1_31299	fca-mir-22	1.96268e+06	3512948	Y	Y	fca-miR-22-5p	mmu-miR-6935-3p	4922	672	452	591	736	227	4712	181	155	794	54	499	1259	189	72	143	13	149	164	185	411	36	196	660	580	832	873	fca-miR-22-3p	mmu-miR-22-3p	204641	44358	75042	78873	155982	58351	720937	28393	64572	148427	26148	40989	462334
chrX_38136	fca-mir-221	42128.7	81332	Y	Y	fca-miR-221-5p	mmu-miR-3113-3p	18	15	86	36	65	7	2	2	15	15	0	63	20	1	9	1	18	14	6	16	6	2	6	14	13	25	66	fca-miR-221-3p	cfa-miR-222	4237	1385	6538	4031	16743	1567	3180	1092	3025	3982	289	9015	6412
chrX_38138	fca-mir-222	6095.9	11472	Y	Y	-	-	0	0	0	0	0	2	0	0	0	0	0	1	1	0	0	0	0	1	0	0	0	1	0	2	1	0	1	fca-miR-222-3p	cfa-miR-222	854	161	694	373	1309	325	250	106	307	333	56	736	764
chrE3_33656	fca-mir-2387	140.3	261	Y	N	fca-miR-2387-5p	hsa-miR-4533	19	34	14	13	1	1	11	1	0	3	0	24	29	3	5	0	1	4	1	0	2	2	1	42	28	7	8	-	-	0	1	2	1	0	0	0	0	0	0	0	0	1
chrD4_29639	fca-mir-23b	157711	292972	Y	Y	fca-miR-23b-5p	mmu-miR-23b-5p	46	18	11	6	7	37	23	7	1	25	3	2	8	16	16	3	2	15	7	0	1	0	0	3	7	6	8	fca-miR-23b-3p	hsa-miR-23b-3p	22284	10688	11008	9542	14470	8365	37842	5381	2076	19735	1621	5867	22361
chrA2_4980	fca-mir-24-2	406637	717157	Y	Y	fca-miR-24-2-5p	mmu-miR-24-2-5p	596	174	58	73	87	235	1053	62	25	303	17	35	132	114	81	23	50	346	270	25	18	77	159	66	172	500	739	fca-miR-24-3p	hsa-miR-24-3p	92888	22579	20663	18582	15581	34169	82998	10645	2194	36974	3040	6714	22984
chrD4_29643	fca-mir-24-1	406430	717319	Y	Y	fca-miR-24-1-5p	mmu-miR-24-2-5p	449	347	331	316	333	115	682	78	35	451	44	147	404	237	252	77	22	162	43	44	19	25	90	152	175	351	271	fca-miR-24-3p	hsa-miR-24-3p	92888	22579	20663	18582	15581	34169	82998	10645	2194	36974	3040	6714	22984
chrE3_34044	fca-mir-25	58143.4	111802	Y	Y	-	-	3	3	4	1	2	1	3	2	0	6	1	0	2	2	0	1	4	1	0	0	1	0	2	1	0	3	4	fca-miR-25-3p	mmu-miR-32-5p	4123	4163	8914	3343	1240	1063	7772	3478	769	13225	903	1384	6988
chrC2_24073	fca-mir-26a-1	1377281	2612338	Y	Y	fca-miR-26a-5p	cfa-miR-26b	133172	98822	445323	94473	117243	24262	184131	61113	20016	228601	15524	32641	213217	158636	169275	30044	18916	37000	28939	29933	9915	17600	31958	54429	66624	144495	145968	fca-miR-26a-1-3p	hsa-miR-26a-1-3p	6	1	10	1	2	0	1	4	1	10	0	1	8
chrB4_18129	fca-mir-26a-2	1.37807e+06	2613798	Y	Y	fca-miR-26a-5p	cfa-miR-26b	133246	98842	445415	94495	117267	24306	184299	61151	20023	228682	15533	32649	213278	158707	169303	30053	18950	37043	28963	29968	9926	17623	31996	54477	66653	144598	146090	fca-miR-26a-2-3p	hsa-miR-26a-1-3p	26	8	29	11	13	3	15	8	4	13	0	5	29
chrC1_20170	fca-mir-26b	78138.3	147163	Y	Y	fca-miR-26b-5p	cfa-miR-26b	10811	4900	7239	2805	3872	744	8156	3095	1528	10826	1607	1373	14854	9130	8326	2618	3025	2389	1483	3854	1153	1710	4621	6035	7383	16138	6672	fca-miR-26b-3p	mmu-miR-6932-3p	51	51	91	23	17	13	72	18	2	57	11	4	100
chrA2_4982	fca-mir-27a	32999.1	58216	Y	Y	fca-miR-27a-5p	hsa-miR-27a-5p	340	9	7	4	7	249	209	21	2	140	0	3	16	56	45	6	42	324	83	2	3	43	63	19	36	69	258	fca-miR-27a-3p	cfa-miR-27a	5322	818	655	568	580	1418	9813	591	286	1786	185	390	2307
chrD4_29641	fca-mir-27b	155366	282379	Y	Y	fca-miR-27b-5p	mmu-miR-27b-5p	192	77	48	51	70	78	318	40	4	204	10	28	109	59	69	21	1	93	17	17	5	13	16	22	19	73	73	fca-miR-27b-3p	cfa-miR-27a	29499	11036	10429	8536	7821	7927	30966	5488	2164	17539	2116	5737	15531
chrE2_32998	fca-mir-295	49.8	92	Y	N	-	-	0	0	0	0	0	0	0	0	0	0	0	0	0	0	1	0	0	0	0	0	0	0	0	0	0	0	0	fca-miR-295-3p	mmu-miR-350-5p	0	0	0	0	0	0	0	8	0	15	0	0	0
chrA3_6244	fca-mir-296	166.6	300	Y	Y	fca-miR-296-5p	mmu-miR-7064-3p	19	10	2	1	5	21	149	8	0	8	0	1	2	1	0	0	1	1	2	0	0	5	2	1	1	3	1	fca-miR-296-3p	mmu-miR-7066-5p	3	2	2	0	0	12	23	2	0	3	0	1	0
chrB3_15136	fca-mir-299a	27449.5	52729	Y	Y	fca-miR-299a-5p	cfa-miR-299	902	4059	13563	4699	6271	425	13696	900	14	1688	17	1252	89	1590	304	42	7	508	646	17	7	126	273	55	276	694	245	fca-miR-299a-3p	mmu-miR-299a-3p	6	13	134	21	10	4	38	4	1	8	0	13	0
chrB3_16308	fca-mir-299a-1	634.3	1212	Y	Y	fca-miR-299a-1-5p	cfa-miR-299	28	78	334	94	126	10	246	36	1	42	1	22	5	66	13	1	0	13	25	2	0	3	10	3	5	16	4	fca-miR-299a-1-3p	mmu-miR-299b-3p	1	4	18	1	1	0	1	0	0	0	0	0	0
chrA2_5962	fca-mir-29a	132384	249221	Y	Y	fca-miR-29a-5p	hsa-miR-29a-5p	15	11	26	15	12	5	34	1	4	14	1	39	14	8	18	2	3	0	2	3	2	2	8	6	12	18	15	fca-miR-29a-3p	hsa-miR-29b-3p	17709	20475	53998	18363	10928	2137	20366	1183	1762	9907	3039	15864	10481
chrF1_34693	fca-mir-29b-2	37515.3	70816	Y	Y	fca-miR-29b-2-5p	hsa-miR-29b-2-5p	256	759	1429	943	676	77	347	26	21	254	52	496	370	40	140	34	18	43	35	18	10	21	35	147	137	232	159	fca-miR-29b-3p	hsa-miR-29b-3p	4968	8260	9095	9403	6375	294	3903	164	224	1572	937	4936	1762
chrB1_9133	fca-mir-302b	81.8	149	Y	Y	-	-	1	0	4	0	2	0	0	0	0	1	0	0	0	1	0	0	0	0	0	0	0	0	0	0	0	1	0	fca-miR-302b-3p	mmu-miR-350-5p	10	6	20	12	14	1	15	5	0	25	0	2	0
chrE2_32996	fca-mir-302d-1	211.3	406	N	Y	-	-	0	0	0	0	0	0	0	0	0	0	0	0	0	1	0	0	0	0	0	0	0	0	0	0	0	0	0	fca-miR-302d-1-3p	mmu-miR-350-5p	0	1	0	0	1	0	1	56	0	70	0	0	1
chrD2_27360	fca-mir-3085	278.8	533	Y	N	fca-miR-3085-5p	mmu-miR-3085-5p	2	15	17	8	25	5	6	0	0	7	0	22	1	9	0	0	0	0	0	0	0	0	0	0	2	0	0	fca-miR-3085-3p	mmu-miR-3085-3p	11	50	63	51	39	53	25	2	0	16	0	63	11
chrF2_36887	fca-mir-30b	196378	365460	Y	Y	fca-miR-30b-5p	mmu-miR-30a-5p	23497	16215	31832	17902	25099	2714	18182	6885	3484	24823	6216	6407	44812	18780	8552	8688	2613	5485	3704	6853	2693	681	6585	13693	15081	19729	24017	fca-miR-30b-3p	mmu-miR-1982-5p	20	6	28	18	13	8	15	5	1	17	5	3	5
chrB2_13521	fca-mir-30c-2	384158	728649	Y	Y	fca-miR-30c-5p	mmu-miR-30a-5p	30565	38719	63334	30972	41033	3904	36301	11723	2826	48676	7022	7000	159036	22381	16906	9463	8288	8309	5289	7137	3142	1429	9772	58880	52738	21190	22077	fca-miR-30c-2-3p	mmu-miR-1982-5p	37	23	29	9	21	7	20	2	4	22	5	0	62
chrC1_18884	fca-mir-30c-1	384119	728576	Y	Y	fca-miR-30c-5p	mmu-miR-30a-5p	30566	38718	63335	30972	41033	3904	36301	11723	2826	48680	7022	7000	159034	22381	16907	9463	8287	8309	5289	7137	3142	1429	9772	58880	52741	21189	22077	fca-miR-30c-1-3p	mmu-miR-1982-5p	25	41	43	17	9	12	19	3	2	33	9	11	6
chrD4_30563	fca-mir-31	31134.4	57508	Y	Y	fca-miR-31-5p	mmu-miR-31-5p	2577	250	2328	580	447	366	2914	971	28	14079	813	80	556	18086	592	2404	28	1123	12	9	10	209	224	613	279	202	996	fca-miR-31-3p	mmu-miR-31-3p	217	357	357	195	226	42	342	263	4	896	225	170	113
chrB1_8643	fca-mir-320a	79927.5	148508	Y	Y	-	-	1	1	2	1	0	0	0	0	0	3	0	0	0	0	0	0	0	1	0	0	0	0	1	0	0	0	0	fca-miR-320a-3p	hsa-miR-4429	6362	3372	18086	988	2264	4592	9178	3590	2311	9007	4172	545	4192
chrB3_15141	fca-mir-323a	1763.4	3433	Y	Y	fca-miR-323a-5p	hsa-miR-323a-5p	0	4	10	7	7	0	0	0	0	0	0	12	0	0	0	0	0	0	1	0	0	1	0	0	0	1	1	fca-miR-323a-3p	bta-miR-323	17	572	939	491	992	6	37	26	0	45	3	144	1
chrB3_15193	fca-mir-323b	1072.5	2084	Y	Y	-	-	0	2	2	1	0	0	1	0	0	1	0	2	0	1	0	0	0	0	0	0	0	0	0	0	0	0	0	fca-miR-323b-3p	hsa-miR-323b-3p	9	336	334	335	780	5	26	5	0	13	0	191	0
chrX_38304	fca-mir-325	317.5	617	Y	Y	fca-miR-325-5p	mmu-miR-325-5p	0	20	35	3	28	0	0	0	0	0	0	9	0	0	0	0	0	0	0	1	0	0	0	0	0	0	0	fca-miR-325-3p	mmu-miR-325-3p	1	88	220	25	171	0	0	2	0	0	0	12	0
chrD1_24545	fca-mir-326	873.3	1687	Y	Y	-	-	4	1	2	2	0	0	0	0	1	2	1	0	1	2	0	2	0	0	0	0	0	1	2	0	0	0	0	fca-miR-326-3p	mmu-miR-326-3p	36	101	241	73	82	7	31	5	25	15	10	380	76
chrE2_33338	fca-mir-328	9043.6	16984	Y	Y	-	-	0	0	0	0	1	0	0	0	0	0	0	2	0	0	0	0	0	0	0	0	0	0	0	0	0	0	0	fca-miR-328-3p	mmu-miR-328-3p	433	1810	2706	1594	1754	224	629	131	39	454	50	1256	687
chrB3_15145	fca-mir-329	393.1	741	Y	Y	fca-miR-329-5p	hsa-miR-329-5p	0	4	12	12	11	0	3	1	0	1	0	11	0	0	0	0	0	1	0	0	0	0	0	0	0	0	0	fca-miR-329-3p	hsa-miR-8485	16	93	100	62	118	7	64	12	0	15	0	69	0
chrB4_17471	fca-mir-33	554.5	1014	Y	Y	fca-miR-33-5p	hsa-miR-33a-5p	2	7	11	10	3	2	6	1	0	1	1	2	1	6	5	2	1	1	0	1	0	0	1	0	4	4	1	fca-miR-33-3p	hsa-miR-409-3p	49	127	98	58	66	5	42	11	11	50	0	30	17
chrB4_17267	fca-mir-331	11794.8	21728	Y	Y	fca-miR-331-5p	ssc-miR-331-5p	72	115	151	76	68	16	46	37	11	61	11	21	29	120	38	11	26	49	29	30	14	28	27	30	30	42	45	fca-miR-331-3p	hsa-miR-6810-3p	944	1835	3324	1090	1509	657	822	246	62	721	141	824	809
chrA2_4630	fca-mir-335	7660.8	14929	Y	Y	fca-miR-335-5p	hsa-miR-335-5p	164	1401	2947	752	1693	7	333	124	3	670	56	974	258	155	262	119	11	159	215	5	1	4	12	95	217	44	47	fca-miR-335-3p	mmu-miR-6986-3p	41	272	682	152	858	3	283	269	2	986	17	132	48
chrB3_15056	fca-mir-337	469	868	Y	Y	fca-miR-337-5p	hsa-miR-337-5p	50	16	58	24	24	10	334	29	0	21	1	26	0	34	9	1	0	30	46	1	0	6	10	1	17	17	23	fca-miR-337-3p	-	6	3	3	1	0	3	40	3	0	1	0	2	0
chrA1_678	fca-mir-340	20266.9	39168	Y	Y	fca-miR-340-5p	mmu-miR-340-5p	549	5076	4033	4101	7745	261	685	852	380	3310	25	2872	1821	882	501	235	200	192	80	637	110	31	830	527	119	1052	1106	fca-miR-340-3p	hsa-miR-6827-3p	51	159	125	117	144	5	19	12	1	34	3	71	44
chrB3_15041	fca-mir-342	28727.1	55514	Y	Y	fca-miR-342-5p	-	28	86	65	93	158	17	30	16	1	81	12	90	45	7	10	13	93	37	9	2	2	12	74	23	31	46	46	fca-miR-342-3p	hsa-miR-342-3p	1510	6351	4698	4986	9729	533	1575	811	89	1546	210	3476	2263
chrC1_20385	fca-mir-34a	32754.6	63236	Y	Y	fca-miR-34a-5p	cfa-miR-34a	1534	9403	8690	7543	970	534	5115	341	595	1453	174	1161	2369	301	1522	110	204	380	283	2046	1286	109	186	778	1080	3904	2550	fca-miR-34a-3p	mmu-miR-34a-3p	68	1250	1244	1073	413	50	1385	76	91	274	18	315	392
chrD1_24230	fca-mir-34c	14973.5	29317	Y	Y	fca-miR-34c-5p	cfa-miR-34a	165	284	121	18	30	21	59	66	0	6834	1	73	3	27	16316	2	2	309	52	4	1	6	1	2	17	3233	471	fca-miR-34c-3p	mmu-miR-34c-3p	14	31	5	1	0	2	6	10	0	278	0	6	0
chrF1_34487	fca-mir-350	13856.3	26312	Y	N	fca-miR-350-5p	mmu-miR-350-5p	46	57	39	24	16	12	27	2	2	24	1	15	6	17	7	1	28	11	30	2	4	43	40	9	12	67	42	fca-miR-350-3p	mmu-miR-350-3p	1021	1886	2066	934	1083	206	1721	753	225	1627	62	730	938
chrC1_JH408690_random_22072	fca-mir-3548	635.9	1241	Y	N	fca-miR-3548-5p	-	0	0	0	1	2	0	0	1	82	8	0	1	2	1	0	1	0	0	0	301	43	1	2	1	1	7	3	fca-miR-3548-3p	mmu-miR-6357	1	0	0	0	2	0	1	4	203	14	1	0	5
chrX_38353	fca-mir-361	19126.8	35799	Y	Y	fca-miR-361-5p	mmu-miR-361-5p	1958	2195	3946	1447	2259	730	971	717	231	2126	296	457	1868	2857	1534	392	555	1226	689	625	297	570	754	758	1290	1631	1690	fca-miR-361-3p	mmu-miR-6356	78	130	208	82	143	24	44	29	12	92	19	40	138
chrX_37276	fca-mir-362	9942	18527	Y	Y	fca-miR-362-5p	mmu-miR-501-5p	529	442	838	373	488	236	825	392	112	1199	56	244	1284	643	280	85	515	521	395	218	127	318	505	733	844	1639	984	fca-miR-362-3p	hsa-miR-8485	101	193	253	93	144	17	120	117	40	271	12	76	414
chrX_38566	fca-mir-363	2344.3	4444	Y	Y	-	-	2	0	2	1	1	0	0	0	0	4	0	0	3	0	0	0	0	1	0	0	0	1	1	4	1	0	1	fca-miR-363-3p	mmu-miR-32-5p	135	224	146	179	182	11	171	114	7	265	9	236	641
chrE1_31337	fca-mir-365	53163.6	98907	Y	Y	-	-	0	0	0	0	0	0	0	0	0	2	0	0	0	0	0	0	0	0	0	0	1	0	0	0	0	0	0	fca-miR-365-3p	cfa-miR-365	8303	1804	1608	2770	5367	2290	10813	2004	2110	5328	1483	952	10481
chrB3_15065	fca-mir-370	492.6	942	Y	Y	fca-miR-370-5p	mmu-miR-370-5p	1	27	12	20	40	0	2	0	0	7	0	3	0	7	1	0	0	1	4	0	0	0	0	0	0	0	0	fca-miR-370-3p	cfa-miR-370	9	77	133	78	128	3	140	5	0	5	0	138	1
chrE2_33000	fca-mir-371	45.3	83	Y	Y	-	-	0	0	0	0	0	0	0	2	0	1	0	0	0	6	7	0	0	0	0	0	0	0	0	0	0	0	0	fca-miR-371-3p	hsa-miR-371a-3p	0	0	0	0	0	1	0	9	0	18	0	0	0
chrX_38257	fca-mir-374a	16157.9	29918	Y	Y	fca-miR-374a-5p	cfa-miR-374a	1934	987	860	564	930	74	1310	788	304	3279	84	549	1780	1747	1741	124	534	781	216	1029	259	162	813	1449	1301	1875	2755	fca-miR-374a-3p	-	82	160	72	72	70	12	98	40	17	105	10	22	128
chrX_38249	fca-mir-374b	34086.9	64767	Y	Y	fca-miR-374b-5p	cfa-miR-374a	2084	4235	2354	1240	4473	75	3861	2092	728	5950	164	961	11586	2567	3326	341	564	507	287	2403	558	387	727	5787	3543	1921	1878	fca-miR-374b-3p	hsa-miR-374a-3p	5	26	33	16	10	0	8	3	0	6	2	6	12
chrC1_21896	fca-mir-375	125283	225913	Y	Y	fca-miR-375-5p	mmu-miR-375-5p	0	0	0	0	0	0	0	0	0	0	14	0	0	0	0	9	0	1	0	0	1	0	0	0	0	0	2	fca-miR-375-3p	cfa-miR-375	79	275	73	120	145	153	430	18	927	1354	87234	49	207
chrB3_15163	fca-mir-376a-1	3398.4	6467	Y	Y	fca-miR-376a-5p	fca-miR-376a-3p	45	216	201	184	390	6	238	32	2	60	2	199	0	39	0	5	0	28	40	2	0	2	14	2	17	51	37	fca-miR-376a-3p	cfa-miR-376b	69	280	368	161	415	13	874	139	1	123	0	357	13
chrB3_15157	fca-mir-376a-2	2470.1	4691	Y	Y	fca-miR-376a-2-5p	fca-miR-376a-3p	2	1	4	1	0	0	21	1	0	0	0	3	0	2	0	0	0	0	1	0	0	0	0	0	0	0	0	fca-miR-376a-3p	cfa-miR-376b	69	280	368	161	415	13	874	139	1	123	0	357	13
chrB3_15153	fca-mir-376a-3	2450.6	4657	Y	Y	-	fca-miR-376a-3p	0	0	0	0	1	0	0	0	0	0	0	0	0	0	0	0	0	0	0	0	0	0	0	0	0	0	0	fca-miR-376a-3p	cfa-miR-376b	69	280	368	161	415	13	874	139	1	123	0	357	13
chrB3_15161	fca-mir-376bc	1537.4	2693	Y	Y	fca-miR-376c-5p	fca-miR-376a-3p	3	7	39	10	14	0	44	1	0	0	0	12	2	7	0	0	0	6	2	1	0	0	0	0	6	4	1	fca-miR-376b-3p	cfa-miR-376b	26	136	221	130	26	9	175	49	0	81	6	188	3
chrB3_15155	fca-mir-376c	15808.4	28906	Y	Y	fca-miR-376c-5p	fca-miR-376c-3p	3	7	40	10	15	0	45	1	0	0	0	13	2	7	0	0	0	7	5	1	0	0	0	0	6	4	1	fca-miR-376c-3p	hsa-miR-376c-3p	669	897	7764	1067	502	119	5599	674	15	761	20	910	79
chrB3_15198	fca-mir-377	135.3	256	Y	Y	fca-miR-377-5p	mmu-miR-377-5p	4	33	50	10	22	0	39	2	0	8	0	38	0	3	0	0	0	4	7	0	0	1	1	0	4	1	1	-	-	0	1	6	3	4	0	5	0	0	1	0	4	0
chrA1_3187	fca-mir-378	165541	289745	Y	Y	fca-miR-378-5p	hsa-miR-378a-5p	9757	354	1673	350	240	2834	35272	477	1416	705	134	207	7979	666	749	138	135	458	1090	3044	1628	172	489	5234	4660	449	793	fca-miR-378-3p	hsa-miR-378e	42221	428	1510	351	350	5401	66639	298	3986	825	197	402	30285
chrB3_15132	fca-mir-379	14978.6	28470	Y	Y	fca-miR-379-5p	mmu-miR-379-5p	224	1367	5667	2179	3760	200	4533	704	23	2057	5	2415	64	891	65	14	22	1284	757	24	3	251	330	39	150	371	446	fca-miR-379-3p	hsa-miR-379-3p	18	89	108	67	75	7	76	15	1	33	0	24	0
chrB3_15137	fca-mir-380	1173.3	2250	Y	Y	fca-miR-380-5p	mmu-miR-380-5p	0	26	28	17	32	0	3	4	0	7	1	52	0	1	0	0	0	2	4	0	0	2	1	0	1	1	0	fca-miR-380-3p	hsa-miR-379-3p	19	443	327	219	595	5	33	18	0	25	1	203	2
chrB3_15170	fca-mir-381	2612.6	4844	Y	Y	fca-miR-381-5p	mmu-miR-381-5p	53	118	704	116	88	37	1579	9	0	38	2	141	2	41	3	4	2	69	75	2	1	14	24	7	25	49	33	fca-miR-381-3p	mmu-miR-539-3p	85	17	494	48	20	21	262	18	3	22	0	34	5
chrB3_15185	fca-mir-382	3051.7	5893	Y	Y	fca-miR-382-5p	mmu-miR-495-5p	36	510	612	377	747	18	196	24	0	54	2	199	0	36	2	0	1	37	42	1	0	16	11	1	10	34	13	fca-miR-382-3p	cfa-miR-382	14	344	435	284	823	2	246	26	3	84	1	458	4
chrB1_8569	fca-mir-383	716.4	1376	Y	Y	fca-miR-383-5p	mmu-miR-383-5p	1	83	39	40	73	0	2	6	0	6	0	175	39	1	1	0	0	5	0	0	0	2	2	22	10	1	1	fca-miR-383-3p	mmu-miR-383-3p	3	188	153	108	111	0	1	6	0	37	0	172	41
chrB3_15151	fca-mir-3958	341.7	651	Y	N	fca-miR-3958-5p	hsa-miR-494-5p	0	5	5	2	23	0	15	0	0	0	0	4	0	0	0	0	0	0	0	0	0	0	0	0	0	1	0	fca-miR-3958-3p	hsa-miR-3145-3p	17	75	71	61	122	5	157	3	0	12	0	50	0
chrB3_15181	fca-mir-3959	1189.9	2231	Y	N	fca-miR-3959-5p	bta-miR-411c-5p	12	32	26	19	37	1	30	10	0	17	1	24	0	3	2	1	0	7	13	0	0	0	3	2	3	13	7	fca-miR-3959-3p	hsa-miR-567	25	301	211	111	294	3	131	69	0	79	8	299	1
chrB3_15199	fca-mir-409	3477.9	6639	Y	Y	fca-miR-409-5p	mmu-miR-409-5p	11	192	182	150	312	7	154	15	0	25	2	257	1	24	2	1	4	45	80	0	0	4	3	2	10	30	29	fca-miR-409-3p	hsa-miR-409-3p	35	815	759	454	1288	51	222	100	0	74	9	402	9
chrB3_15205	fca-mir-410	18965.3	36946	Y	Y	-	-	0	2	1	3	8	0	3	0	0	0	0	7	0	4	0	0	0	0	0	0	0	0	0	0	0	0	0	fca-miR-410-3p	mmu-miR-410-3p	130	3727	6361	3442	11146	47	3834	96	3	200	14	6799	14
chrB3_15134	fca-mir-411	16046.8	30527	Y	Y	fca-miR-411-5p	cfa-miR-411	627	2013	7073	3122	1159	27	5729	173	11	932	9	992	19	992	161	15	13	387	432	26	7	106	262	40	122	503	647	fca-miR-411-3p	hsa-miR-379-3p	125	636	805	758	1166	19	648	103	1	131	1	153	3
chrE1_31940	fca-mir-423	14341.5	26613	Y	Y	fca-miR-423-5p	mmu-miR-423-5p	351	271	206	107	22	406	161	113	108	289	27	93	532	200	233	63	340	670	527	148	196	481	653	406	156	600	731	fca-miR-423-3p	hsa-miR-423-3p	1137	530	947	396	339	642	1358	341	124	689	127	294	872
chrX_38587	fca-mir-424	27315.3	53188	Y	Y	fca-miR-424-5p	hsa-miR-6838-5p	179	87	37	64	99	7	412	2350	223	6446	44	254	4180	16904	3106	75	36	302	397	362	178	60	712	2792	2531	1830	2360	fca-miR-424-3p	hsa-miR-548ad-3p	65	16	7	14	28	18	151	69	40	941	2	18	603
chrC1_JH408690_random_22063	fca-mir-429	42711.9	79854	Y	Y	-	-	0	0	0	0	0	0	0	0	0	0	0	0	0	0	0	0	0	0	0	0	0	0	0	1	0	0	0	fca-miR-429-3p	cfa-miR-429	1619	125	231	42	103	1391	4145	699	129	22628	965	19	13563
chrB3_15062	fca-mir-432	937.6	1781	Y	Y	fca-miR-432-5p	cfa-miR-432	24	263	112	150	268	17	200	23	2	36	2	341	1	6	7	4	2	45	55	2	0	16	22	1	14	61	44	fca-miR-432-3p	mmu-miR-6906-5p	0	9	2	9	22	0	1	0	0	0	0	19	0
chrB3_15057	fca-mir-433	1984	3873	Y	Y	fca-miR-433-5p	mmu-miR-433-5p	0	59	38	75	132	0	4	1	0	3	0	46	0	1	0	0	0	0	1	1	0	0	0	1	0	0	0	fca-miR-433-3p	hsa-miR-7154-5p	14	587	413	557	1235	8	39	6	0	5	2	594	1
chrA1_2731	fca-mir-449	1849.8	3622	Y	Y	fca-miR-449-5p	cfa-miR-34a	0	0	0	0	1	0	4	1	0	106	0	5	0	1	1036	0	2	1	0	0	0	1	3	0	0	103	18	fca-miR-449-3p	hsa-miR-5690	0	0	1	0	0	0	3	1	0	308	0	6	0
chrX_38577	fca-mir-450b	3585	6972	Y	Y	fca-miR-450b-5p	hsa-miR-450b-5p	57	43	11	16	67	1	117	504	58	1777	8	33	521	1876	380	22	11	24	49	148	53	2	45	249	361	245	261	-	-	0	1	0	0	0	0	1	3	0	3	0	1	0
chrD1_25051	fca-mir-483	128.2	239	Y	Y	-	-	0	0	0	0	0	0	0	0	0	0	0	1	0	0	0	0	0	0	0	3	2	1	0	0	0	0	0	fca-miR-483-3p	cfa-miR-483	5	9	6	7	5	13	10	6	7	6	0	1	4
chrB3_15191	fca-mir-485	2652.1	5137	Y	Y	fca-miR-485-5p	mmu-miR-485-5p	7	397	382	330	709	15	112	11	0	35	0	380	1	5	3	3	3	28	46	0	0	8	7	0	6	16	22	fca-miR-485-3p	hsa-miR-485-3p	10	401	354	368	937	17	46	24	0	24	2	245	0
chrB1_10430	fca-mir-486-1	2130.2	4008	Y	Y	fca-miR-486-5p	mmu-miR-486b-5p	172	32	417	44	66	121	509	5	28	12	6	28	41	16	104	1	4	75	21	5	16	393	758	7	50	143	121	fca-miR-486-3p	hsa-miR-486-3p	75	46	368	14	6	34	51	5	1	22	6	7	1
chrB1_8674	fca-mir-486-2	2798.6	5134	Y	Y	fca-miR-486-5p	mmu-miR-486b-5p	173	33	415	43	66	119	503	5	28	12	6	28	42	16	102	1	4	77	21	5	17	393	747	6	48	142	116	fca-miR-486-3p	hsa-miR-486-3p	301	65	729	33	11	127	132	10	2	52	13	16	3
chrB3_15184	fca-mir-487a	4091.3	7945	Y	Y	fca-miR-487a-5p	hsa-miR-487b-5p	21	654	1298	373	2660	11	393	34	0	56	0	616	3	32	7	6	1	10	30	0	0	4	7	0	8	23	5	fca-miR-487a-3p	hsa-miR-487a-3p	18	221	51	188	584	3	23	12	0	35	0	327	2
chrB3_15171	fca-mir-487b	3134	5942	Y	Y	fca-miR-487b-5p	-	10	167	389	69	627	5	129	6	1	9	0	191	1	12	3	2	0	13	10	0	0	0	3	1	8	7	3	fca-miR-487b-3p	-	115	371	995	305	548	28	739	36	1	60	7	414	7
chrD4_29780	fca-mir-491	1336.7	2544	Y	Y	fca-miR-491-5p	hsa-miR-6742-5p	41	381	435	243	415	28	57	23	4	92	7	252	20	47	17	14	18	35	27	8	7	12	19	22	24	48	28	fca-miR-491-3p	mmu-miR-491-3p	7	37	47	26	34	0	6	3	0	5	0	18	1
chrB3_15054	fca-mir-493	447.7	841	Y	Y	fca-miR-493-5p	mmu-miR-493-5p	33	31	33	44	43	6	163	21	1	33	0	12	1	46	5	1	0	7	6	0	0	5	8	2	3	24	19	fca-miR-493-3p	mmu-miR-493-3p	8	21	33	29	22	1	28	20	1	9	0	10	0
chrB3_15149	fca-mir-495	2315.9	4488	Y	Y	fca-miR-495-5p	mmu-miR-495-5p	6	172	359	207	364	3	120	13	0	23	1	175	1	20	4	0	0	12	9	1	0	1	5	1	7	16	6	fca-miR-495-3p	mmu-miR-1192	76	334	479	365	737	5	165	17	3	22	1	466	8
chrE1_31787	fca-mir-497	6976.7	12879	Y	Y	fca-miR-497-5p	hsa-miR-6838-5p	497	138	342	63	40	51	412	287	40	1262	11	172	302	1170	630	18	127	575	463	46	23	158	557	124	544	1990	2470	fca-miR-497-3p	mmu-miR-497a-3p	22	15	42	14	2	2	13	11	0	20	2	6	2
chrA3_7593	fca-mir-499	9129.1	16199	Y	Y	fca-miR-499-5p	mmu-miR-208a-3p	2297	1545	966	60	719	20	3100	90	191	1113	55	169	1039	1074	343	213	149	217	86	18	131	39	224	671	428	558	620	-	-	3	6	3	3	2	0	7	1	0	1	2	0	5
chrX_37281	fca-mir-502	5711.6	10677	Y	Y	fca-miR-502-5p	mmu-miR-501-5p	47	40	40	27	14	7	76	18	8	49	3	17	62	49	17	6	19	42	23	14	4	12	28	34	41	70	61	fca-miR-502-3p	mmu-miR-500-3p	379	495	523	247	234	153	451	304	93	1220	28	113	903
chrX_38585	fca-mir-503	3760	7321	Y	Y	fca-miR-503-5p	hsa-miR-6838-5p	10	13	3	10	9	6	20	318	7	180	1	28	189	1210	126	5	13	46	74	40	11	34	65	278	225	157	175	fca-miR-503-3p	mmu-miR-496a-3p	18	11	5	6	22	5	41	456	14	1088	8	6	183
chrX_38618	fca-mir-505	8251.5	15932	Y	Y	fca-miR-505-5p	cfa-miR-505	8	5	4	10	4	3	8	2	3	7	4	8	46	3	3	3	4	4	3	9	4	1	6	11	4	15	20	fca-miR-505-3p	mmu-miR-421-3p	598	852	589	669	419	329	1153	235	485	944	102	356	2740
chrX_38646	fca-mir-506	8101.6	15892	Y	Y	fca-miR-506-5p	-	0	0	0	0	0	0	0	31	0	25	0	0	0	0	3	0	0	0	0	0	0	0	0	0	0	0	0	fca-miR-506-3p	-	0	7	21	8	15	2	16	5256	2	9983	0	11	40
chrX_38648	fca-mir-507a	5617.5	10997	Y	Y	-	-	0	0	0	0	0	0	0	4	0	7	0	0	0	0	0	0	0	0	0	0	0	0	0	0	0	0	0	fca-miR-507a-3p	hsa-miR-509-3p	2	12	45	40	39	11	25	4192	2	6115	0	32	52
chrX_38654	fca-mir-507b	40.1	74	Y	Y	-	-	0	0	0	0	0	0	0	0	0	1	0	0	0	0	0	0	0	0	0	0	0	0	0	0	0	0	0	fca-miR-507b-3p	cfa-miR-1271	0	0	1	0	1	0	0	34	0	33	0	0	1
chrX_38652	fca-mir-508	5225.6	10245	Y	Y	fca-miR-508-5p	cfa-miR-508a	0	2	2	2	2	0	0	555	0	483	0	1	2	3	22	0	0	0	0	0	0	0	0	3	0	0	1	fca-miR-508-3p	hsa-miR-6766-3p	1	1	30	16	13	0	3	3709	2	5127	0	21	17
chrX_38655	fca-mir-514	6053.7	11869	Y	Y	fca-miR-514-5p	hsa-miR-3145-5p	0	16	32	28	15	3	6	3343	3	4690	1	14	18	18	171	0	2	3	1	1	0	0	0	12	10	1	6	fca-miR-514-3p	cfa-miR-514	0	3	23	11	11	2	2	1362	0	1827	0	15	21
chrX_37268	fca-mir-532	29591.8	55213	Y	Y	fca-miR-532-5p	mmu-miR-532-5p	933	1353	2186	993	790	592	2309	1375	249	3911	135	909	3341	2602	1048	269	1153	1584	1208	516	187	974	1334	2006	2708	3726	3805	fca-miR-532-3p	mmu-miR-150-5p	671	773	1085	472	615	292	666	808	38	1293	31	139	996
chrX_38583	fca-mir-542	30571	59440	Y	Y	fca-miR-542-5p	hsa-miR-542-5p	91	272	69	149	178	90	451	2215	81	6432	29	243	1694	2822	1312	57	107	530	890	311	119	239	547	3412	2537	1302	1721	fca-miR-542-3p	mmu-miR-542-3p	135	176	46	77	242	5	351	1778	94	7137	22	248	2293
chrB3_15147	fca-mir-543	809.2	1563	Y	Y	fca-miR-543-5p	mmu-miR-495-5p	0	5	7	7	10	1	4	1	0	1	0	9	0	1	0	0	0	0	1	1	0	0	0	0	0	1	0	fca-miR-543-3p	cfa-miR-543	32	245	326	177	357	13	140	8	0	15	2	98	1
chrC1_20348	fca-mir-551a	710	1333	Y	Y	-	-	0	1	0	0	0	0	0	2	0	0	1	0	0	1	1	0	0	0	0	0	0	0	0	0	0	0	8	fca-miR-551a-3p	cfa-miR-551a	44	40	40	27	21	23	20	21	0	29	52	25	5
chrC2_23732	fca-mir-551b	12322.5	24150	Y	Y	-	-	0	0	1	0	3	0	0	0	0	3	0	2	2	0	0	0	0	0	0	0	0	0	0	3	2	0	0	fca-miR-551b-3p	cfa-miR-551a	33	1487	501	5738	1963	4	41	484	4	1113	38	3827	1728
chrB1_11306	fca-mir-574	14970.7	26567	Y	Y	fca-miR-574-5p	hsa-miR-574-5p	168	3	16	7	13	36	42	106	32	236	36	11	97	431	166	82	33	123	178	59	44	34	105	42	163	201	289	fca-miR-574-3p	mmu-miR-574-3p	861	831	523	468	640	484	1613	1216	312	1713	387	168	780
chrA1_2759	fca-mir-582	1151.1	2002	Y	Y	fca-miR-582-5p	mmu-miR-101b-3p	28	132	46	137	177	5	40	9	4	474	97	81	192	19	4	157	3	9	5	6	0	3	66	126	116	23	25	fca-miR-582-3p	eca-miR-8949	0	0	0	1	0	0	0	0	0	3	0	0	0
chrE3_33653	fca-mir-590	6771.3	12848	Y	Y	fca-miR-590-5p	mmu-miR-21a-5p	37	65	54	27	38	2	56	12	7	36	6	33	61	26	36	7	43	23	6	17	11	11	50	40	44	76	94	fca-miR-590-3p	mmu-miR-590-3p	705	216	410	147	560	11	1015	317	296	771	53	538	1877
chrA2_5933	fca-mir-592	169	326	Y	Y	fca-miR-592-5p	mmu-miR-6979-3p	0	52	12	14	74	0	0	0	0	0	2	7	10	2	121	13	0	7	0	1	0	0	0	1	0	0	0	-	-	0	2	1	1	1	0	0	0	0	0	0	2	1
chrB4_16985	fca-mir-615	92.7	175	Y	Y	-	-	0	0	0	0	0	0	0	1	0	0	0	0	1	0	0	0	0	0	0	0	0	0	0	0	0	0	0	fca-miR-615-3p	hsa-miR-615-3p	0	7	0	0	0	0	0	6	0	3	0	0	16
chrB3_14412	fca-mir-628	12272.3	23574	Y	Y	fca-miR-628-5p	hsa-miR-628-5p	480	1985	3277	2394	7215	58	1087	160	19	1305	33	3043	430	213	182	145	17	64	33	21	6	25	56	113	143	167	198	fca-miR-628-3p	mmu-miR-325-5p	44	84	80	43	123	6	21	4	0	32	3	98	9
chrX_37547	fca-mir-652	9079.8	16525	Y	Y	fca-miR-652-5p	ssc-miR-652	233	136	141	78	124	428	626	156	17	260	34	107	188	250	150	38	174	359	82	24	10	117	264	96	90	280	174	fca-miR-652-3p	hsa-miR-652-3p	642	477	922	7	674	36	1376	506	100	704	70	218	584
chrC2_23531	fca-mir-6529	295.3	544	Y	N	fca-miR-6529-5p	bta-miR-6529a	25	31	17	18	50	5	22	2	1	17	0	21	24	2	3	4	8	10	4	1	3	8	6	14	13	22	37	fca-miR-6529-3p	cfa-miR-210	14	17	16	10	25	3	16	0	0	10	0	16	13
chrB3_15159	fca-mir-654	1538.6	2839	Y	Y	-	-	1	0	5	3	4	0	4	0	0	2	0	2	0	1	0	0	0	3	3	0	0	0	0	0	0	0	0	fca-miR-654-3p	mmu-miR-654-3p	53	91	440	66	178	51	907	107	7	160	1	79	8
chrB3_15179	fca-mir-655	120.9	230	Y	Y	-	-	0	1	1	1	2	0	3	0	0	0	0	0	0	0	0	0	0	0	0	0	0	0	0	0	0	0	0	fca-miR-655-3p	hsa-miR-374c-5p	7	13	25	14	34	0	55	3	0	4	0	44	1
chrB3_15209	fca-mir-656	1630.1	3144	Y	Y	fca-miR-656-5p	hsa-miR-656-5p	3	52	79	52	105	1	24	4	0	9	0	132	0	5	1	0	0	2	4	0	0	0	0	1	3	3	1	fca-miR-656-3p	hsa-miR-656-3p	42	388	410	350	848	1	121	34	1	31	0	272	3
chrX_37280	fca-mir-660	26488.9	49443	Y	Y	fca-miR-660-5p	hsa-miR-660-5p	918	2270	2766	1735	2177	271	2399	1029	292	4885	159	1598	4874	1810	673	371	1236	1539	954	675	160	678	1700	2738	3179	4291	3886	fca-miR-660-3p	mmu-miR-3544-3p	4	9	5	6	7	4	7	6	0	8	0	2	23
chrF1_35334	fca-mir-664	3552.4	6744	Y	Y	-	-	2	1	1	1	1	0	0	0	0	0	0	0	1	0	0	0	0	0	0	0	0	1	0	0	1	1	2	fca-miR-664-3p	hsa-miR-664a-3p	245	567	459	644	1885	70	239	83	7	433	21	210	252
chrA2_4772	fca-mir-671	1894.5	3644	Y	Y	fca-miR-671-5p	hsa-miR-671-5p	59	113	210	153	176	208	137	113	30	296	33	199	247	243	255	20	82	245	39	49	38	52	97	60	77	61	295	-	-	4	5	5	2	1	2	0	0	0	3	0	1	2
chrD2_26611	fca-mir-6715a	845.7	1579	Y	N	fca-miR-6715a-5p	hsa-miR-6715b-5p	63	16	3	7	8	18	218	0	0	0	0	2	0	0	0	0	1	1	0	0	0	0	0	0	0	1	1	fca-miR-6715a-3p	mmu-miR-6997-3p	64	13	11	8	19	24	1064	0	0	9	0	9	0
chrD4_30408	fca-mir-7-1	16243.4	31294	Y	Y	fca-miR-7-5p	hsa-miR-7-5p	99	1009	298	153	497	13	110	65	3	417	440	2227	59	137	129	580	90	66	7	34	19	28	119	30	41	104	152	fca-miR-7a-1-3p	mmu-miR-1192	295	950	9362	1896	2448	52	1079	326	85	1353	81	1942	709
chrB3_15343	fca-mir-7-2	3657.7	7100	Y	Y	fca-miR-7-5p	hsa-miR-7-5p	99	1008	297	153	496	12	110	64	3	417	440	2226	60	137	129	580	90	63	7	33	20	28	119	30	40	104	152	fca-miR-7a-2-3p	mmu-miR-7a-2-3p	0	17	2	9	82	0	0	0	0	0	4	62	0
chrA2_3512	fca-mir-7-3	3675.2	7134	Y	Y	fca-miR-7-5p	hsa-miR-7-5p	99	1007	297	153	496	12	110	64	3	415	441	2223	59	137	129	580	90	63	7	33	19	28	119	30	40	103	152	fca-miR-7a-3-3p	mmu-miR-7a-2-3p	0	75	8	6	42	0	0	0	0	0	9	73	0
chrD1_24532	fca-mir-708	4130.7	7901	Y	Y	fca-miR-708-5p	mmu-miR-708-5p	338	183	258	366	182	83	235	181	0	515	194	138	106	1311	126	211	63	518	513	2	1	44	16	104	280	9	24	fca-miR-708-3p	hsa-miR-708-3p	29	101	61	114	242	7	79	47	0	147	42	176	30
chrB3_15143	fca-mir-758	255.8	473	Y	Y	fca-miR-758-5p	mmu-miR-380-5p	0	6	12	5	12	1	2	0	0	1	0	5	0	2	3	0	0	3	1	0	0	0	0	0	0	0	0	fca-miR-758-3p	hsa-miR-758-3p	6	48	93	50	37	0	31	5	0	13	0	63	0
chrC2_23193	fca-mir-802	814.3	1591	Y	Y	fca-miR-802-5p	mmu-miR-802-5p	0	0	0	1	0	0	1	0	8	0	688	0	8	1	1	783	0	0	0	19	16	0	0	12	11	2	1	fca-miR-802-3p	hsa-miR-4434	0	0	0	0	0	0	0	0	0	0	15	0	1
chrA1_2666	fca-mir-874	27555.4	53098	Y	Y	fca-miR-874-5p	mmu-miR-874-5p	137	730	1701	548	834	50	70	39	12	110	14	600	546	52	20	17	21	24	63	25	38	21	23	244	240	27	58	fca-miR-874-3p	hsa-miR-3157-3p	412	6188	6405	3871	6251	556	771	369	88	1709	148	5079	5253
chrA2_5327	fca-mir-885	27888.7	54045	Y	Y	fca-miR-885-5p	hsa-miR-885-5p	1061	6729	12640	5992	11690	93	450	34	1007	32	25	6974	1219	14	413	8	4	95	63	2227	919	5	3	721	714	14	8	fca-miR-885-3p	hsa-miR-885-3p	3	33	471	81	85	4	5	1	24	2	0	62	35
chrB3_15175	fca-mir-889	4352.4	8329	Y	Y	fca-miR-889-5p	mmu-miR-218-2-3p	0	5	21	11	15	0	10	0	0	5	0	17	3	5	0	0	0	0	2	0	0	0	0	0	0	2	1	fca-miR-889-3p	cfa-miR-889	52	575	1814	676	2212	13	733	138	1	315	9	845	12
chrX_38658	fca-mir-8908n	14525.6	28492	Y	N	fca-miR-8908n-5p	mmu-miR-344b-3p	0	4	6	6	3	2	0	1252	0	1411	1	0	3	14	63	0	0	0	1	1	0	0	0	3	1	0	3	fca-miR-8908n-3p	hsa-miR-4795-5p	2	9	69	106	53	1	10	5324	3	19489	0	14	52
chrA1_491	fca-mir-92a	308456	589166	Y	Y	-	-	4	1	1	1	1	0	2	1	0	3	1	0	1	2	0	3	3	6	0	3	1	3	4	3	2	3	6	fca-miR-92a-3p	mmu-miR-32-5p	19975	22727	19618	14587	17749	16456	45484	19738	3068	56685	11858	6254	41082
chrE3_34045	fca-mir-93	60928.2	116210	Y	Y	fca-miR-93-5p	mmu-miR-93-5p	2838	3592	3108	3228	3879	2380	9321	1538	419	10799	583	1739	5979	5888	6554	1418	5629	2329	1084	1236	812	9543	9656	5955	4723	3912	5707	fca-miR-93-3p	mmu-miR-93-3p	46	127	161	85	126	51	105	35	14	124	29	50	154
chrA2_5949	fca-mir-96	1395.4	2299	Y	Y	fca-miR-96-5p	cfa-miR-1271	427	204	43	12	12	70	336	42	4	336	24	3	88	2	4	56	1	214	7	2	1	0	1	49	39	72	237	-	-	2	0	0	0	0	2	2	0	0	3	0	0	0
chrX_38193	fca-miR-98	8477	16305	Y	Y	fca-miR-98-5p	hsa-let-7b-5p	690	519	1485	1172	2027	61	439	160	143	831	52	1148	1809	442	378	143	125	161	89	167	78	59	287	509	414	988	1030	fca-miR-98-3p	mmu-let-7b-3p	34	87	46	88	163	12	33	16	7	39	5	109	91
chrD2_27480	fca-mir-9851	680.9	1284	Y	N	fca-miR-9851-5p	hsa-miR-5580-5p	3	3	1	0	0	0	1	2	0	32	0	1	3	6	9	1	0	4	2	2	0	0	0	3	0	3	0	fca-miR-9851-3p	hsa-miR-593-5p	22	71	257	57	49	21	44	16	10	48	16	40	78
chrC2_23295	fca-mir-99a	673279	1260041	Y	Y	fca-miR-99a-5p	hsa-miR-99a-5p	46217	93297	116743	52002	19243	5864	36192	43484	5497	170302	5731	29048	60043	122947	57298	6670	3123	36233	35602	15200	6150	9410	19480	59199	67381	66434	69802	fca-miR-99a-3p	mmu-miR-99a-3p	75	89	191	44	9	6	51	16	7	103	11	72	76
chrE2_33009	fca-mir-99b	15734.7	30421	Y	Y	fca-miR-99b-5p	hsa-miR-99a-5p	186	1630	5252	1429	3135	114	871	985	69	2425	41	1337	2567	904	965	41	119	849	560	82	51	227	395	689	1321	1554	1801	fca-miR-99b-3p	mmu-miR-99a-3p	19	44	174	50	51	15	15	5	2	29	1	72	50
chrA2_6163	fca-mir-chrA2_6163	190.1	373	N	N	fca-miR-chrA2_6163-5p	mmu-miR-6340	0	29	47	43	77	0	0	2	0	12	11	55	2	12	1	3	1	0	0	0	0	0	1	0	0	6	5	fca-miR-chrA2_6163-3p	hsa-miR-6830-5p	0	7	7	19	14	0	0	0	0	1	0	12	0
chrA3_6354	fca-mir-chrA3_6354	699	1176	N	N	fca-miR-chrA3_6354-5p	bta-miR-2284q	186	1	0	1	1	56	917	1	0	1	0	0	1	0	0	0	0	0	1	0	0	0	0	0	0	0	1	-	-	3	0	0	0	0	1	4	0	0	0	0	0	0
chrB1_11053	fca-mir-chrB1_11053	210.2	386	N	N	fca-miR-chrB1_11053-5p	hsa-miR-3130-5p	9	5	9	4	8	10	5	7	3	30	6	0	19	2	15	10	16	14	3	12	5	34	32	10	10	17	26	fca-miR-chrB1_11053-3p	-	3	1	4	0	0	7	2	0	0	2	1	1	6
chrB2_13690	fca-mir-chrB2_13690	135.6	266	N	N	fca-miR-chrB2_13690-5p	-	1	15	1	3	4	0	0	0	0	4	0	2	0	0	0	0	0	1	0	2	0	0	1	1	4	0	3	fca-miR-chrB2_13690-3p	hsa-miR-629-3p	3	35	11	21	25	1	8	0	0	17	0	19	18
chrB4_16538	fca-mir-chrB4_16538	39.9	79	N	N	fca-miR-chrB4_16538-5p	mmu-miR-6923-5p	1	1	1	1	0	1	0	0	1	0	0	0	0	0	0	0	27	0	1	0	0	16	18	0	1	5	4	-	-	0	0	0	0	0	0	0	0	0	0	0	0	0
chrC1_18846	fca-mir-chrC1_18846	244	439	N	N	fca-miR-chrC1_18846-5p	hsa-miR-7977	39	12	10	6	6	27	23	5	4	14	1	2	55	2	6	4	35	13	13	8	6	9	16	15	24	25	49	-	-	0	1	0	0	0	1	1	0	0	0	0	0	1
chrC2_22423	fca-mir-chrC2_22423	318	606	N	N	fca-miR-chrC2_22423-5p	mmu-miR-7009-3p	2	10	6	6	6	1	11	1	3	4	0	7	12	1	0	0	0	0	0	1	2	1	4	8	3	7	6	fca-miR-chrC2_22423-3p	mmu-miR-1897-5p	9	55	24	31	19	1	17	5	6	12	0	8	111
chrC2_23051	fca-mir-chrC2_23051	1678.7	3203	N	N	-	-	0	0	0	0	0	0	0	0	0	0	0	0	1	0	0	0	0	0	0	0	0	0	0	0	0	0	0	fca-miR-chrC2_23051-3p	hsa-miR-3616-5p	150	38	528	50	106	22	63	32	21	525	10	49	216
chrC2_23695	fca-mir-chrC2_23695	180.7	345	N	N	fca-miR-chrC2_23695-5p	hsa-miR-499a-3p	0	4	33	9	25	0	0	0	0	3	0	15	69	5	0	0	1	0	0	3	0	0	0	126	40	0	2	-	-	0	0	0	0	1	0	0	0	0	0	0	1	1
chrD4_30107	fca-mir-chrD4_30107	34.5	69	N	N	-	-	0	1	0	2	1	0	0	0	0	0	0	0	0	0	0	0	0	0	0	0	0	0	0	0	0	0	0	fca-miR-chrD4_30107-3p	mdo-miR-1545c-5p	0	14	7	12	23	0	0	0	0	0	0	5	0
chrD4_31051	fca-mir-chrD4_31051	227.2	436	N	N	fca-miR-chrD4_31051-5p	hsa-miR-6812-5p	0	5	172	6	43	0	6	1	0	37	0	19	20	94	5	12	1	1	0	0	0	0	0	0	3	1	0	-	-	0	1	8	0	1	0	0	0	0	0	0	0	0
chrE1_31800	fca-mir-chrE1_31800	119.8	214	N	N	-	-	6	6	7	9	2	1	5	0	0	2	1	3	9	0	0	0	0	1	1	0	1	0	0	1	7	3	8	fca-miR-chrE1_31800-3p	hsa-miR-4757-5p	13	4	26	20	20	10	7	1	0	0	0	6	7
chrE1_32174	fca-mir-chrE1_32174	103	181	N	N	-	-	0	0	0	0	0	0	0	0	0	0	0	0	0	0	0	0	0	0	0	0	0	0	0	0	0	1	1	fca-miR-chrE1_32174-3p	bta-miR-2436-3p	10	19	14	17	26	10	12	0	0	0	0	19	1
chrE2_33458	fca-mir-chrE2_33458	40.8	81	N	N	-	-	0	1	0	0	0	0	0	0	0	0	0	0	2	0	0	0	0	0	0	1	0	0	0	2	1	0	1	fca-miR-chrE2_33458-3p	-	2	3	4	3	5	0	3	1	0	7	0	2	13
chrE3_33626	fca-mir-chrE3_33626	7845.4	15351	N	N	fca-miR-chrE3_33626-5p	hsa-miR-4422	34	106	114	77	192	35	71	1	21	167	11	98	7606	27	44	9	81	65	174	17	17	56	46	2052	1845	89	131	fca-miR-chrE3_33626-3p	oan-miR-1359	10	48	26	22	54	4	12	11	6	40	3	10	1150
chrE3_33897	fca-mir-chrE3_33897	81.8	152	N	N	-	-	0	0	0	0	0	0	0	0	0	0	0	0	1	0	0	0	0	0	0	0	0	0	0	0	0	0	0	fca-miR-chrE3_33897-3p	mmu-miR-7239-5p	4	2	20	11	18	0	2	1	0	6	1	7	16
chrE3_33972	fca-mir-chrE3_33972	67.4	124	N	N	-	-	0	0	0	0	1	0	0	0	0	0	0	0	0	0	0	0	0	0	1	0	0	0	1	0	0	0	0	fca-miR-chrE3_33972-3p	cfa-miR-1838	0	17	11	8	46	0	1	0	0	2	0	23	1
chrE3_34060	fca-mir-chrE3_34060	84.3	166	N	N	fca-miR-chrE3_34060-5p	hsa-miR-4422	0	0	0	0	0	0	0	0	1	0	0	0	34	0	0	0	0	0	0	2	0	0	0	27	12	0	0	fca-miR-chrE3_34060-3p	oan-miR-1420g-5p	0	0	0	0	0	0	0	0	2	0	0	0	50
chrE3_34145	fca-mir-chrE3_34145	184.5	358	N	N	fca-miR-chrE3_34145-5p	mmu-miR-466q	8	14	6	11	10	3	12	6	1	8	0	4	16	8	12	1	13	25	3	7	5	40	40	17	26	37	20	-	-	0	1	0	0	0	0	0	0	0	1	0	1	0
chrE3_34323	fca-mir-chrE3_34323	62	124	N	N	fca-miR-chrE3_34323-5p	hsa-miR-3174	0	12	18	12	38	0	0	0	0	1	0	32	0	0	0	0	0	0	0	0	0	0	0	1	0	0	0	-	-	0	0	1	2	6	0	0	0	0	0	0	1	0
chrF2_35515	fca-mir-chrF2_35515	145.6	270	N	N	-	-	2	0	0	0	1	0	1	0	0	1	0	0	2	1	0	0	0	1	0	0	0	0	0	1	0	1	0	fca-miR-chrF2_35515-3p	hsa-miR-1288-5p	26	17	3	6	17	0	15	4	1	10	0	13	22
chrUn_JH409706_38826	fca-mir-chrUn_JH409706_38826	138.3	267	N	N	-	-	0	0	0	0	0	0	0	0	0	0	0	0	0	0	0	0	0	0	0	0	0	1	0	0	0	0	0	fca-miR-chrUn_JH409706_38826-3p	mmu-miR-7655-5p	9	26	31	18	15	11	12	9	2	18	0	14	45
chrX_38640	fca-mir-chrX_38640	2774	5442	N	N	fca-miR-chrX_38640-5p	-	0	2	0	0	0	0	1	221	0	930	0	1	1	15	0	0	0	0	0	0	0	0	0	0	2	1	6	fca-miR-chrX_38640-3p	-	0	4	1	0	0	1	1	542	1	3634	0	3	2
chrX_38642	fca-mir-chrX_38642	415.1	815	N	N	fca-miR-chrX_38642-5p	mmu-miR-5124a	0	0	0	0	0	0	0	22	0	45	0	0	1	0	0	0	0	0	0	0	0	0	0	0	0	0	0	fca-miR-chrX_38642-3p	hsa-miR-4645-3p	0	3	0	0	0	0	1	175	0	544	0	3	3
Columns A-AH and AK-BK contains number of reads across the analyzed tissues.
[truncated: 22 more columns]

## Sheet: S1.2 (Legend)
Column	Name	Description
A	miRNA ID	miRNA ID from miRDeep
B	miRNA gene	miRNA gene name
C	Score	miRDeep prediction score
D	Total Read Count	Total reads mapped to mature miRNA
E	Conservation Flag	Value is "Y" if the miRNA is conserved in at least another species
F	Cons > 5 species	Value is "Y" if the miRNA is conserved in at least 5 other species including human
G	Mature 5p	Name of mature miRNA from 5p arm; value is "-" is not expressed
H	Example Cons	Example of a conserved miRNA from another species
I	s67	Read counts mapped to the mature 5p miRNA in sample s67
J	s69	Read counts mapped to the mature 5p miRNA in sample s69
K	s70	Read counts mapped to the mature 5p miRNA in sample s70
L	s71	Read counts mapped to the mature 5p miRNA in sample s71
M	s72	Read counts mapped to the mature 5p miRNA in sample s72
N	s73	Read counts mapped to the mature 5p miRNA in sample s73
O	s74	Read counts mapped to the mature 5p miRNA in sample s74
P	s75	Read counts mapped to the mature 5p miRNA in sample s75
Q	s76	Read counts mapped to the mature 5p miRNA in sample s76
R	s77	Read counts mapped to the mature 5p miRNA in sample s77
S	s78	Read counts mapped to the mature 5p miRNA in sample s78
T	s79	Read counts mapped to the mature 5p miRNA in sample s79
U	s80	Read counts mapped to the mature 5p miRNA in sample s80
V	s81	Read counts mapped to the mature 5p miRNA in sample s81
W	s82	Read counts mapped to the mature 5p miRNA in sample s82
X	s83	Read counts mapped to the mature 5p miRNA in sample s83
Y	s84	Read counts mapped to the mature 5p miRNA in sample s84
Z	s85	Read counts mapped to the mature 5p miRNA in sample s85
AA	s86	Read counts mapped to the mature 5p miRNA in sample s86
AB	s87	Read counts mapped to the mature 5p miRNA in sample s87
AC	s88	Read counts mapped to the mature 5p miRNA in sample s88
AD	s91	Read counts mapped to the mature 5p miRNA in sample s91
AE	s92	Read counts mapped to the mature 5p miRNA in sample s92
AF	s93	Read counts mapped to the mature 5p miRNA in sample s93
AG	s94	Read counts mapped to the mature 5p miRNA in sample s94
AH	s95	Read counts mapped to the mature 5p miRNA in sample s95
AI	s96	Read counts mapped to the mature 5p miRNA in sample s96
AJ	Mature 3p	Name of mature miRNA from 3p arm; value is "-" is not expressed
AK	Example Cons	Example of a conserved miRNA from another species
AL	s67	Read counts mapped to the mature 3p miRNA in sample s67
AM	s69	Read counts mapped to the mature 3p miRNA in sample s69
AN	s70	Read counts mapped to the mature 3p miRNA in sample s70
AO	s71	Read counts mapped to the mature 3p miRNA in sample s71
AP	s72	Read counts mapped to the mature 3p miRNA in sample s72
AQ	s73	Read counts mapped to the mature 3p miRNA in sample s73
AR	s74	Read counts mapped to the mature 3p miRNA in sample s74
AS	s75	Read counts mapped to the mature 3p miRNA in sample s75
AT	s76	Read counts mapped to the mature 3p miRNA in sample s76
AU	s77	Read counts mapped to the mature 3p miRNA in sample s77
AV	s78	Read counts mapped to the mature 3p miRNA in sample s78
AW	s79	Read counts mapped to the mature 3p miRNA in sample s79
AX	s80	Read counts mapped to the mature 3p miRNA in sample s80
AY	s81	Read counts mapped to the mature 3p miRNA in sample s81
AZ	s82	Read counts mapped to the mature 3p miRNA in sample s82
BA	s83	Read counts mapped to the mature 3p miRNA in sample s83
BB	s84	Read counts mapped to the mature 3p miRNA in sample s84
BC	s85	Read counts mapped to the mature 3p miRNA in sample s85
BD	s86	Read counts mapped to the mature 3p miRNA in sample s86
BE	s87	Read counts mapped to the mature 3p miRNA in sample s87
BF	s88	Read counts mapped to the mature 3p miRNA in sample s88
BG	s91	Read counts mapped to the mature 3p miRNA in sample s91
BH	s92	Read counts mapped to the mature 3p miRNA in sample s92
BI	s93	Read counts mapped to the mature 3p miRNA in sample s93
BJ	s94	Read counts mapped to the mature 3p miRNA in sample s94
BK	s95	Read counts mapped to the mature 3p miRNA in sample s95
BL	s96	Read counts mapped to the mature 3p miRNA in sample s96
BM	Dominant Arm	Indicates which mature miRNA is more expressed (5p or 3p)
BN	Chromosome	Chrosomome of miRNA gene
BO	Coordinates	Coordinates of miRNA gene
BP	Strand	Strand of miRNA gene
BQ	miRNA Family	Family of conserved miRNAs that the miRNA is part of
BR	Pre sequence	Sequence of miRNA precursor
BS	5' sequence	Sequence of 5p mature sequence
BT	3' sequence	Sequence of 3p mature sequence

## Sheet: S1.3 Conservation
	Conserved	Cat-Specific	Total
Precursors	246	25	271
Mature	442	33	475

## Sheet: S1.4 Genomics
Chromosome	#miRNA	Density
chrA1	15	0.0793973
chrA2	22	0.13606
chrA3	8	0.0701953
chrB1	9	0.0584678
chrB2	3	0.0194475
chrB3	44	0.309782
chrB4	12	0.0970473
chrC1	13	0.0722539
chrC1_JH408690_random	4	5.77506
chrC2	15	0.101485
chrD1	13	0.136905
chrD2	7	0.111331
chrD3	6	0.0731134
chrD4	16	0.166631
chrE1	14	0.238087
chrE2	10	0.202999
chrE3	12	0.27891
chrF1	11	0.174751
chrF2	4	0.0483305
chrUn_JH409706	1	214.546
chrX	32	0.26893

## Sheet: S1.5 Clusters
Cluster ID	miRNA ID	miRNA gene	Chromosome	Start	Stop	Strand	Human (Cons)	Dog (Cons)
1	chrA1_192	fca-mir-15a	chrA1	21261328	21261387	+	chr13	chr22
1	chrA1_194	fca-mir-16-2	chrA1	21261465	21261529	+	chr13 (hsa-miR-16-1)	chr22 (hsa-miR-16-1)
2	chrA1_482	fca-mir-17	chrA1	62655282	62655341	+	chr13	chr22
2	chrA1_484	fca-mir-18a	chrA1	62655420	62655484	+	chr13	chr22
2	chrA1_488	fca-mir-20a	chrA1	62655732	62655790	+	chr13	chr22
2	chrA1_489	fca-mir-19b	chrA1	62655867	62655928	+	chr13	chr22
2	chrA1_491	fca-mir-92a	chrA1	62655984	62656043	+	chr13	chr22
3	chrE2_32996	fca-mir-302d-1	chrE2	4013456	4013515	-	-	-
3	chrE2_32998	fca-mir-295	chrE2	4013783	4013843	-	-	-
3	chrE2_33000	fca-mir-371	chrE2	4013954	4014014	-	-	-
4	chrE2_33007	fca-let-7e	chrE2	6425261	6425328	-	chr19	chr1
4	chrE2_33009	fca-mir-99b	chrE2	6425445	6425506	-	chr19	chr1
5	chrA2_4980	fca-mir-24-2	chrA2	9554210	9554271	-	chr19 (hsa-miR-24-2)	chr20 (hsa-miR-24-2)
5	chrA2_4982	fca-mir-27a	chrA2	9554346	9554408	-	chr19	chr20
6	chrA2_3614	fca-mir-181c	chrA2	9581691	9581752	+	chr19	chr20
6	chrA2_3616	fca-mir-181d	chrA2	9581873	9581936	+	chr19	chr20
7	chrA2_5947	fca-mir-182	chrA2	146062666	146062730	-	chr7	chr14
7	chrA2_5949	fca-mir-96	chrA2	146066817	146066881	-	chr7	chr14
7	chrA2_5951	fca-mir-183	chrA2	146067054	146067116	-	chr7	chr14
8	chrA2_6162	fca-mir-153-2	chrA2	167847317	167847378	-	-	-
8	chrA2_6163	fca-mir-chrA2_6163	chrA2	167848767	167848829	-	-	-
9	chrB3_15056	fca-mir-337	chrB3	144241343	144241403	+	chr14	-
9	chrB3_15057	fca-mir-433	chrB3	144247539	144247613	+	chr14	chr8
9	chrB3_15059	fca-mir-127	chrB3	144248645	144248697	+	chr14	chr8
9	chrB3_15062	fca-mir-432	chrB3	144250126	144250195	+	chr14	chr8
10	chrB3_15132	fca-mir-379	chrB3	144400437	144400496	+	chr14	chr8
10	chrB3_15134	fca-mir-411	chrB3	144401708	144401765	+	chr14	chr8
11	chrB3_15136	fca-mir-299a	chrB3	144402169	144402222	+	chr14	chr8
11	chrB3_15137	fca-mir-380	chrB3	144403382	144403439	+	chr14	chr8
11	chrB3_15141	fca-mir-323a	chrB3	144404103	144404159	+	chr14	chr8
11	chrB3_15143	fca-mir-758	chrB3	144404403	144404460	+	chr14	chr8
11	chrB3_15145	fca-mir-329	chrB3	144405161	144405219	+	chr14	chr8
11	chrB3_15147	fca-mir-543	chrB3	144410148	144410205	+	chr14	chr8
11	chrB3_15149	fca-mir-495	chrB3	144411879	144411937	+	chr14	chr8
11	chrB3_15151	fca-mir-3958	chrB3	144414103	144414159	+	-	chr8
11	chrB3_15153	fca-mir-376a-3	chrB3	144417081	144417140	+	chr14	chr8
11	chrB3_15155	fca-mir-376c	chrB3	144417446	144417504	+	chr14	chr8
11	chrB3_15157	fca-mir-376a-2	chrB3	144417808	144417865	+	chr14	chr8
11	chrB3_15159	fca-mir-654	chrB3	144417960	144418017	+	chr14	N/A
11	chrB3_15161	fca-mir-376ac	chrB3	144418189	144418247	+	N/A	N/A
11	chrB3_15163	fca-mir-376a-1	chrB3	144418558	144418616	+	chr14	chr8
11	chrB3_15167	fca-mir-1185	chrB3	144420430	144420490	+	chr14	chr8
11	chrB3_15170	fca-mir-381	chrB3	144422185	144422248	+	chr14	chr8
11	chrB3_15171	fca-mir-487b	chrB3	144422725	144422783	+	chr14	chr8
11	chrB3_15175	fca-mir-889	chrB3	144424109	144424168	+	chr14	chr8
11	chrB3_15179	fca-mir-655	chrB3	144425758	144425818	+	chr14	N/A
11	chrB3_15181	fca-mir-3959	chrB3	144427915	144427969	+	N/A	N/A
11	chrB3_15184	fca-mir-487a	chrB3	144428335	144428393	+	chr14	chr8
11	chrB3_15185	fca-mir-382	chrB3	144430368	144430426	+	chr14	chr8
11	chrB3_15188	fca-mir-134	chrB3	144430748	144430809	+	chr14	chr8
11	chrB3_15191	fca-mir-485	chrB3	144431448	144431507	+	chr14	chr8
11	chrB3_15193	fca-mir-323b	chrB3	144432252	144432309	+	chr14	chr8
11	chrB3_15198	fca-mir-377	chrB3	144438015	144438075	+	chr14	chr8
11	chrB3_15199	fca-mir-409	chrB3	144440851	144440905	+	chr14	chr8
11	chrB3_15205	fca-mir-410	chrB3	144441376	144441432	+	chr14	chr8
11	chrB3_15209	fca-mir-656	chrB3	144442111	144442167	+	chr14	N/A
12	chrX_38136	fca-mir-221	chrX	39517763	39517825	-	chrX	chrX
12	chrX_38138	fca-mir-222	chrX	39518815	39518878	-	chrX	chrX
13	chrX_37268	fca-mir-532	chrX	42652979	42653038	+	chrX	chrX
13	chrX_37270	fca-mir-188	chrX	42653348	42653408	+	chrX	chrX
13	chrX_37276	fca-mir-362	chrX	42659915	42659974	+	chrX	chrX
13	chrX_37280	fca-mir-660	chrX	42663306	42663365	+	chrX	chrX
13	chrX_37281	fca-mir-502	chrX	42664856	42664915	+	chrX	chrX
14	chrX_38566	fca-mir-363	chrX	109566142	109566206	-	chrX	chrX
14	chrX_38571	fca-mir-20b	chrX	109566567	109566627	-	chrX	chrX
14	chrX_38573	fca-mir-18b	chrX	109566802	109566864	-	chrX	chrX
14	chrX_38575	fca-mir-106a	chrX	109566967	109567024	-	chrX	chrX
15	chrX_38577	fca-mir-450b	chrX	109829981	109830040	-	chrX	chrX
15	chrX_38583	fca-mir-542	chrX	109831029	109831086	-	chrX	chrX
15	chrX_38585	fca-mir-503	chrX	109835798	109835861	-	chrX	chrX
15	chrX_38587	fca-mir-424	chrX	109836136	109836194	-	chrX	chrX
16	chrX_38640	fca-mir-chrX_38640	chrX	118433139	118433196	-	-	-
16	chrX_38642	fca-mir-chrX_38642	chrX	118436873	118436929	-	-	-
17	chrX_38646	fca-mir-506	chrX	119347863	119347915	-	chrX	chrX
17	chrX_38648	fca-mir-507a	chrX	119348174	119348231	-	chrX (mir-507)	chrX
18	chrX_38652	fca-mir-508	chrX	119358827	119358885	-	chrX	chrX (miR-508a/b)
18	chrX_38654	fca-mir-507b	chrX	119364814	119364873	-	chrX (miR-507)	N/A
18	chrX_38655	fca-mir-514	chrX	119371266	119371323	-	chrX (eca)	N/A
18	chrX_38658	fca-mir-8908n	chrX	119373093	119373151	-	chrX (eca)	N/A
19	chrE1_31785	fca-mir-195	chrE1	1955516	1955576	-	chr17	chr5
19	chrE1_31787	fca-mir-497	chrE1	1955832	1955894	-	chr17	chr5
20	chrD1_25329	fca-let-7a-1	chrD1	19173484	19173551	-	chr11 (let-7a-2)	N/A
20	chrD1_25331	fca-mir-100	chrD1	19179280	19179337	-	chr11	N/A
21	chrF1_35060	fca-mir-214	chrF1	14120408	14120471	-	chr1	chr7
21	chrF1_35062	fca-mir-199a-1	chrF1	14126110	14126171	-	chr1 (199a-2)	chr7 (199-2)
22	chrF1_35223	fca-mir-181b-1	chrF1	37383436	37383497	-	chr9	chr9
22	chrF1_35225	fca-mir-181a-1	chrF1	37383621	37383683	-	chr9	chr9
23	chrF1_35327	fca-mir-215	chrF1	56523032	56523090	-	chr1	chr38
23	chrF1_35329	fca-mir-194	chrF1	56523337	56523394	-	chr1 (194-1)	chr38
24	chrA3_7324	fca-mir-133a-1	chrA3	1434507	1434567	-	chr18	chr7 (133a)
24	chrA3_7330	fca-mir-chrA3_7330	chrA3	1443125	1443183	-	-	-
24	chrA3_7332	fca-mir-1-1	chrA3	1443847	1443905	-	chr18 (1-2)	chr7 (1-2)
25	chrD3_29038	fca-mir-133a-2	chrD3	46004112	46004172	-	chr18	-
25	chrD3_29040	fca-mir-1-2	chrD3	46007180	46007241	-	chr18 (1-2)	-
26	chrE3_34044	fca-mir-25	chrE3	6997029	6997088	-	chr7	chr6
26	chrE3_34045	fca-mir-93	chrE3	6997236	6997298	-	chr7	chr6
26	chrE3_34047	fca-mir-106b	chrE3	6997460	6997520	-	chr7	chr6
27	chrD4_29639	fca-mir-23b	chrD4	28610625	28610684	+	chr9	chr1
27	chrD4_29641	fca-mir-27b	chrD4	28610860	28610923	+	chr9	chr1
27	chrD4_29643	fca-mir-24-1	chrD4	28611388	28611449	+	chr9 (24-1)	chr1 (24-1)
28	chrD4_30066	fca-mir-181a-2	chrD4	85679673	85679732	+	chr1	chr7
28	chrD4_30068	fca-mir-181b-2	chrD4	85680922	85680981	+	chr1	chr7
29	chrC1_JH408690_random_22061	fca-mir-200a	chrC1_JH408690_random	273811	273871	+	chr1	chr5
29	chrC1_JH408690_random_22063	fca-mir-429	chrC1_JH408690_random	275187	275246	+	chr1	chr5
30	chrC2_23293	fca-let-7c-2	chrC2	26910314	26910381	-	chr21 (let-7c)	chr31 (let-7c)
30	chrC2_23295	fca-mir-99a	chrC2	26911054	26911111	-	chr21	chr31 (99a-1)
31	chrC2_23761	fca-mir-16-1	chrC2	103807274	103807338	-	chr13	chr22
31	chrC2_23763	fca-mir-15b	chrC2	103807426	103807485	-	chr13 (15a)	chr22 (15a)

## Sheet: S1.6 Arm preference
			Lip	Brain Stem	Cerebellum	Cereb Cortex		Tongue		Testis	Liver	Testis	Pancreas	Cerebellum	Kidney	Ovary		Pancreas	Lymph node	Skin		Liver		Spleen		Kidney		Lung
miRNA ID	miRNA gene	Dom arm cons	s67	s69	s70	s71	s72	s73	s74	s75	s76	s77	s78	s79	s80	s81	s82	s83	s84	s85	s86	s87	s88	s91	s92	s93	s94	s95	s96
chrB4_17514	fca-let-7a-1	5p	5p	5p	5p	5p	5p	5p	5p	5p	5p	5p	5p	5p	5p	5p	5p	5p	5p	5p	5p	5p	5p	5p	5p	5p	5p	5p	5p
chrD1_25329	fca-let-7a-2	5p	5p	5p	5p	5p	5p	5p	5p	5p	5p	5p	5p	5p	5p	5p	5p	5p	5p	5p	5p	5p	5p	5p	5p	5p	5p	5p	5p
chrC2_23293	fca-let-7c	5p	5p	5p	5p	5p	5p	5p	5p	5p	5p	5p	5p	5p	5p	5p	5p	5p	5p	5p	5p	5p	5p	5p	5p	5p	5p	5p	5p
chrE2_33007	fca-let-7e	5p	5p	5p	5p	5p	5p	5p	5p	5p	5p	5p	5p	5p	5p	5p	5p	5p	5p	5p	5p	5p	5p	5p	5p	5p	5p	5p	5p
chrD4_29432	fca-let-7f	5p	5p	5p	5p	5p	5p	5p	5p	5p	5p	5p	5p	5p	5p	5p	5p	5p	5p	5p	5p	5p	5p	5p	5p	5p	5p	5p	5p
chrA2_5093	fca-let-7g	5p	5p	5p	5p	5p	5p	5p	5p	5p	5p	5p	5p	5p	5p	5p	5p	5p	5p	5p	5p	5p	5p	5p	5p	5p	5p	5p	5p
chrB4_17061	fca-let-7i	3p	Inv-5p	3p	3p	Inv-5p	3p	Inv-5p	Inv-5p	Inv-5p	Inv-5p	Inv-5p	3p	3p	Inv-5p	Inv-5p	Inv-5p	3p	Inv-5p	Inv-5p	3p	3p	3p	3p	Inv-5p	3p	3p	3p	Inv-5p
chrD3_29040	fca-mir-1-2	3p	3p	3p	3p	3p	3p	3p	3p	3p	3p	3p	3p	3p	3p	3p	3p	3p	3p	3p	3p	3p	3p	3p	3p	3p	3p	3p	3p
chrD1_25331	fca-mir-100	5p	5p	5p	5p	5p	5p	5p	5p	5p	5p	5p	5p	5p	5p	5p	5p	5p	5p	5p	5p	5p	5p	5p	5p	5p	5p	5p	5p
chrC1_20942	fca-mir-101a	3p	3p	3p	3p	3p	3p	3p	3p	3p	3p	3p	3p	3p	3p	3p	3p	3p	3p	3p	3p	3p	3p	3p	3p	3p	3p	3p	3p
chrD4_30272	fca-mir-101b	3p	3p	3p	3p	3p	3p	3p	3p	3p	3p	3p	3p	3p	3p	3p	3p	3p	3p	3p	3p	3p	3p	3p	3p	3p	3p	3p	3p
chrA3_7628	fca-mir-103	3p	3p	3p	3p	3p	3p	3p	3p	3p	3p	3p	3p	3p	3p	3p	3p	3p	3p	3p	3p	3p	3p	3p	3p	3p	3p	3p	3p
chrX_38679	fca-mir-105	5p	5p	5p	5p	5p	5p	5p	5p	5p	5p	5p	5p	5p	5p	5p	5p	5p	5p	5p	5p	5p	5p	5p	5p	5p	5p	5p	5p
chrX_38575	fca-mir-106a	5p	5p	5p	5p	5p	5p	5p	5p	5p	5p	5p	5p	5p	5p	5p	5p	5p	5p	5p	5p	5p	5p	5p	5p	5p	5p	5p	5p
chrE3_34047	fca-mir-106b	5p	5p	5p	5p	5p	5p	5p	5p	5p	5p	5p	5p	5p	5p	5p	5p	5p	5p	5p	5p	5p	5p	5p	5p	5p	5p	5p	5p
chrE1_31508	fca-mir-10a	5p	5p	5p	5p	5p	5p	5p	5p	5p	5p	5p	5p	5p	5p	5p	5p	5p	5p	5p	5p	5p	5p	5p	5p	5p	5p	5p	5p
chrC1_19898	fca-mir-10b	5p	5p	5p	5p	5p	5p	5p	5p	5p	5p	5p	5p	5p	5p	5p	5p	5p	5p	5p	5p	5p	5p	5p	5p	5p	5p	5p	5p
chrB3_15167	fca-mir-1185	3p	3p	3p	3p	3p	3p	3p	3p	3p	3p	3p	3p	3p	3p	3p	3p	3p	3p	3p	3p	3p	3p	3p	3p	3p	3p	3p	3p
chrD3_28226	fca-mir-122	5p	Inv-3p	Inv-3p	Inv-3p	Inv-3p	5p	5p	Inv-3p	5p	5p	Inv-3p	5p	5p	Inv-3p	5p	5p	5p	5p	5p	5p	5p	5p	5p	5p	5p	5p	5p	5p
chrF2_35565	fca-mir-124-1	3p	3p	3p	3p	3p	3p	3p	3p	3p	3p	3p	3p	3p	3p	3p	3p	3p	3p	3p	3p	3p	3p	3p	3p	3p	3p	3p	3p
chrB1_10498	fca-mir-124-2	3p	3p	3p	3p	3p	3p	3p	3p	3p	3p	3p	3p	3p	3p	3p	3p	3p	3p	3p	3p	3p	3p	3p	3p	3p	3p	3p	3p
chrB4_18500	fca-mir-1249	3p	3p	3p	3p	3p	3p	3p	3p	3p	3p	3p	3p	3p	3p	3p	3p	3p	3p	3p	3p	3p	3p	3p	3p	3p	3p	3p	3p
chrB4_17296	fca-mir-1251	5p	5p	5p	5p	5p	5p	5p	5p	5p	5p	5p	5p	5p	5p	5p	5p	5p	5p	5p	5p	5p	5p	5p	5p	5p	5p	5p	5p
chrD1_25327	fca-mir-125b-1	5p	5p	5p	5p	5p	5p	5p	5p	5p	5p	5p	5p	5p	5p	5p	5p	5p	5p	5p	5p	5p	5p	5p	5p	5p	5p	5p	5p
chrC2_23287	fca-mir-125b-1	5p	5p	5p	5p	5p	5p	5p	5p	5p	5p	5p	5p	5p	5p	5p	5p	5p	5p	5p	5p	5p	5p	5p	5p	5p	5p	5p	5p
chrD4_30199	fca-mir-126	3p	3p	3p	3p	3p	3p	3p	3p	3p	3p	3p	3p	3p	3p	3p	3p	3p	3p	3p	3p	3p	3p	3p	3p	3p	3p	3p	3p
chrB3_15059	fca-mir-127	3p	3p	3p	3p	3p	3p	3p	3p	3p	3p	3p	3p	3p	3p	3p	3p	3p	3p	3p	3p	3p	3p	3p	3p	3p	3p	3p	3p
chrA1_3047	fca-mir-1271	5p	5p	5p	5p	5p	5p	5p	5p	5p	5p	5p	5p	5p	5p	5p	5p	5p	5p	5p	5p	5p	5p	5p	5p	5p	5p	5p	5p
chrC2_24082	fca-mir-128-1	3p	3p	3p	3p	3p	3p	3p	3p	3p	3p	3p	3p	3p	3p	3p	3p	3p	3p	3p	3p	3p	3p	3p	3p	3p	3p	3p	3p
chrC1_19647	fca-mir-128-2	3p	3p	3p	3p	3p	3p	3p	3p	3p	3p	3p	3p	3p	3p	3p	3p	3p	3p	3p	3p	3p	3p	3p	3p	3p	3p	3p	3p
chrD1_24815	fca-mir-129-1	3p	3p	3p	3p	3p	3p	3p	3p	3p	Inv-5p	3p	3p	3p	3p	3p	3p	Inv-5p	3p	3p	3p	3p	3p	3p	3p	3p	3p	3p	3p
chrA2_4597	fca-mir-129-2	3p	Inv-5p	3p	3p	3p	3p	Inv-5p	Inv-5p	Inv-5p	3p	3p	3p	Inv-5p	3p	Inv-5p	Inv-5p	Inv-5p	Inv-5p	3p	3p	3p	3p	3p	Inv-5p	3p	3p	Inv-5p	Inv-5p
chrD2_26987	fca-mir-1296	5p	5p	5p	5p	5p	5p	5p	5p	5p	5p	5p	5p	5p	5p	5p	5p	5p	5p	5p	5p	5p	5p	5p	5p	5p	5p	5p	5p
chrA3_7147	fca-mir-1301	3p	3p	3p	3p	3p	3p	3p	3p	3p	3p	3p	3p	3p	3p	3p	3p	3p	3p	3p	3p	3p	3p	3p	3p	3p	3p	3p	3p
chrD3_28941	fca-mir-1306	5p	5p	5p	5p	5p	5p	5p	5p	5p	5p	5p	5p	5p	5p	5p	5p	5p	5p	5p	5p	5p	5p	Inv-3p	5p	5p	5p	5p	5p
chrD2_27409	fca-mir-1307	5p	5p	5p	5p	5p	5p	5p	5p	5p	5p	5p	5p	5p	5p	5p	5p	5p	5p	5p	5p	5p	5p	5p	5p	5p	5p	5p	5p
chrD1_24861	fca-mir-130a	3p	3p	3p	3p	3p	3p	3p	3p	3p	3p	3p	3p	3p	3p	3p	3p	3p	3p	3p	3p	3p	3p	3p	3p	3p	3p	3p	3p
chrD3_27882	fca-mir-130b	5p	5p	5p	5p	5p	5p	5p	5p	5p	5p	5p	5p	Inv-3p	5p	5p	5p	5p	Inv-3p	Inv-3p	Inv-3p	Inv-3p	5p	Inv-3p	Inv-3p	Inv-3p	Inv-3p	Inv-3p	Inv-3p
chrE1_31295	fca-mir-132	3p	3p	3p	3p	3p	3p	3p	3p	3p	3p	3p	3p	3p	3p	3p	3p	3p	3p	3p	3p	3p	3p	3p	3p	3p	3p	3p	3p
chrA3_7324	fca-mir-133a-1	3p	3p	3p	3p	3p	3p	3p	3p	3p	3p	3p	3p	3p	3p	3p	3p	3p	3p	3p	3p	3p	3p	3p	3p	3p	3p	3p	3p
chrD3_29038	fca-mir-133a-2	3p	3p	3p	3p	3p	3p	3p	3p	3p	3p	3p	3p	3p	3p	3p	3p	3p	3p	3p	3p	3p	3p	3p	3p	3p	3p	3p	3p
chrB3_15188	fca-mir-134	3p	Inv-5p	Inv-5p	Inv-5p	Inv-5p	Inv-5p	Inv-5p	Inv-5p	Inv-5p	Inv-5p	Inv-5p	3p	Inv-5p	Inv-5p	Inv-5p	Inv-5p	3p	3p	Inv-5p	Inv-5p	3p	3p	Inv-5p	Inv-5p	Inv-5p	Inv-5p	Inv-5p	Inv-5p
chrD1_24759	fca-mir-1343	3p	3p	3p	3p	3p	3p	3p	3p	3p	3p	3p	3p	3p	3p	3p	3p	3p	3p	3p	3p	3p	3p	3p	3p	3p	3p	3p	3p
chrB4_17298	fca-mir-135a-1	5p	5p	5p	5p	5p	5p	5p	5p	5p	5p	5p	5p	5p	5p	5p	5p	5p	5p	5p	5p	5p	5p	5p	5p	5p	5p	5p	5p
chrA2_5095	fca-mir-135a-2	5p	5p	5p	5p	5p	5p	5p	5p	5p	5p	5p	5p	5p	5p	5p	5p	5p	5p	5p	5p	5p	5p	5p	5p	5p	5p	5p	5p
chrF1_35265	fca-mir-135b	5p	5p	5p	5p	5p	5p	5p	5p	5p	5p	5p	5p	5p	5p	5p	5p	5p	5p	5p	5p	5p	5p	5p	5p	5p	5p	5p	5p
chrE2_32680	fca-mir-138-1	5p	5p	5p	5p	5p	5p	5p	5p	5p	5p	5p	5p	5p	5p	5p	5p	Inv-3p	5p	5p	5p	5p	5p	5p	5p	5p	5p	5p	5p
chrC2_23100	fca-mir-138-2	5p	5p	5p	5p	5p	5p	5p	5p	5p	5p	5p	5p	5p	5p	5p	5p	Inv-3p	5p	5p	5p	5p	5p	5p	5p	5p	5p	5p	5p
chrD1_24562	fca-mir-139	5p	5p	5p	5p	5p	5p	5p	5p	5p	5p	5p	5p	5p	5p	5p	5p	5p	5p	5p	5p	5p	5p	5p	5p	5p	5p	5p	5p
chrE2_32770	fca-mir-140	5p	5p	5p	5p	5p	5p	Inv-3p	5p	5p	5p	5p	5p	5p	5p	5p	5p	5p	5p	Inv-3p	Inv-3p	5p	5p	Inv-3p	5p	5p	5p	5p	Inv-3p
chrA1_3192	fca-mir-143	3p	3p	3p	3p	3p	3p	3p	3p	3p	3p	3p	3p	3p	3p	3p	3p	3p	3p	3p	3p	3p	3p	3p	3p	3p	3p	3p	3p
chrE1_31320	fca-mir-144	5p	5p	5p	5p	5p	5p	5p	5p	5p	5p	5p	5p	5p	5p	5p	5p	5p	5p	5p	5p	5p	5p	5p	5p	5p	5p	5p	5p
chrD2_26542	fca-mir-146b	5p	5p	5p	5p	5p	5p	5p	5p	5p	5p	5p	5p	5p	5p	5p	5p	5p	5p	5p	5p	5p	5p	5p	5p	5p	5p	5p	5p
chrA2_5766	fca-mir-148a	3p	3p	3p	3p	3p	3p	3p	3p	3p	3p	3p	3p	3p	3p	3p	3p	3p	3p	3p	3p	3p	3p	3p	3p	3p	3p	3p	3p
chrB4_16987	fca-mir-148b	3p	3p	3p	3p	3p	3p	3p	3p	3p	3p	3p	3p	3p	3p	3p	3p	3p	3p	3p	3p	3p	3p	3p	3p	3p	3p	3p	3p
chrC1_20310	fca-mir-149	5p	5p	5p	5p	5p	5p	5p	5p	5p	5p	5p	5p	5p	5p	5p	5p	5p	5p	5p	5p	5p	5p	5p	5p	5p	5p	5p	5p
chrE2_32458	fca-mir-150	5p	5p	5p	5p	5p	5p	5p	5p	5p	5p	5p	5p	5p	5p	5p	5p	5p	5p	5p	5p	5p	5p	5p	5p	5p	5p	5p	5p
chrF2_36937	fca-mir-151	5p	5p	5p	Inv-3p	5p	Inv-3p	5p	Inv-3p	5p	5p	5p	5p	5p	5p	Inv-3p	5p	5p	5p	5p	5p	Inv-3p	5p	5p	5p	5p	5p	5p	5p
chrE1_31511	fca-mir-152	3p	3p	3p	3p	3p	3p	3p	3p	3p	3p	3p	3p	3p	3p	3p	3p	3p	3p	3p	3p	3p	3p	3p	3p	3p	3p	3p	3p
chrC1_21904	fca-mir-153-1	3p	3p	3p	3p	3p	3p	3p	3p	3p	3p	3p	3p	3p	3p	3p	3p	3p	3p	3p	3p	3p	3p	3p	3p	3p	3p	3p	3p
chrA2_6162	fca-mir-153-2	3p	3p	3p	3p	3p	3p	3p	3p	3p	3p	3p	3p	3p	3p	3p	3p	3p	3p	3p	3p	3p	3p	3p	3p	3p	3p	3p	3p
chrC2_23253	fca-mir-155	5p	5p	5p	5p	5p	5p	5p	5p	5p	5p	5p	5p	5p	5p	5p	5p	5p	5p	5p	5p	5p	5p	5p	5p	5p	5p	5p	5p
chrA1_192	fca-mir-15a	5p	5p	5p	5p	5p	5p	5p	5p	5p	5p	5p	5p	5p	5p	5p	5p	5p	5p	5p	5p	5p	5p	5p	5p	5p	5p	5p	5p
chrC2_23763	fca-mir-15b	5p	5p	5p	5p	5p	5p	5p	5p	5p	5p	5p	5p	5p	5p	5p	Inv-3p	5p	5p	5p	5p	5p	5p	5p	5p	5p	5p	5p	5p
chrC2_23761	fca-mir-16-1	5p	5p	5p	5p	5p	5p	5p	5p	5p	5p	5p	5p	5p	5p	5p	5p	5p	5p	5p	5p	5p	5p	5p	5p	5p	5p	5p	5p
chrA1_194	fca-mir-16-2	5p	5p	5p	5p	5p	5p	5p	5p	5p	5p	5p	5p	5p	5p	5p	5p	5p	5p	5p	5p	5p	5p	5p	5p	5p	5p	5p	5p
chrA1_482	fca-mir-17	5p	5p	5p	5p	5p	5p	5p	5p	5p	5p	5p	5p	5p	5p	5p	5p	5p	5p	5p	5p	5p	5p	5p	5p	5p	5p	5p	5p
chrD4_30066	fca-mir-181a-2	5p	5p	5p	5p	5p	5p	5p	5p	5p	5p	5p	5p	5p	5p	5p	5p	5p	5p	5p	5p	5p	5p	5p	5p	5p	5p	5p	5p
chrF1_35225	fca-mir-181a-1	5p	5p	5p	5p	5p	5p	5p	5p	5p	5p	5p	5p	5p	5p	5p	5p	5p	5p	5p	5p	5p	5p	5p	5p	5p	5p	5p	5p
chrD4_30068	fca-mir-181b-2	5p	5p	5p	5p	5p	5p	5p	5p	5p	5p	5p	5p	5p	5p	5p	5p	5p	5p	5p	5p	5p	5p	5p	5p	5p	5p	5p	5p
chrF1_35223	fca-mir-181b-1	5p	5p	5p	5p	5p	5p	5p	5p	5p	5p	5p	5p	5p	5p	5p	5p	5p	5p	5p	5p	5p	5p	5p	5p	5p	5p	5p	5p
chrA2_3614	fca-mir-181c	5p	5p	5p	5p	5p	5p	5p	5p	5p	5p	5p	5p	5p	5p	5p	5p	5p	5p	5p	5p	5p	5p	5p	5p	5p	5p	5p	5p
chrA2_3616	fca-mir-181d	5p	5p	5p	5p	5p	5p	5p	5p	5p	5p	5p	5p	5p	5p	5p	5p	5p	5p	5p	5p	5p	5p	5p	5p	5p	5p	5p	5p
chrA2_5947	fca-mir-182	5p	5p	5p	5p	5p	5p	5p	5p	5p	5p	5p	5p	5p	5p	5p	5p	5p	5p	5p	5p	5p	5p	5p	5p	5p	5p	5p	5p
chrA2_5951	fca-mir-183	5p	5p	5p	5p	5p	5p	5p	5p	5p	5p	5p	5p	5p	5p	5p	5p	5p	5p	5p	5p	5p	5p	5p	5p	5p	5p	5p	5p
chrB3_14025	fca-mir-184	3p	3p	3p	3p	3p	3p	3p	3p	3p	3p	3p	3p	3p	3p	3p	3p	3p	3p	3p	3p	3p	3p	3p	3p	3p	3p	3p	3p
chrD3_28943	fca-mir-185	5p	5p	5p	5p	5p	5p	5p	5p	5p	5p	5p	5p	5p	5p	5p	5p	5p	5p	5p	5p	5p	5p	5p	5p	5p	5p	5p	5p
chrC1_20973	fca-mir-186	5p	5p	5p	5p	5p	5p	5p	5p	5p	5p	5p	5p	5p	5p	5p	5p	5p	5p	5p	5p	5p	5p	5p	5p	5p	5p	5p	5p
chrX_37270	fca-mir-188	5p	5p	5p	5p	5p	5p	5p	5p	5p	5p	5p	5p	5p	5p	5p	5p	5p	5p	5p	5p	5p	5p	5p	5p	5p	5p	5p	5p
chrA1_484	fca-mir-18a	5p	5p	5p	5p	5p	5p	5p	5p	5p	5p	5p	5p	5p	5p	5p	5p	5p	5p	5p	5p	5p	5p	5p	5p	5p	5p	5p	5p
chrX_38573	fca-mir-18b	5p	5p	5p	5p	5p	5p	5p	5p	Inv-3p	5p	5p	5p	5p	5p	5p	5p	5p	5p	5p	5p	5p	5p	5p	5p	5p	5p	5p	5p
chrB3_15603	fca-mir-190a	5p	5p	5p	5p	5p	5p	5p	5p	5p	5p	5p	5p	5p	5p	5p	5p	5p	5p	5p	5p	5p	5p	5p	5p	5p	5p	5p	5p
chrA2_5067	fca-mir-191	5p	5p	5p	5p	5p	5p	5p	5p	5p	5p	5p	5p	5p	5p	5p	5p	5p	5p	5p	5p	5p	5p	5p	5p	5p	5p	5p	5p
chrX_37592	fca-mir-1911	5p	5p	5p	5p	5p	5p	5p	5p	5p	5p	5p	5p	5p	5p	5p	5p	5p	5p	5p	5p	5p	5p	5p	5p	5p	5p	5p	5p
chrD1_25979	fca-mir-192	5p	5p	5p	5p	5p	5p	5p	5p	5p	5p	5p	5p	5p	5p	5p	5p	5p	5p	5p	5p	5p	5p	5p	5p	5p	5p	5p	5p
chrE1_31335	fca-mir-193a	5p	5p	5p	5p	5p	5p	5p	Inv-3p	Inv-3p	5p	Inv-3p	Inv-3p	5p	5p	Inv-3p	Inv-3p	5p	Inv-3p	Inv-3p	Inv-3p	Inv-3p	Inv-3p	Inv-3p	Inv-3p	Inv-3p	Inv-3p	Inv-3p	Inv-3p
chrE3_34264	fca-mir-193b	3p	3p	3p	3p	3p	3p	3p	3p	3p	3p	3p	3p	3p	3p	3p	3p	3p	3p	3p	3p	3p	3p	3p	3p	3p	3p	3p	3p
chrF1_35329	fca-mir-194	5p	5p	5p	5p	5p	5p	5p	5p	5p	5p	5p	5p	5p	5p	5p	5p	5p	5p	5p	5p	5p	5p	5p	5p	5p	5p	5p	5p
chrE1_31785	fca-mir-195	5p	5p	5p	5p	5p	5p	5p	5p	5p	5p	5p	5p	5p	5p	5p	5p	5p	5p	5p	5p	5p	5p	5p	5p	5p	5p	5p	5p
chrE1_31506	fca-mir-196a	5p	5p	5p	5p	5p	5p	5p	5p	5p	5p	5p	5p	5p	5p	5p	5p	5p	5p	5p	5p	5p	5p	5p	5p	5p	5p	5p	5p
chrA2_5769	fca-mir-196b	5p	5p	5p	5p	5p	5p	5p	5p	5p	5p	5p	5p	5p	5p	5p	5p	5p	5p	5p	5p	5p	5p	5p	5p	5p	5p	5p	5p
chrC1_19385	fca-mir-197	3p	3p	3p	3p	3p	3p	3p	3p	3p	3p	3p	3p	3p	3p	3p	3p	3p	3p	3p	3p	3p	3p	3p	3p	3p	3p	3p	3p
chrF1_35062	fca-mir-199a-1	3p	3p	3p	3p	3p	3p	3p	3p	3p	3p	3p	3p	3p	3p	3p	3p	3p	3p	3p	3p	3p	3p	3p	3p	3p	3p	3p	3p
chrA2_4948	fca-mir-199a-2	3p	3p	3p	3p	3p	3p	3p	3p	3p	3p	3p	3p	3p	3p	3p	3p	3p	3p	3p	3p	3p	3p	3p	3p	3p	3p	3p	3p
chrD4_30946	fca-mir-199b	3p	3p	3p	3p	3p	3p	3p	3p	3p	3p	3p	3p	3p	3p	3p	3p	3p	3p	3p	3p	3p	3p	3p	3p	3p	3p	3p	3p
chrA1_489	fca-mir-19b	3p	3p	3p	3p	3p	3p	3p	3p	3p	3p	3p	3p	3p	3p	3p	3p	3p	3p	3p	3p	3p	3p	3p	3p	3p	3p	3p	3p
chrA3_7332	fca-mir-1-1	3p	3p	3p	3p	3p	3p	3p	3p	3p	3p	3p	3p	3p	3p	3p	3p	3p	3p	3p	3p	3p	3p	3p	3p	3p	3p	3p	3p
chrC1_JH408690_random_22061	fca-mir-200a	3p	3p	3p	3p	3p	3p	3p	3p	3p	3p	3p	3p	3p	3p	3p	3p	3p	3p	3p	3p	3p	3p	3p	3p	3p	3p	3p	3p
chrC1_JH408690_random_22059	fca-mir-200b	3p	3p	3p	3p	3p	3p	3p	3p	3p	3p	3p	3p	3p	3p	3p	3p	3p	3p	3p	3p	3p	3p	3p	3p	3p	3p	3p	3p
chrB4_16691	fca-mir-200c	3p	3p	3p	3p	3p	3p	3p	3p	3p	3p	3p	3p	3p	3p	3p	3p	3p	3p	3p	3p	3p	3p	3p	3p	3p	3p	3p	3p
chrD2_27601	fca-mir-202	5p	5p	5p	5p	5p	5p	5p	5p	5p	5p	5p	5p	5p	5p	5p	5p	5p	5p	5p	5p	5p	5p	5p	5p	5p	5p	5p	5p
chrD4_30327	fca-mir-204	5p	5p	5p	5p	5p	5p	5p	5p	5p	5p	5p	5p	5p	5p	5p	5p	5p	5p	5p	5p	5p	5p	5p	5p	5p	5p	5p	5p
chrF1_35195	fca-mir-205	5p	5p	5p	5p	5p	5p	5p	5p	5p	5p	5p	5p	5p	5p	5p	5p	5p	5p	5p	5p	5p	5p	5p	5p	5p	5p	5p	5p
chrB2_12113	fca-mir-206	3p	3p	3p	3p	3p	3p	3p	3p	3p	3p	3p	3p	3p	3p	3p	3p	3p	3p	3p	3p	3p	3p	3p	3p	3p	3p	3p	3p
chrB3_15854	fca-mir-208b	3p	3p	3p	3p	3p	3p	3p	3p	3p	3p	3p	3p	3p	3p	3p	3p	3p	3p	3p	3p	3p	3p	3p	3p	3p	3p	3p	3p
chrA1_488	fca-mir-20a	5p	5p	5p	5p	5p	5p	5p	5p	5p	5p	5p	5p	5p	5p	5p	5p	5p	5p	5p	5p	5p	5p	5p	5p	5p	5p	5p	5p
chrX_38571	fca-mir-20b	5p	5p	5p	5p	5p	5p	5p	5p	5p	5p	5p	5p	5p	5p	5p	5p	5p	5p	5p	5p	5p	5p	5p	5p	5p	5p	5p	5p
chrE1_32035	fca-mir-21	5p	5p	5p	5p	5p	5p	5p	5p	5p	5p	5p	5p	5p	5p	5p	5p	5p	5p	5p	5p	5p	5p	5p	5p	5p	5p	5p	5p
chrD1_25071	fca-mir-210	3p	3p	3p	3p	3p	3p	3p	3p	3p	3p	3p	3p	3p	3p	3p	3p	3p	3p	3p	3p	3p	3p	3p	3p	3p	3p	3p	3p
chrF1_35060	fca-mir-214	5p	Inv-3p	Inv-3p	Inv-3p	Inv-3p	Inv-3p	Inv-3p	Inv-3p	Inv-3p	Inv-3p	5p	Inv-3p	Inv-3p	Inv-3p	Inv-3p	Inv-3p	Inv-3p	Inv-3p	Inv-3p	Inv-3p	Inv-3p	Inv-3p	Inv-3p	Inv-3p	Inv-3p	Inv-3p	Inv-3p	5p
chrF1_35327	fca-mir-215	5p	5p	5p	5p	5p	5p	5p	5p	5p	5p	5p	5p	5p	5p	5p	5p	5p	5p	5p	5p	5p	5p	5p	5p	5p	5p	5p	5p
chrA3_7935	fca-mir-216a	5p	5p	5p	5p	5p	5p	5p	5p	5p	5p	5p	5p	5p	5p	5p	5p	5p	5p	5p	5p	5p	5p	5p	5p	5p	5p	5p	5p
chrA1_1298	fca-mir-218-2	5p	5p	5p	5p	5p	5p	5p	5p	5p	5p	5p	5p	5p	5p	5p	5p	5p	5p	5p	5p	5p	5p	5p	5p	5p	5p	5p	5p
chrB1_11393	fca-mir-218-1	5p	5p	5p	5p	5p	5p	5p	5p	5p	5p	5p	5p	5p	5p	5p	5p	5p	5p	5p	5p	5p	5p	5p	5p	5p	5p	5p	5p
chrD4_30953	fca-mir-219	5p	5p	5p	5p	5p	Inv-3p	5p	5p	5p	5p	5p	5p	5p	5p	5p	5p	5p	5p	5p	5p	5p	5p	5p	5p	5p	5p	5p	5p
chrE1_31299	fca-mir-22	3p	3p	3p	3p	3p	3p	3p	3p	3p	3p	3p	3p	3p	3p	3p	3p	3p	3p	3p	3p	3p	3p	3p	3p	3p	3p	3p	3p
chrX_38136	fca-mir-221	3p	3p	3p	3p	3p	3p	3p	3p	3p	3p	3p	3p	3p	3p	3p	3p	3p	3p	3p	3p	3p	3p	3p	3p	3p	3p	3p	3p
chrX_38138	fca-mir-222	3p	3p	3p	3p	3p	3p	3p	3p	3p	3p	3p	3p	3p	3p	3p	3p	3p	3p	3p	3p	3p	3p	3p	3p	3p	3p	3p	3p
chrE3_33656	fca-mir-2387	5p	5p	5p	5p	5p	5p	5p	5p	5p	5p	5p	5p	5p	5p	5p	5p	5p	5p	5p	5p	5p	5p	5p	5p	5p	5p	5p	5p
chrD4_29639	fca-mir-23b	3p	3p	3p	3p	3p	3p	3p	3p	3p	3p	3p	3p	3p	3p	3p	3p	3p	3p	3p	3p	3p	3p	3p	3p	3p	3p	3p	3p
chrA2_4980	fca-mir-24-2	3p	3p	3p	3p	3p	3p	3p	3p	3p	3p	3p	3p	3p	3p	3p	3p	3p	3p	3p	3p	3p	3p	3p	3p	3p	3p	3p	3p
chrD4_29643	fca-mir-24-1	3p	3p	3p	3p	3p	3p	3p	3p	3p	3p	3p	3p	3p	3p	3p	3p	3p	3p	3p	3p	3p	3p	3p	3p	3p	3p	3p	3p
chrE3_34044	fca-mir-25	3p	3p	3p	3p	3p	3p	3p	3p	3p	3p	3p	3p	3p	3p	3p	3p	3p	3p	3p	3p	3p	3p	3p	3p	3p	3p	3p	3p
chrB4_18129	fca-mir-26a-1	5p	5p	5p	5p	5p	5p	5p	5p	5p	5p	5p	5p	5p	5p	5p	5p	5p	5p	5p	5p	5p	5p	5p	5p	5p	5p	5p	5p
chrC2_24073	fca-mir-26a-2	5p	5p	5p	5p	5p	5p	5p	5p	5p	5p	5p	5p	5p	5p	5p	5p	5p	5p	5p	5p	5p	5p	5p	5p	5p	5p	5p	5p
chrC1_20170	fca-mir-26b	5p	5p	5p	5p	5p	5p	5p	5p	5p	5p	5p	5p	5p	5p	5p	5p	5p	5p	5p	5p	5p	5p	5p	5p	5p	5p	5p	5p
chrA2_4982	fca-mir-27a	3p	3p	3p	3p	3p	3p	3p	3p	3p	3p	3p	3p	3p	3p	3p	3p	3p	3p	3p	3p	3p	3p	3p	3p	3p	3p	3p	3p
chrD4_29641	fca-mir-27b	3p	3p	3p	3p	3p	3p	3p	3p	3p	3p	3p	3p	3p	3p	3p	3p	3p	3p	3p	3p	3p	3p	3p	3p	3p	3p	3p	3p
chrE2_32998	fca-mir-295	3p	3p	3p	3p	3p	3p	3p	3p	3p	3p	3p	3p	3p	3p	3p	3p	3p	3p	3p	3p	3p	3p	3p	3p	3p	3p	3p	3p
chrA3_6244	fca-mir-296	5p	5p	5p	5p	5p	5p	5p	5p	5p	5p	5p	5p	5p	5p	5p	5p	5p	Inv-3p	5p	5p	5p	5p	5p	5p	5p	5p	5p	5p
chrB3_15136	fca-mir-299a	5p	5p	5p	5p	5p	5p	5p	5p	5p	5p	5p	5p	5p	5p	5p	5p	5p	5p	5p	5p	5p	5p	5p	5p	5p	5p	5p	5p
chrB3_16308	fca-mir-299a-1	5p	5p	5p	5p	5p	5p	5p	5p	5p	5p	5p	5p	5p	5p	5p	5p	5p	5p	5p	5p	5p	5p	5p	5p	5p	5p	5p	5p
chrA2_5962	fca-mir-29a	3p	3p	3p	3p	3p	3p	3p	3p	3p	3p	3p	3p	3p	3p	3p	3p	3p	3p	3p	3p	3p	3p	3p	3p	3p	3p	3p	3p
chrF1_34693	fca-mir-29b-1	3p	3p	3p	3p	3p	3p	3p	3p	3p	3p	3p	3p	3p	3p	3p	3p	3p	3p	3p	3p	3p	3p	3p	3p	3p	3p	3p	3p
chrB1_9133	fca-mir-302b	3p	3p	3p	3p	3p	3p	3p	3p	3p	3p	3p	3p	3p	3p	3p	3p	3p	3p	3p	3p	3p	3p	3p	3p	3p	3p	3p	3p
chrE2_32996	fca-mir-302d-1	3p	3p	3p	3p	3p	3p	3p	3p	3p	3p	3p	3p	3p	3p	3p	3p	3p	3p	3p	3p	3p	3p	3p	3p	3p	3p	3p	3p
chrD2_27360	fca-mir-3085	3p	3p	3p	3p	3p	3p	3p	3p	3p	3p	3p	3p	3p	3p	Inv-5p	3p	3p	3p	3p	3p	3p	3p	3p	3p	3p	3p	3p	3p
chrF2_36887	fca-mir-30b	5p	5p	5p	5p	5p	5p	5p	5p	5p	5p	5p	5p	5p	5p	5p	5p	5p	5p	5p	5p	5p	5p	5p	5p	5p	5p	5p	5p
chrB2_13521	fca-mir-30c-2	5p	5p	5p	5p	5p	5p	5p	5p	5p	5p	5p	5p	5p	5p	5p	5p	5p	5p	5p	5p	5p	5p	5p	5p	5p	5p	5p	5p
chrC1_18884	fca-mir-30c-1	5p	5p	5p	5p	5p	5p	5p	5p	5p	5p	5p	5p	5p	5p	5p	5p	5p	5p	5p	5p	5p	5p	5p	5p	5p	5p	5p	5p
chrD4_30563	fca-mir-31	5p	5p	Inv-3p	5p	5p	5p	5p	5p	5p	5p	5p	5p	Inv-3p	5p	5p	5p	5p	5p	5p	Inv-3p	5p	5p	5p	5p	5p	5p	5p	5p
chrB1_8643	fca-mir-320a	3p	3p	3p	3p	3p	3p	3p	3p	3p	3p	3p	3p	3p	3p	3p	3p	3p	3p	3p	3p	3p	3p	3p	3p	3p	3p	3p	3p
chrB3_15141	fca-mir-323a	3p	3p	3p	3p	3p	3p	3p	3p	3p	3p	3p	3p	3p	3p	3p	3p	3p	3p	3p	3p	3p	3p	3p	3p	3p	3p	3p	3p
chrB3_15193	fca-mir-323b	3p	3p	3p	3p	3p	3p	3p	3p	3p	3p	3p	3p	3p	3p	3p	3p	3p	3p	3p	3p	3p	3p	3p	3p	3p	3p	3p	3p
chrX_38304	fca-mir-325	3p	3p	3p	3p	3p	3p	3p	3p	3p	3p	3p	3p	3p	3p	3p	3p	3p	3p	3p	3p	Inv-5p	3p	3p	3p	3p	3p	3p	3p
chrD1_24545	fca-mir-326	3p	3p	3p	3p	3p	3p	3p	3p	3p	3p	3p	3p	3p	3p	3p	3p	3p	3p	3p	3p	3p	3p	3p	3p	3p	3p	3p	3p
chrE2_33338	fca-mir-328	3p	3p	3p	3p	3p	3p	3p	3p	3p	3p	3p	3p	3p	3p	3p	3p	3p	3p	3p	3p	3p	3p	3p	3p	3p	3p	3p	3p
chrB3_15145	fca-mir-329	3p	3p	3p	3p	3p	3p	3p	3p	3p	3p	3p	3p	3p	3p	3p	3p	3p	3p	3p	3p	3p	3p	3p	3p	3p	3p	3p	3p
chrB4_17471	fca-mir-33	3p	3p	3p	3p	3p	3p	3p	3p	3p	3p	3p	Inv-5p	3p	3p	3p	3p	3p	3p	3p	3p	3p	3p	3p	3p	3p	3p	3p	3p
chrB4_17267	fca-mir-331	3p	3p	3p	3p	3p	3p	3p	3p	3p	3p	3p	3p	3p	3p	3p	3p	3p	3p	3p	3p	3p	3p	3p	3p	3p	3p	3p	3p
chrA2_4630	fca-mir-335	5p	5p	5p	5p	5p	5p	5p	5p	Inv-3p	5p	Inv-3p	5p	5p	5p	5p	5p	5p	5p	Inv-3p	5p	5p	5p	5p	5p	5p	5p	5p	5p
chrB3_15056	fca-mir-337	5p	5p	5p	5p	5p	5p	5p	5p	5p	5p	5p	5p	5p	5p	5p	5p	5p	5p	5p	5p	5p	5p	5p	5p	5p	5p	5p	5p
chrA1_678	fca-mir-340	5p	5p	5p	5p	5p	5p	5p	5p	5p	5p	5p	5p	5p	5p	5p	5p	5p	5p	5p	5p	5p	5p	5p	5p	5p	5p	5p	5p
chrB3_15041	fca-mir-342	3p	3p	3p	3p	3p	3p	3p	3p	3p	3p	3p	3p	3p	3p	3p	3p	3p	3p	3p	3p	3p	3p	3p	3p	3p	3p	3p	3p
chrC1_20385	fca-mir-34a	5p	5p	5p	5p	5p	5p	5p	5p	5p	5p	5p	5p	5p	5p	5p	5p	5p	5p	5p	5p	5p	5p	5p	5p	5p	5p	5p	5p
chrD1_24230	fca-mir-34c	5p	5p	5p	5p	5p	5p	5p	5p	5p	5p	5p	5p	5p	5p	5p	5p	5p	5p	5p	5p	5p	5p	5p	5p	5p	5p	5p	5p
chrF1_34487	fca-mir-350	3p	3p	3p	3p	3p	3p	3p	3p	3p	3p	3p	3p	3p	3p	3p	3p	3p	3p	3p	3p	3p	3p	3p	3p	3p	3p	3p	3p
chrC1_JH408690_random_22072	fca-mir-3548	3p	3p	3p	3p	Inv-5p	3p	3p	3p	3p	3p	3p	3p	Inv-5p	3p	Inv-5p	3p	3p	3p	3p	3p	3p	3p	3p	3p	3p	3p	3p	3p
chrX_38353	fca-mir-361	5p	5p	5p	5p	5p	5p	5p	5p	5p	5p	5p	5p	5p	5p	5p	5p	5p	5p	5p	5p	5p	5p	5p	5p	5p	5p	5p	5p
chrX_37276	fca-mir-362	5p	5p	5p	5p	5p	5p	5p	5p	5p	5p	5p	5p	5p	5p	5p	5p	5p	5p	5p	5p	5p	5p	5p	5p	5p	5p	5p	5p
chrX_38566	fca-mir-363	3p	3p	3p	3p	3p	3p	3p	3p	3p	3p	3p	3p	3p	3p	3p	3p	3p	3p	3p	3p	3p	3p	3p	3p	3p	3p	3p	3p
chrE1_31337	fca-mir-365	3p	3p	3p	3p	3p	3p	3p	3p	3p	3p	3p	3p	3p	3p	3p	3p	3p	3p	3p	3p	3p	3p	3p	3p	3p	3p	3p	3p
chrB3_15065	fca-mir-370	3p	3p	3p	3p	3p	3p	3p	3p	3p	3p	Inv-5p	3p	3p	3p	3p	3p	3p	3p	3p	3p	3p	3p	3p	3p	3p	3p	3p	3p
chrE2_33000	fca-mir-371	3p	3p	3p	3p	3p	3p	3p	3p	3p	3p	3p	3p	3p	3p	3p	3p	3p	3p	3p	3p	3p	3p	3p	3p	3p	3p	3p	3p
chrX_38257	fca-mir-374a	5p	5p	5p	5p	5p	5p	5p	5p	5p	5p	5p	5p	5p	5p	5p	5p	5p	5p	5p	5p	5p	5p	5p	5p	5p	5p	5p	5p
chrX_38249	fca-mir-374b	5p	5p	5p	5p	5p	5p	5p	5p	5p	5p	5p	5p	5p	5p	5p	5p	5p	5p	5p	5p	5p	5p	5p	5p	5p	5p	5p	5p
chrC1_21896	fca-mir-375	3p	3p	3p	3p	3p	3p	3p	3p	3p	3p	3p	3p	3p	3p	3p	3p	3p	3p	3p	3p	3p	3p	3p	3p	3p	3p	3p	3p
chrB3_15163	fca-mir-376a-1	3p	3p	3p	3p	Inv-5p	3p	3p	3p	3p	Inv-5p	3p	Inv-5p	3p	3p	3p	3p	3p	3p	3p	3p	3p	3p	3p	3p	3p	3p	3p	3p
chrB3_15157	fca-mir-376a-2	3p	3p	3p	3p	3p	3p	3p	3p	3p	3p	3p	3p	3p	3p	3p	3p	3p	3p	3p	3p	3p	3p	3p	3p	3p	3p	3p	3p
chrB3_15153	fca-mir-376a-3	3p	3p	3p	3p	3p	3p	3p	3p	3p	3p	3p	3p	3p	3p	3p	3p	3p	3p	3p	3p	3p	3p	3p	3p	3p	3p	3p	3p
chrB3_15161	fca-mir-376ac	3p	3p	3p	3p	3p	3p	3p	3p	3p	3p	3p	3p	3p	3p	3p	3p	3p	3p	3p	3p	3p	3p	3p	3p	3p	3p	3p	3p
chrB3_15155	fca-mir-376c	3p	3p	3p	3p	3p	3p	3p	3p	3p	3p	3p	3p	3p	3p	3p	3p	3p	3p	3p	3p	3p	3p	3p	3p	3p	3p	3p	3p
chrB3_15198	fca-mir-377	5p	5p	5p	5p	5p	5p	5p	5p	5p	5p	5p	5p	5p	5p	5p	5p	5p	5p	5p	5p	5p	5p	5p	5p	5p	5p	5p	5p
chrA1_3187	fca-mir-378	3p	3p	3p	Inv-5p	3p	3p	3p	3p	Inv-5p	3p	3p	3p	3p	3p	Inv-5p	Inv-5p	3p	3p	3p	3p	3p	3p	3p	3p	3p	3p	3p	3p
chrB3_15132	fca-mir-379	5p	5p	5p	5p	5p	5p	5p	5p	5p	5p	5p	5p	5p	5p	5p	5p	5p	5p	5p	5p	5p	5p	5p	5p	5p	5p	5p	5p
chrB3_15137	fca-mir-380	3p	3p	3p	3p	3p	3p	3p	3p	3p	3p	3p	3p	3p	3p	3p	3p	3p	3p	3p	3p	3p	3p	Inv-5p	3p	3p	3p	3p	3p
chrB3_15170	fca-mir-381	5p	Inv-3p	5p	5p	5p	5p	5p	5p	Inv-3p	Inv-3p	5p	5p	5p	Inv-3p	Inv-3p	Inv-3p	5p	5p	Inv-3p	Inv-3p	5p	5p	5p	5p	Inv-3p	Inv-3p	Inv-3p	Inv-3p
chrB3_15185	fca-mir-382	3p	Inv-5p	Inv-5p	Inv-5p	Inv-5p	3p	Inv-5p	3p	3p	3p	3p	Inv-5p	3p	3p	3p	3p	3p	Inv-5p	Inv-5p	Inv-5p	Inv-5p	3p	Inv-5p	3p	3p	3p	Inv-5p	3p
chrB1_8569	fca-mir-383	3p	3p	3p	3p	3p	3p	3p	Inv-5p	3p	3p	3p	3p	Inv-5p	3p	Inv-5p	3p	3p	3p	Inv-5p	3p	3p	3p	Inv-5p	3p	Inv-5p	3p	3p	3p
chrB3_15151	fca-mir-3958	3p	3p	3p	3p	3p	3p	3p	3p	3p	3p	3p	3p	3p	3p	3p	3p	3p	3p	3p	3p	3p	3p	3p	3p	3p	3p	3p	3p
chrB3_15181	fca-mir-3959	3p	3p	3p	3p	3p	3p	3p	3p	3p	3p	3p	3p	3p	3p	3p	3p	3p	3p	3p	3p	3p	3p	3p	3p	3p	3p	3p	3p
chrB3_15199	fca-mir-409	3p	3p	3p	3p	3p	3p	3p	3p	3p	3p	3p	3p	3p	3p	3p	3p	3p	Inv-5p	3p	3p	3p	3p	3p	3p	Inv-5p	3p	3p	3p
chrB3_15205	fca-mir-410	3p	3p	3p	3p	3p	3p	3p	3p	3p	3p	3p	3p	3p	3p	3p	3p	3p	3p	3p	3p	3p	3p	3p	3p	3p	3p	3p	3p
chrB3_15134	fca-mir-411	5p	5p	5p	5p	5p	Inv-3p	5p	5p	5p	5p	5p	5p	5p	5p	5p	5p	5p	5p	5p	5p	5p	5p	5p	5p	5p	5p	5p	5p
chrE1_31940	fca-mir-423	3p	3p	3p	3p	3p	3p	3p	3p	3p	3p	3p	3p	3p	3p	3p	3p	3p	3p	3p	3p	3p	3p	3p	Inv-5p	3p	3p	3p	3p
chrX_38587	fca-mir-424	5p	5p	5p	5p	5p	5p	Inv-3p	5p	5p	5p	5p	5p	5p	5p	5p	5p	5p	5p	5p	5p	5p	5p	Inv-3p	5p	5p	5p	5p	5p
chrC1_JH408690_random_22063	fca-mir-429	3p	3p	3p	3p	3p	3p	3p	3p	3p	3p	3p	3p	3p	3p	3p	3p	3p	3p	3p	3p	3p	3p	3p	3p	3p	3p	3p	3p
chrB3_15062	fca-mir-432	5p	5p	5p	5p	5p	5p	5p	5p	5p	5p	5p	5p	5p	5p	5p	5p	5p	5p	5p	5p	5p	5p	5p	5p	5p	5p	5p	5p
chrB3_15057	fca-mir-433	3p	3p	3p	3p	3p	3p	3p	3p	3p	3p	3p	3p	3p	3p	3p	3p	3p	3p	3p	3p	Inv-5p	3p	3p	3p	Inv-5p	3p	3p	3p
chrA1_2731	fca-mir-449	5p	5p	5p	Inv-3p	5p	5p	5p	5p	5p	5p	Inv-3p	5p	Inv-3p	5p	Inv-3p	Inv-3p	5p	5p	5p	5p	5p	5p	5p	5p	5p	5p	5p	5p
chrX_38577	fca-mir-450b	5p	5p	5p	5p	5p	5p	5p	5p	5p	5p	5p	5p	5p	5p	5p	5p	5p	5p	5p	5p	5p	5p	5p	5p	5p	5p	5p	5p
chrD1_25051	fca-mir-483	3p	3p	3p	3p	3p	3p	3p	3p	3p	3p	3p	3p	3p	3p	3p	3p	3p	3p	3p	3p	3p	3p	3p	3p	3p	3p	3p	3p
chrB3_15191	fca-mir-485	3p	3p	3p	Inv-5p	3p	3p	3p	Inv-5p	3p	3p	Inv-5p	3p	Inv-5p	Inv-5p	Inv-5p	Inv-5p	Inv-5p	Inv-5p	3p	3p	3p	3p	3p	Inv-5p	3p	3p	3p	Inv-5p
chrB1_10430	fca-mir-486-1	3p	Inv-5p	3p	Inv-5p	Inv-5p	Inv-5p	Inv-5p	Inv-5p	3p	Inv-5p	3p	3p	Inv-5p	Inv-5p	Inv-5p	Inv-5p	3p	Inv-5p	Inv-5p	Inv-5p	Inv-5p	Inv-5p	Inv-5p	Inv-5p	Inv-5p	Inv-5p	Inv-5p	Inv-5p
chrB1_8674	fca-mir-486-2	3p	3p	3p	3p	Inv-5p	Inv-5p	3p	Inv-5p	3p	Inv-5p	3p	3p	Inv-5p	Inv-5p	3p	Inv-5p	3p	3p	Inv-5p	Inv-5p	Inv-5p	Inv-5p	Inv-5p	Inv-5p	Inv-5p	Inv-5p	Inv-5p	Inv-5p
chrB3_15184	fca-mir-487a	5p	5p	5p	5p	5p	5p	5p	5p	5p	5p	5p	5p	5p	5p	5p	5p	5p	5p	Inv-3p	Inv-3p	5p	Inv-3p	5p	5p	5p	Inv-3p	Inv-3p	Inv-3p
chrB3_15171	fca-mir-487b	5p	Inv-3p	Inv-3p	Inv-3p	Inv-3p	5p	Inv-3p	Inv-3p	Inv-3p	5p	Inv-3p	Inv-3p	Inv-3p	Inv-3p	Inv-3p	Inv-3p	Inv-3p	5p	Inv-3p	Inv-3p	Inv-3p	Inv-3p	Inv-3p	Inv-3p	Inv-3p	Inv-3p	Inv-3p	Inv-3p
chrD4_29780	fca-mir-491	5p	5p	5p	5p	5p	5p	5p	5p	5p	5p	5p	5p	5p	5p	5p	5p	5p	5p	5p	5p	5p	5p	5p	5p	5p	5p	5p	5p
chrB3_15054	fca-mir-493	5p	5p	5p	5p	5p	5p	5p	5p	5p	5p	5p	5p	5p	5p	5p	5p	Inv-3p	5p	Inv-3p	Inv-3p	5p	5p	5p	Inv-3p	5p	5p	5p	5p
chrB3_15149	fca-mir-495	3p	3p	3p	3p	3p	3p	3p	3p	3p	3p	Inv-5p	3p	3p	3p	3p	3p	3p	3p	3p	3p	3p	3p	3p	3p	3p	3p	3p	3p
chrE1_31787	fca-mir-497	5p	5p	5p	5p	5p	5p	5p	5p	5p	5p	5p	5p	5p	5p	5p	5p	5p	5p	5p	5p	5p	5p	5p	5p	5p	5p	5p	5p
chrA3_7593	fca-mir-499	5p	5p	5p	5p	5p	5p	5p	5p	5p	5p	5p	5p	5p	5p	5p	5p	5p	5p	5p	5p	5p	5p	5p	5p	5p	5p	5p	5p
chrX_37281	fca-mir-502	3p	3p	3p	3p	3p	3p	3p	3p	3p	3p	3p	3p	3p	3p	3p	3p	3p	3p	3p	3p	3p	3p	3p	3p	3p	3p	3p	3p
chrX_38585	fca-mir-503	5p	Inv-3p	5p	Inv-3p	5p	Inv-3p	5p	Inv-3p	Inv-3p	Inv-3p	Inv-3p	Inv-3p	5p	5p	5p	Inv-3p	5p	5p	5p	5p	5p	5p	5p	5p	5p	5p	5p	5p
chrX_38618	fca-mir-505	3p	3p	3p	3p	3p	3p	3p	3p	3p	3p	3p	3p	3p	3p	3p	3p	3p	3p	3p	3p	3p	3p	3p	3p	3p	3p	3p	3p
chrX_38646	fca-mir-506	3p	3p	3p	3p	3p	3p	3p	3p	3p	3p	3p	3p	3p	3p	3p	3p	3p	3p	3p	3p	3p	3p	3p	3p	3p	3p	3p	3p
chrX_38648	fca-mir-507a	3p	3p	3p	3p	3p	3p	3p	3p	3p	3p	3p	3p	3p	3p	3p	3p	3p	3p	3p	3p	3p	3p	3p	3p	3p	3p	3p	3p
chrX_38654	fca-mir-507b	3p	3p	3p	3p	3p	3p	3p	3p	3p	3p	3p	3p	3p	3p	3p	3p	3p	3p	3p	3p	3p	3p	3p	3p	3p	3p	3p	3p
chrX_38652	fca-mir-508	3p	3p	Inv-5p	3p	3p	3p	3p	3p	3p	3p	3p	3p	3p	3p	3p	3p	3p	3p	3p	3p	3p	3p	3p	3p	Inv-5p	3p	3p	3p
chrX_38655	fca-mir-514	5p	5p	5p	5p	5p	5p	5p	5p	5p	5p	5p	5p	Inv-3p	Inv-3p	Inv-3p	5p	5p	5p	5p	Inv-3p	Inv-3p	5p	5p	5p	5p	5p	5p	5p
chrX_37268	fca-mir-532	5p	5p	5p	5p	5p	5p	5p	5p	5p	5p	5p	5p	5p	5p	5p	5p	5p	5p	5p	5p	5p	5p	5p	5p	5p	5p	5p	5p
chrX_38583	fca-mir-542	5p	Inv-3p	5p	5p	5p	Inv-3p	5p	5p	5p	Inv-3p	Inv-3p	5p	Inv-3p	Inv-3p	Inv-3p	Inv-3p	5p	5p	5p	5p	Inv-3p	Inv-3p	5p	5p	5p	5p	5p	5p
chrB3_15147	fca-mir-543	3p	3p	3p	3p	3p	3p	3p	3p	3p	3p	3p	3p	3p	3p	3p	3p	3p	3p	3p	3p	Inv-5p	3p	3p	3p	3p	3p	3p	3p
chrC1_20348	fca-mir-551a	3p	3p	3p	3p	3p	3p	3p	3p	3p	3p	3p	3p	3p	3p	3p	3p	3p	3p	3p	3p	3p	3p	3p	3p	3p	3p	3p	3p
chrC2_23732	fca-mir-551b	3p	3p	3p	3p	3p	3p	3p	3p	3p	3p	3p	3p	3p	3p	3p	3p	3p	3p	3p	3p	3p	3p	3p	3p	3p	3p	3p	3p
chrB1_11306	fca-mir-574	3p	3p	3p	3p	3p	3p	3p	3p	3p	3p	3p	3p	3p	3p	3p	3p	3p	3p	3p	3p	3p	3p	3p	3p	3p	3p	3p	3p
chrA1_2759	fca-mir-582	5p	5p	5p	5p	5p	5p	5p	5p	5p	5p	5p	5p	5p	5p	5p	5p	5p	5p	5p	5p	5p	5p	5p	5p	5p	5p	5p	5p
chrE3_33653	fca-mir-590	3p	3p	3p	3p	3p	3p	3p	3p	3p	3p	3p	3p	3p	3p	3p	3p	3p	3p	3p	3p	3p	3p	3p	3p	3p	3p	3p	3p
chrA2_5933	fca-mir-592	5p	5p	5p	5p	5p	5p	5p	5p	5p	5p	5p	5p	5p	5p	5p	5p	5p	5p	5p	5p	5p	5p	5p	5p	5p	5p	5p	5p
chrB4_16985	fca-mir-615	3p	3p	3p	3p	3p	3p	3p	3p	3p	3p	3p	3p	3p	3p	3p	3p	3p	3p	3p	3p	3p	3p	3p	3p	3p	3p	3p	3p
chrB3_14412	fca-mir-628	5p	5p	5p	5p	5p	5p	5p	5p	5p	5p	5p	5p	5p	5p	5p	5p	5p	5p	5p	5p	5p	5p	5p	5p	5p	5p	5p	5p
chrX_37547	fca-mir-652	3p	3p	3p	3p	Inv-5p	3p	Inv-5p	3p	3p	3p	3p	3p	3p	3p	3p	3p	3p	3p	3p	3p	3p	3p	3p	3p	Inv-5p	3p	3p	3p
chrC2_23531	fca-mir-6529	5p	5p	5p	5p	5p	5p	5p	5p	5p	5p	5p	5p	5p	5p	Inv-3p	5p	5p	5p	5p	5p	5p	5p	5p	5p	5p	5p	5p	5p
chrB3_15159	fca-mir-654	3p	3p	3p	3p	3p	3p	3p	3p	3p	3p	3p	3p	3p	3p	3p	3p	3p	3p	3p	3p	3p	3p	3p	3p	3p	3p	3p	3p
chrB3_15179	fca-mir-655	3p	3p	3p	3p	3p	3p	3p	3p	3p	3p	3p	3p	3p	3p	3p	3p	3p	3p	3p	3p	3p	3p	3p	3p	3p	3p	3p	3p
chrB3_15209	fca-mir-656	3p	3p	3p	3p	3p	3p	3p	3p	3p	3p	3p	3p	3p	3p	3p	3p	3p	3p	3p	3p	3p	3p	3p	3p	3p	3p	3p	3p
chrX_37280	fca-mir-660	5p	5p	5p	5p	5p	5p	5p	5p	5p	5p	5p	5p	5p	5p	5p	5p	5p	5p	5p	5p	5p	5p	5p	5p	5p	5p	5p	5p
chrF1_35334	fca-mir-664	3p	3p	3p	3p	3p	3p	3p	3p	3p	3p	3p	3p	3p	3p	3p	3p	3p	3p	3p	3p	3p	3p	3p	3p	3p	3p	3p	3p
chrA2_4772	fca-mir-671	5p	5p	5p	5p	5p	5p	5p	5p	5p	5p	5p	5p	5p	5p	5p	5p	5p	5p	5p	5p	5p	5p	5p	5p	5p	5p	5p	5p
chrD2_26611	fca-mir-6715a	3p	3p	Inv-5p	3p	3p	3p	3p	3p	3p	3p	3p	3p	3p	3p	3p	3p	3p	3p	3p	3p	3p	3p	3p	3p	3p	3p	3p	3p
chrD4_30408	fca-mir-7-1	3p	3p	Inv-5p	3p	3p	3p	3p	3p	3p	3p	3p	Inv-5p	Inv-5p	3p	3p	3p	Inv-5p	3p	3p	3p	3p	3p	3p	3p	3p	3p	3p	3p
chrB3_15343	fca-mir-7-2	5p	5p	5p	5p	5p	5p	5p	5p	5p	5p	5p	5p	5p	5p	5p	5p	5p	5p	5p	5p	5p	5p	5p	5p	5p	5p	5p	5p
chrA2_3512	fca-mir-7-3	5p	5p	5p	5p	5p	5p	5p	5p	5p	5p	5p	5p	5p	5p	5p	5p	5p	5p	5p	5p	5p	5p	5p	5p	5p	5p	5p	5p
chrD1_24532	fca-mir-708	5p	5p	5p	5p	5p	Inv-3p	5p	5p	5p	5p	5p	5p	Inv-3p	5p	5p	5p	5p	5p	5p	5p	5p	5p	5p	Inv-3p	5p	5p	5p	5p
chrB3_15143	fca-mir-758	3p	3p	3p	3p	3p	3p	Inv-5p	3p	3p	3p	3p	3p	3p	3p	3p	3p	3p	3p	3p	3p	3p	3p	3p	3p	3p	3p	3p	3p
chrC2_23193	fca-mir-802	5p	5p	5p	5p	5p	5p	5p	5p	5p	5p	5p	5p	5p	5p	5p	5p	5p	5p	5p	5p	5p	5p	5p	5p	5p	5p	5p	5p
chrA1_2666	fca-mir-874	3p	3p	3p	3p	3p	3p	3p	3p	3p	3p	3p	3p	3p	3p	3p	3p	3p	3p	3p	3p	3p	3p	3p	3p	3p	3p	3p	3p
chrA2_5327	fca-mir-885	5p	5p	5p	5p	5p	5p	5p	5p	5p	5p	5p	5p	5p	5p	5p	5p	5p	5p	5p	5p	5p	5p	5p	5p	5p	5p	5p	5p
chrB3_15175	fca-mir-889	3p	3p	3p	3p	3p	3p	3p	3p	3p	3p	3p	3p	3p	3p	3p	3p	3p	3p	3p	3p	3p	3p	3p	3p	3p	3p	3p	3p
chrX_38658	fca-mir-8908n	3p	3p	3p	3p	3p	3p	Inv-5p	3p	3p	3p	3p	Inv-5p	3p	3p	3p	3p	3p	3p	3p	3p	3p	3p	3p	3p	3p	3p	3p	3p
chrA1_491	fca-mir-92a	3p	3p	3p	3p	3p	3p	3p	3p	3p	3p	3p	3p	3p	3p	3p	3p	3p	3p	3p	3p	3p	3p	3p	3p	3p	3p	3p	3p
chrE3_34045	fca-mir-93	5p	5p	5p	5p	5p	5p	5p	5p	5p	5p	5p	5p	5p	5p	5p	5p	5p	5p	5p	5p	5p	5p	5p	5p	5p	5p	5p	5p
chrA2_5949	fca-mir-96	5p	5p	5p	5p	5p	5p	5p	5p	5p	5p	5p	5p	5p	5p	5p	5p	5p	5p	5p	5p	5p	5p	5p	5p	5p	5p	5p	5p
chrX_38193	fca-miR-98	5p	5p	5p	5p	5p	5p	5p	5p	5p	5p	5p	5p	5p	5p	5p	5p	5p	5p	5p	5p	5p	5p	5p	5p	5p	5p	5p	5p
chrD2_27480	fca-mir-9851	3p	3p	3p	3p	3p	3p	3p	3p	3p	3p	3p	3p	3p	3p	3p	3p	3p	3p	3p	3p	3p	3p	3p	3p	3p	3p	3p	3p
chrC2_23295	fca-mir-99a	5p	5p	5p	5p	5p	5p	5p	5p	5p	5p	5p	5p	5p	5p	5p	5p	5p	5p	5p	5p	5p	5p	5p	5p	5p	5p	5p	5p
chrE2_33009	fca-mir-99b	5p	5p	5p	5p	5p	5p	5p	5p	5p	5p	5p	5p	5p	5p	5p	5p	5p	5p	5p	5p	5p	5p	5p	5p	5p	5p	5p	5p
chrA2_6163	fca-mir-chrA2_6163	5p	5p	5p	5p	5p	5p	5p	5p	5p	5p	5p	5p	5p	5p	5p	5p	5p	5p	5p	5p	5p	5p	5p	5p	5p	5p	5p	5p
chrA3_6354	fca-mir-chrA3_6354	5p	5p	5p	5p	5p	5p	5p	5p	5p	5p	5p	5p	5p	5p	5p	Inv-3p	5p	5p	5p	5p	5p	5p	5p	5p	5p	5p	5p	5p
chrB1_11053	fca-mir-chrB1_11053	5p	5p	5p	5p	5p	5p	5p	5p	5p	5p	5p	5p	Inv-3p	5p	5p	5p	5p	5p	5p	5p	5p	5p	5p	5p	5p	5p	5p	5p
chrB2_13690	fca-mir-chrB2_13690	3p	3p	3p	3p	3p	3p	3p	3p	3p	3p	3p	3p	3p	3p	3p	3p	3p	3p	3p	3p	Inv-5p	3p	3p	3p	3p	3p	3p	3p
chrB4_16538	fca-mir-chrB4_16538	5p	5p	5p	5p	5p	5p	5p	5p	5p	5p	5p	5p	5p	5p	5p	5p	5p	5p	5p	5p	5p	5p	5p	5p	5p	5p	5p	5p
chrC1_18846	fca-mir-chrC1_18846	5p	5p	5p	5p	5p	5p	5p	5p	5p	5p	5p	5p	5p	5p	5p	5p	5p	5p	5p	5p	5p	5p	5p	5p	5p	5p	5p	5p
chrC2_22423	fca-mir-chrC2_22423	3p	3p	3p	3p	3p	3p	3p	3p	3p	3p	3p	3p	3p	3p	3p	3p	3p	3p	3p	3p	3p	3p	3p	3p	3p	3p	3p	3p
chrC2_23051	fca-mir-chrC2_23051	3p	3p	3p	3p	3p	3p	3p	3p	3p	3p	3p	3p	3p	3p	3p	3p	3p	3p	3p	3p	3p	3p	3p	3p	3p	3p	3p	3p
chrC2_23695	fca-mir-chrC2_23695	5p	5p	5p	5p	5p	5p	5p	5p	5p	5p	5p	5p	5p	5p	5p	Inv-3p	5p	5p	5p	5p	5p	5p	5p	5p	5p	5p	5p	5p
chrD4_30107	fca-mir-chrD4_30107	3p	3p	3p	3p	3p	3p	3p	3p	3p	3p	3p	3p	3p	3p	3p	3p	3p	3p	3p	3p	3p	3p	3p	3p	3p	3p	3p	3p
chrD4_31051	fca-mir-chrD4_31051	5p	5p	5p	5p	5p	5p	5p	5p	5p	5p	5p	5p	5p	5p	5p	5p	5p	5p	5p	5p	5p	5p	5p	5p	5p	5p	5p	5p
chrE1_31800	fca-mir-chrE1_31800	3p	3p	Inv-5p	3p	3p	3p	3p	3p	3p	3p	Inv-5p	Inv-5p	3p	Inv-5p	3p	3p	3p	3p	3p	3p	3p	Inv-5p	3p	3p	3p	Inv-5p	3p	Inv-5p
chrE1_32174	fca-mir-chrE1_32174	3p	3p	3p	3p	3p	3p	3p	3p	3p	3p	3p	3p	3p	3p	3p	3p	3p	3p	3p	3p	3p	3p	3p	3p	3p	3p	3p	3p
chrE2_33458	fca-mir-chrE2_33458	3p	3p	3p	3p	3p	3p	3p	3p	3p	3p	3p	3p	3p	3p	3p	3p	3p	3p	3p	3p	3p	3p	3p	3p	3p	3p	3p	3p
chrE3_33626	fca-mir-chrE3_33626	5p	5p	5p	5p	5p	5p	5p	5p	Inv-3p	5p	5p	5p	5p	5p	5p	5p	5p	5p	5p	5p	5p	5p	5p	5p	5p	5p	5p	5p
chrE3_33897	fca-mir-chrE3_33897	3p	3p	3p	3p	3p	3p	3p	3p	3p	3p	3p	3p	3p	3p	3p	3p	3p	3p	3p	3p	3p	3p	3p	3p	3p	3p	3p	3p
chrE3_33972	fca-mir-chrE3_33972	3p	3p	3p	3p	3p	3p	3p	3p	3p	3p	3p	3p	3p	3p	3p	3p	3p	3p	3p	Inv-5p	3p	3p	3p	3p	3p	3p	3p	3p
chrE3_34060	fca-mir-chrE3_34060	3p	3p	3p	3p	3p	3p	3p	3p	3p	3p	3p	3p	3p	3p	3p	3p	3p	3p	3p	3p	3p	3p	3p	3p	Inv-5p	3p	3p	3p
chrE3_34145	fca-mir-chrE3_34145	5p	5p	5p	5p	5p	5p	5p	5p	5p	5p	5p	5p	5p	5p	5p	5p	5p	5p	5p	5p	5p	5p	5p	5p	5p	5p	5p	5p
chrE3_34323	fca-mir-chrE3_34323	5p	5p	5p	5p	5p	5p	5p	5p	5p	5p	5p	5p	5p	5p	5p	5p	5p	5p	5p	5p	5p	5p	5p	5p	5p	5p	5p	5p
chrF2_35515	fca-mir-chrF2_35515	3p	3p	3p	3p	3p	3p	3p	3p	3p	3p	3p	3p	3p	3p	3p	3p	3p	3p	3p	3p	3p	3p	3p	3p	3p	3p	3p	3p
chrUn_JH409706_38826	fca-mir-chrUn_JH409706_38826	3p	3p	3p	3p	3p	3p	3p	3p	3p	3p	3p	3p	3p	3p	3p	3p	3p	3p	3p	3p	3p	3p	3p	3p	3p	3p	3p	3p
chrX_38640	fca-mir-chrX_38640	3p	3p	3p	3p	3p	3p	3p	3p	3p	3p	3p	3p	3p	3p	3p	3p	3p	3p	3p	3p	3p	3p	3p	3p	3p	3p	3p	Inv-5p
chrX_38642	fca-mir-chrX_38642	3p	3p	3p	3p	3p	3p	3p	3p	3p	3p	3p	3p	3p	3p	3p	3p	3p	3p	3p	3p	3p	3p	3p	3p	3p	3p	3p	3p

## Sheet: S1.7 IsomiRs
Sample ID	5'T (reads)	5'NT (reads)	3'T (reads)	3'NT (reads)	5'3' T (reads)	5'3' NT (reads)	C (reads)	P (reads)	TOTAL
s67	84950	9	880262	114961	15433	1400	1089146	376074	2562235	Lip
s69	30354	179	815706	107475	7688	2243	956959	188827	2109431	Brain Stem
s70	48292	195	1094657	238271	12902	3103	1575254	340621	3313295	Cerebellum
s71	38266	228	654346	100604	7577	2229	891954	156761	1851965	Cereb Cortex
s72	45118	364	578298	112624	8865	3211	1005622	179226	1933328
s73	16049	9	222557	30803	3136	667	254108	78312	605641	Tongue
s74	344342	36	1260747	195147	26224	2640	2589400	735913	5154449
s75	23869	12	332713	57797	6763	1060	423529	90618	936361	Testis
s76	6446	0	98633	22088	3468	292	148492	41467	320886	Liver
s77	74236	34	1375942	240740	24387	2910	1871730	348132	3938111	Testis
s78	5793	1	95213	23716	1214	207	192517	37556	356217	Pancreas
s79	16248	19	322444	50744	4245	947	403132	95174	892953	Cerebellum
s80	44263	36	892898	201971	13409	2807	1474756	317982	2948122	Kidney
s81	78049	925	991043	151764	29741	2631	984995	232155	2471303	Ovary
s82	32162	15	665666	99800	11474	1715	767730	140311	1718873
s83	10015	1	151935	40544	1984	322	296752	63244	564797	Pancreas
s84	4067	1	163072	40357	1431	369	227703	37738	474738	Lymph
s85	19196	10	449777	70179	4558	1217	492925	144404	1182266	Skin
s86	12095	3	225742	48443	2825	1009	294630	63779	648526
s87	12443	9	199916	48233	6129	542	304591	88730	660593	Liver
s88	5087	0	93941	20375	3942	247	110235	39547	273374
s91	4023	0	137898	28483	1167	542	166110	41356	379579	Spleen
s92	11860	4	310429	57196	4194	870	371238	147115	902906
s93	16465	9	370593	90983	4991	1209	618757	120301	1223308	Kidney
s94	18737	25	476539	94096	6602	1644	643625	192009	1433277
s95	30223	11	872250	142957	12698	1540	977263	306219	2343161	Lung
s96	42761	6	1002176	194920	14053	2166	1274706	336938	2867726
ALL	1075409	2141	14735393	2625271	241100	39739	20407859	4940509	44067421
KEY
T = Templated
NT = Non Templated
C = Canonical
P = Polymorphic

## Sheet: S1.8 Comparison with Sun
Common miRNAs	Unique miRNAs (Laganà)	Unique miRNAs (Sun)	Arm switches
fca-let-7a-1-3p	fca-chrA2_6163-5p	fca-let-7b	fca-miR-1306
fca-let-7a-5p	fca-chrA3_6354-5p	fca-let-7b*	fca-miR-1307
fca-let-7c-3p	fca-chrB1_11053-5p	fca-let-7h	fca-miR-130b
fca-let-7c-5p	fca-chrB2_13690-3p	fca-let-7k	fca-miR-140
fca-let-7f-3p	fca-chrB4_16538-5p	fca-miR-107	fca-miR-144
fca-let-7f-5p	fca-chrC1_18846-5p	fca-miR-1224	fca-miR-193a
fca-let-7g-3p	fca-chrC2_22423-3p	fca-miR-125a	fca-miR-197
fca-let-7g-5p	fca-chrC2_23051-3p	fca-miR-1388	fca-miR-199
fca-let-7i-3p	fca-chrC2_23695-5p	fca-miR-141	fca-miR-219
fca-let-7i-5p	fca-chrD4_30107-3p	fca-miR-142	fca-miR-22
fca-miR-101-3p	fca-chrD4_31051-5p	fca-miR-145	fca-miR-33a
fca-miR-101a-5p	fca-chrE1_31800-3p	fca-miR-145*	fca-miR-423
fca-miR-103-3p	fca-chrE1_32174-3p	fca-miR-146a	fca-miR-449
fca-miR-106a-5p	fca-chrE2_33458-3p	fca-miR-147	fca-miR-486
fca-miR-106b-3p	fca-chrE3_33626-5p	fca-miR-147*	fca-miR-542
fca-miR-106b-5p	fca-chrE3_33897-3p	fca-miR-148b*	fca-miR-590
fca-miR-10a-3p	fca-chrE3_33972-3p	fca-miR-1839
fca-miR-10a-5p	fca-chrE3_34060-3p	fca-miR-1842
fca-miR-10b-3p	fca-chrE3_34145-5p	fca-miR-190b
fca-miR-10b-5p	fca-chrE3_34323-5p	fca-miR-1940
fca-miR-1-1-5p	fca-chrF2_35515-3p	fca-miR-197
fca-miR-122-3p	fca-chrUn_JH409706_38826-3p	fca-miR-1983
fca-miR-122-5p	fca-chrX_38640-3p	fca-miR-199c
fca-miR-125b-1-3p	fca-chrX_38642-3p	fca-miR-19a
fca-mir-125b-5p	fca-let-7a-2-3p	fca-miR-19a*
fca-miR-126-3p	fca-let-7e-3p	fca-miR-19b*
fca-miR-126-5p	fca-let-7e-5p	fca-miR-212*
fca-miR-128-3p	fca-miR-100-3p	fca-miR-219*
fca-miR-129-1-3p	fca-miR-100-5p	fca-miR-23a
fca-miR-129-5p	fca-miR-101b-5p	fca-miR-23a*
fca-miR-1296-5p	fca-miR-103-5p	fca-miR-25*
fca-miR-1306-3p	fca-miR-105-5p	fca-miR-27c
fca-miR-1306-5p	fca-miR-106a-3p	fca-miR-27d
fca-miR-1307-3p	fca-miR-1185-3p	fca-miR-27e
fca-miR-130a-3p	fca-miR-1185-5p	fca-miR-28
fca-miR-130b-3p	fca-miR-124-3p	fca-miR-28*
fca-miR-132-3p	fca-miR-124-3p	fca-miR-29b*
fca-miR-132-5p	fca-miR-124-5p	fca-miR-29c
fca-miR-133a-3p	fca-miR-124-5p	fca-miR-29c*
fca-miR-133a-5p	fca-miR-1249-3p	fca-miR-301
fca-miR-1343-3p	fca-miR-1251-3p	fca-miR-302a*
fca-miR-138-1-5p	fca-miR-1251-5p	fca-miR-302c
fca-miR-139-5p	fca-miR-125b-2-3p	fca-miR-3064
fca-miR-1-3p	fca-miR-1-2-5p	fca-miR-3074
fca-miR-140-3p	fca-miR-1264-3p	fca-miR-30a
fca-miR-140-5p	fca-miR-1264-5p	fca-miR-30a*
fca-miR-143-3p	fca-miR-1271-3p	fca-miR-30d
fca-miR-143-5p	fca-miR-1271-5p	fca-miR-30d*
fca-miR-144-3p	fca-miR-127-3p	fca-miR-30e
fca-miR-146b-5p	fca-miR-127a-5p	fca-miR-30e*
fca-miR-148a-3p	fca-miR-128-1-5p	fca-miR-32
fca-miR-148a-5p	fca-miR-128-2-5p	fca-miR-32*
fca-miR-148b-3p	fca-miR-129-2-3p	fca-miR-320b
fca-miR-150-5p	fca-miR-1301-3p	fca-miR-324
fca-miR-152-3p	fca-miR-1307-5p	fca-miR-328*
fca-miR-153-3p	fca-miR-130a-5p	fca-miR-330
fca-miR-155-5p	fca-miR-130b-5p	fca-miR-330*
fca-miR-15b-3p	fca-miR-134-3p	fca-miR-338
fca-miR-15b-5p	fca-miR-134-5p	fca-miR-339
fca-miR-16-2-3p	fca-miR-135a-3p	fca-miR-33b
fca-miR-16-5p	fca-miR-135a-5p	fca-miR-3613*
fca-miR-17-5p	fca-miR-135a-5p	fca-miR-365*
fca-miR-181a-5p	fca-miR-135b-5p	fca-miR-367
fca-miR-181b-5p	fca-miR-138-1-3p	fca-miR-425
fca-miR-181c-3p	fca-miR-138-2-3p	fca-miR-425*
fca-miR-181c-5p	fca-miR-139-3p	fca-miR-450a
fca-miR-181d-5p	fca-miR-144-5p	fca-miR-451
fca-miR-182	fca-miR-149-5p	fca-miR-454
fca-miR-182-3p	fca-miR-150-3p	fca-miR-455
fca-miR-183-3p	fca-miR-151-3p	fca-miR-455*
fca-miR-183-5p	fca-miR-151-5p	fca-miR-484
fca-miR-184-3p	fca-miR-152-5p	fca-miR-671*
fca-miR-185-3p	fca-miR-153-1-5p	fca-miR-744
fca-miR-185-5p	fca-miR-15a-3p	fca-miR-744*
fca-miR-186-5p	fca-miR-15a-5p	fca-miR-877
fca-miR-18a-5p	fca-miR-16-1-3p	fca-miR-9
fca-miR-190a-5p	fca-miR-17-3p	fca-miR-940
fca-miR-191-5p	fca-miR-181a-1-3p	fca-miR-96*
fca-miR-192-3p	fca-miR-181a-2-3p
fca-miR-192-5p	fca-miR-181b-1-3p
fca-miR-193a-5p	fca-miR-181b-2-3p
fca-miR-194-5p	fca-miR-186-3p
fca-miR-195-3p	fca-miR-188-3p
fca-miR-195-5p	fca-miR-188-5p
fca-miR-196a-5p	fca-miR-18a-3p
fca-miR-196b-5p	fca-miR-18b-3p
fca-miR-197-3p	fca-miR-18b-5p
fca-miR-199-3p	fca-miR-190a-3p
fca-miR-199a-5p	fca-miR-1911-5p
fca-miR-199b-5p	fca-miR-191-3p
fca-miR-19b-3p	fca-miR-193a-3p
fca-miR-200a-3p	fca-miR-193b-3p
fca-miR-200b-3p	fca-miR-193b-5p
fca-miR-200c-3p	fca-miR-196b-3p
fca-miR-200c-5p	fca-miR-200a-5p
fca-miR-20a-3p	fca-miR-200b-5p
fca-miR-20a-5p	fca-miR-202-3p
fca-miR-210-3p	fca-miR-202-5p
fca-miR-21-3p	fca-miR-204-3p
fca-miR-21-5p	fca-miR-204-5p
fca-miR-219-5p	fca-miR-205-3p
fca-miR-221-3p	fca-miR-205-5p
fca-miR-222-3p	fca-miR-206-3p
fca-miR-22-3p	fca-miR-206-5p
fca-miR-22-5p	fca-mir-208b-3p
fca-miR-2387-5p	fca-miR-20b-5p
fca-miR-23b-3p	fca-miR-210-5p
fca-miR-23b-5p	fca-miR-214-3p
fca-miR-24-1-5p	fca-miR-214-5p
fca-miR-24-3p	fca-miR-215-3p
fca-miR-25-3p	fca-miR-215-5p
fca-miR-26a-1-3p	fca-miR-216a-3p
fca-miR-26a-5p	fca-miR-216a-5p
fca-miR-26b-3p	fca-miR-218-2-3p
fca-miR-26b-5p	fca-miR-218-5p
fca-miR-27a-3p	fca-miR-218-5p
fca-miR-27b-3p	fca-miR-219-3p
fca-miR-27b-5p	fca-miR-221-5p
fca-miR-29a-3p	fca-miR-24-2-5p
fca-miR-29b-3p	fca-miR-26a-2-3p
fca-miR-302b-3p	fca-miR-27a-5p
fca-miR-30c-5p	fca-miR-295-3p
fca-miR-31-3p	fca-miR-296-3p
fca-miR-31-5p	fca-miR-296-5p
fca-miR-320a-3p	fca-miR-299a-1-3p
fca-miR-328-3p	fca-miR-299a-1-5p
fca-miR-329-3p	fca-miR-299a-2-3p
fca-miR-331-3p	fca-miR-299a-2-5p
fca-miR-331-5p	fca-miR-29a-5p
fca-miR-33a-5p	fca-miR-29b-2-5p
fca-miR-340-5p	fca-miR-302d-1-3p
fca-miR-342-3p	fca-miR-3085-3p
fca-miR-34a-3p	fca-miR-3085-5p
fca-miR-34a-5p	fca-miR-30b-3p
fca-miR-34c-5p	fca-miR-30b-5p
fca-miR-3548-3p	fca-miR-30c-1-3p
fca-miR-3613-5p	fca-miR-30c-2-3p
fca-miR-361-3p	fca-miR-323-3p
fca-miR-361-5p	fca-miR-323-5p
fca-miR-362-3p	fca-miR-323b-3p
fca-miR-362-5p	fca-miR-325-3p
fca-miR-365-3p	fca-miR-325-5p
fca-miR-374a-5p	fca-miR-326-3p
fca-miR-374b-5p	fca-miR-329-5p
fca-miR-375-3p	fca-miR-335-3p
fca-miR-376a-3p	fca-miR-335-5p
fca-miR-378-3p	fca-mir-337-3p
fca-miR-378-5p	fca-miR-337-5p
fca-miR-423-3p	fca-miR-33a-3p
fca-miR-423-5p	fca-miR-340-3p
fca-miR-449-5p	fca-mir-342-5p
fca-miR-450b-5p	fca-miR-34c-3p
fca-miR-486-3p	fca-miR-350-3p
fca-miR-486-5p	fca-miR-350-5p
fca-miR-491-3p	fca-miR-3544-5p
fca-miR-491-5p	fca-miR-3548-5p
fca-miR-497-3p	fca-miR-363-3p
fca-miR-497-5p	fca-miR-370-3p
fca-miR-499-5p	fca-miR-370-5p
fca-miR-505-3p	fca-miR-371-3p
fca-miR-505-5p	fca-miR-374a-3p
fca-miR-532-5p	fca-miR-374b-3p
fca-miR-542-5p	fca-miR-375-5p
fca-miR-551a-3p	fca-miR-376a-2-5p
fca-miR-590-3p	fca-miR-376a-5p
fca-miR-590-5p	fca-miR-376b-3p
fca-miR-615-3p	fca-miR-376bc-5p
fca-miR-628-3p	fca-miR-376c-3p
fca-miR-652-3p	fca-miR-377-5p
fca-miR-652-5p	fca-miR-379-3p
fca-miR-671-5p	fca-miR-379-5p
fca-miR-708-3p	fca-miR-380-3p
fca-miR-708-5p	fca-miR-380-5p
fca-miR-758-3p	fca-miR-381-3p
fca-miR-7-5p	fca-miR-381-5p
fca-miR-7a-1-3p	fca-miR-382-3p
fca-miR-874-3p	fca-miR-382-5p
fca-miR-874-5p	fca-miR-383-3p
fca-miR-92a-3p	fca-miR-383-5p
fca-miR-93-5p	fca-miR-3958-3p
fca-miR-96-5p	fca-miR-3958-5p
fca-miR-98-3p	fca-miR-3959-3p
fca-miR-98-5p	fca-miR-3959-5p
fca-miR-99a-3p	fca-miR-409-3p
fca-miR-99a-5p	fca-miR-409-5p
fca-miR-99b-5p	fca-miR-410-3p
	fca-miR-411-3p
	fca-miR-411-5p
	fca-miR-421-5p
	fca-miR-424-3p
	fca-miR-424-5p
	fca-miR-429-3p
	fca-miR-432-3p
	fca-miR-432-5p
	fca-miR-433-3p
	fca-miR-433-5p
	fca-miR-449-3p
	fca-miR-483-3p
	fca-miR-485-3p
	fca-miR-485-5p
	fca-miR-487a-3p
	fca-miR-487a-5p
	fca-mir-487b-3p
	fca-mir-487b-5p
	fca-miR-490-3p
	fca-miR-493-3p
	fca-miR-493-5p
	fca-miR-495-3p
	fca-miR-495-5p
	fca-miR-502-3p
	fca-miR-502-5p
	fca-miR-503-3p
	fca-miR-503-5p
	fca-mir-506-3p
	fca-mir-506-5p
	fca-miR-507a-3p
	fca-miR-507b-3p
	fca-miR-508-3p
	fca-miR-508-5p
	fca-miR-514-3p
	fca-miR-514-5p
	fca-miR-532-3p
	fca-miR-542-3p
	fca-miR-543-3p
	fca-miR-543-5p
	fca-miR-551b-3p
	fca-miR-574-3p
	fca-miR-574-5p
	fca-miR-582-3p
	fca-miR-582-5p
	fca-miR-592-5p
	fca-miR-628-5p
	fca-miR-6529-3p
	fca-miR-6529-5p
	fca-miR-654-3p
	fca-miR-655-3p
	fca-miR-656-3p
	fca-miR-656-5p
	fca-miR-660-3p
	fca-miR-660-5p
	fca-miR-664-3p
	fca-miR-6715a-3p
	fca-miR-6715a-5p
	fca-miR-6715b-3p
	fca-miR-6842-3p
	fca-miR-6982-3p
	fca-miR-7143-3p
	fca-miR-7369-5p
	fca-miR-758-5p
	fca-miR-764-5p
	fca-miR-7a-2-3p
	fca-miR-7a-3-3p
	fca-miR-802-3p
	fca-miR-802-5p
	fca-miR-885-3p
	fca-miR-885-5p
	fca-miR-889-3p
	fca-miR-889-5p
	fca-miR-8908n-3p
	fca-miR-8908n-5p
	fca-miR-93-3p
	fca-miR-9851-3p
	fca-miR-9851-5p
	fca-miR-99b-3p

## Sheet: S1.9 Comparison with Tamazian
Common miRNAs	Unique miRNAs (Laganà)	Unique miRNAs (Tamazian)
fca-let-7a-1	fca-mir-1271	let-7b
fca-let-7a-2	fca-mir-146b	let-7d
fca-let-7c	fca-mir-151	let-7f-2
fca-let-7e	fca-mir-18b	miR-103-1
fca-let-7f	fca-mir-200a	miR-105b
fca-let-7g	fca-mir-200b	miR-107
fca-let-7i	fca-mir-215	miR-1197
fca-mir-1-1	fca-mir-295	miR-1224
fca-mir-1-2	fca-mir-296	miR-1244-1
fca-mir-100	fca-mir-302d-1	miR-1244-2
fca-mir-101a	fca-mir-3085	miR-125a
fca-mir-101b	fca-mir-325	miR-1264
fca-mir-103	fca-mir-337	miR-1277
fca-mir-105	fca-mir-342	miR-1279
fca-mir-106a	fca-mir-350	miR-1281
fca-mir-106b	fca-mir-3548	miR-1282
fca-mir-10a	fca-mir-378	miR-1284
fca-mir-10b	fca-mir-3959	miR-1298
fca-mir-1185	fca-mir-429	miR-133b
fca-mir-122	fca-mir-483	miR-136
fca-mir-124-1	fca-mir-495	miR-137
fca-mir-124-2	fca-mir-506	miR-1399
fca-mir-1249	fca-mir-507a	miR-141
fca-mir-1251	fca-mir-507b	miR-142
fca-mir-125b-1	fca-mir-508	miR-145
fca-mir-125b-2	fca-mir-514	miR-1461
fca-mir-126	fca-mir-582	miR-146a
fca-mir-127	fca-mir-652	miR-147
fca-mir-128-1	fca-mir-654	miR-17-2
fca-mir-128-2	fca-mir-6715a	miR-1839
fca-mir-129-1	fca-mir-7-2	miR-1842
fca-mir-129-2	fca-mir-708	miR-187
fca-mir-1296	fca-mir-8908n	miR-1893
fca-mir-1301	fca-mir-9851	miR-1898
fca-mir-1306	fca-mir-chrA2_6163	miR-1902
fca-mir-1307	fca-mir-chrA3_6354	miR-1905a
fca-mir-130a	fca-mir-chrB1_11053	miR-1905b
fca-mir-130b	fca-mir-chrB2_13690	miR-190b
fca-mir-132	fca-mir-chrB4_16538	miR-1912
fca-mir-133a-1	fca-mir-chrC1_18846	miR-1940
fca-mir-133a-2	fca-mir-chrC2_22423	miR-1949
fca-mir-134	fca-mir-chrC2_23051	miR-196a-2
fca-mir-1343	fca-mir-chrC2_23695	miR-19a
fca-mir-135a-1	fca-mir-chrD4_30107	miR-2052
fca-mir-135a-2	fca-mir-chrD4_31051	miR-2053
fca-mir-135b	fca-mir-chrE1_31800	miR-208a
fca-mir-138-1	fca-mir-chrE1_32174	miR-211
fca-mir-138-2	fca-mir-chrE2_33458	miR-2113
fca-mir-139	fca-mir-chrE3_33626	miR-212
fca-mir-140	fca-mir-chrE3_33897	miR-216b
fca-mir-143	fca-mir-chrE3_33972	miR-217
fca-mir-144	fca-mir-chrE3_34060	miR-223
fca-mir-148a	fca-mir-chrE3_34145	miR-23a
fca-mir-148b	fca-mir-chrE3_34323	miR-2985
fca-mir-149	fca-mir-chrF2_35515	miR-29a-2
fca-mir-150	fca-mir-chrUn_38826	miR-29b-1
fca-mir-152	fca-mir-chrX_38640	miR-29c-1
fca-mir-153-1	fca-mir-chrX_38642	miR-29c-2
fca-mir-153-2		miR-300
fca-mir-155		miR-301a
fca-mir-15a		miR-301b
fca-mir-15b		miR-302a
fca-mir-16-1		miR-302d
fca-mir-16-2		miR-302f
fca-mir-17		miR-3059
fca-mir-181a-2		miR-3064
fca-mir-181a-1		miR-3071
fca-mir-181b-2		miR-3074
fca-mir-181b-1		miR-30a
fca-mir-181c		miR-30d
fca-mir-181d		miR-30e
fca-mir-182		miR-3115
fca-mir-183		miR-3120
fca-mir-184		miR-3154
fca-mir-185		miR-3184
fca-mir-186		miR-32
fca-mir-188		miR-324
fca-mir-18a		miR-330
fca-mir-190a		miR-338
fca-mir-191		miR-345
fca-mir-1911		miR-346
fca-mir-192		miR-34b
fca-mir-193a		miR-3553
fca-mir-193b		miR-3556b
fca-mir-194		miR-3570
fca-mir-195		miR-3578
fca-mir-196a		miR-3588
fca-mir-196b		miR-3589
fca-mir-197		miR-3591
fca-mir-199a-1		miR-3592
fca-mir-199a-2		miR-3596a
fca-mir-199b		miR-3596b
fca-mir-19b		miR-3596c
fca-mir-200c		miR-3601
fca-mir-202		miR-3604-1
fca-mir-204		miR-3604-2
fca-mir-205		miR-3610
fca-mir-206		miR-3613
fca-mir-208b		miR-3618
fca-mir-20a		miR-365-1
fca-mir-20b		miR-3660
fca-mir-210		miR-3661
fca-mir-214		miR-3666
fca-mir-216a		miR-367
fca-mir-218-2		miR-384
fca-mir-218-1		miR-3917
fca-mir-219		miR-3976
fca-mir-21		miR-411c
fca-mir-22		miR-412
fca-mir-221		miR-425
fca-mir-222		miR-450c
fca-mir-2387		miR-451
fca-mir-23b		miR-452
fca-mir-24-2		miR-454
fca-mir-24-1		miR-455
fca-mir-25		miR-484
fca-mir-26a-1		miR-488
fca-mir-26a-2		miR-489
fca-mir-26b		miR-490
fca-mir-27a		miR-496
fca-mir-27b		miR-500a
fca-mir-299a		miR-500b
fca-mir-299a-1		miR-504
fca-mir-29a		miR-5047
fca-mir-29b-2		miR-545
fca-mir-302b		miR-5703
fca-mir-30b		miR-599
fca-mir-30c-2		miR-6125
fca-mir-30c-1		miR-6132
fca-mir-31		miR-632
fca-mir-320a		miR-6506
fca-mir-323a		miR-6516
fca-mir-323b		miR-653
fca-mir-326		miR-670
fca-mir-328		miR-6720
fca-mir-329		miR-677
fca-mir-33		miR-703
fca-mir-331		miR-711
fca-mir-335		miR-7143
fca-mir-340		miR-7144
fca-mir-34a		miR-7178
fca-mir-34c		miR-744
fca-mir-361		miR-759
fca-mir-362		miR-761
fca-mir-363		miR-7705-1
fca-mir-365		miR-7705-2
fca-mir-370		miR-8094
fca-mir-371		miR-8104
fca-mir-374a		miR-873
fca-mir-374b		miR-875
fca-mir-375		miR-876
fca-mir-376a-1		miR-9-1
fca-mir-376a-2		miR-9-2
fca-mir-376a-3		miR-9-3
fca-mir-376bc		miR-92a-2
fca-mir-376c		miR-92b
fca-mir-377		miR-99a-2
fca-mir-379
fca-mir-380
fca-mir-381
fca-mir-382
fca-mir-383
fca-mir-3958
fca-mir-409
fca-mir-410
fca-mir-411
fca-mir-423
fca-mir-424
fca-mir-432
fca-mir-433
fca-mir-449
fca-mir-450b
fca-mir-485
fca-mir-486-1
fca-mir-486-2
fca-mir-487a
fca-mir-487b
fca-mir-491
fca-mir-493
fca-mir-497
fca-mir-499
fca-mir-502
fca-mir-503
fca-mir-505
fca-mir-532
fca-mir-542
fca-mir-543
fca-mir-551a
fca-mir-551b
fca-mir-574
fca-mir-590
fca-mir-592
fca-mir-615
fca-mir-628
fca-mir-6529
fca-mir-655
fca-mir-656
fca-mir-660
fca-mir-664
fca-mir-671
fca-mir-7-1
fca-mir-7-3
fca-mir-758
fca-mir-802
fca-mir-874
fca-mir-885
fca-mir-889
fca-mir-92a
fca-mir-93
fca-mir-96
fca-mir-98
fca-mir-99a
fca-mir-99b

[truncated: 3 more sheets: S1.10 Deep-Seq & qRT-PCR data, S1.11 Correl Deep-Seq & qRT-PCR, S1.12 Cons miRNA genome match]
