# Supplementary material for: Discovery and characterization of the feline miRNAome
Source: Sci Rep. 2017 Aug 23;7:9263. doi: 10.1038/s41598-017-10164-w (PMC5569061; doi:10.1038/s41598-017-10164-w)
Supplement: Supplementary file 3 — Supplementary Tables 2 [file 41598_2017_10164_MOESM3_ESM.xlsx]

## Sheet: S2.1 Predicted targets
BRAIN-specific miRNAs	KIDNEY-specific miRNAs	TESTIS-specific miRNAs	OVARY-specific miRNAs	SPLEEN-specific miRNAs
fca-miR-chrE3_33972-3p	fca-miR-chrE2_33458-3p	fca-miR-chrX_38640-3p	fca-miR-chrX_38640-3p	fca-miR-chrE3_34145-5p
fca-miR-chrE3_34323-5p	fca-miR-chrE3_33626-3p	fca-miR-chrX_38640-5p	Predicted targets	Predicted targets
fca-miR-chrA2_6163-3p	fca-miR-chrE3_33626-5p	fca-miR-chrX_38642-3p	PUDP	SH3BGRL
fca-miR-chrD4_30107-3p	Predicted targets	Predicted targets	RBBP7	NHS
fca-miR-chrB2_13690-3p	SH3BGRL	NHS	STS	USP9X
fca-miR-chrA2_6163-5p	NHS	USP9X	PRPS2	AFF2
fca-miR-chrE1_32174-3p	USP9X	IQSEC2	TAB3	PUDP
Predicted targets	AFF2	AFF2	UBL4A	CLCN4
SH3BGRL	PUDP	PUDP	SGCG	CA5B
NHS	CLCN4	CLCN4	DNAJC3	RBBP7
PPEF1	MID1	MID1	RASGRF2	KLHL15
USP9X	CA5B	RBBP7	SSBP2	PRRG1
MAOA	RBBP7	KLHL15	SLC36A1	DDX3X
IQSEC2	KLHL15	POLA1	STK24	ARAF
AFF2	PDK3	RP2	LAMP1	CLCN5
PUDP	PRRG1	JADE3	TBC1D9B	TXNL4B
CLCN4	TSPAN7	ARAF	MGAT4B	ATRX
MID1	DDX3X	CLCN5	GRAMD3	DOCK11
ARHGAP6	EFHC2	FAM120C	PPP2CA	STAG2
CA5B	RP2	SLC16A2	KIF20A	GPC4
CTPS2	JADE3	ATRX	WDR55	PHF6
RBBP7	ARAF	CXorf56	PLK2	MMGT1
KLHL15	ZNF81	RAP2C	TTC37	XG
PDK3	CLCN5	ZNF75D	LMAN2	PRKX
PRRG1	FAM120C	MTMR1	RAB24	HCCS
SRPX	TXNL4B	VAMP7	UBTD2	PIGA
TSPAN7	SLC16A2	STS	FBXL7	SYAP1
DDX3X	UPRT	HCCS	PAPD7	EIF1AX
JADE3	ATRX	PRPS2	CACNA2D1	MBTPS2
ARAF	MAGT1	GPM6B	VPS50	ACOT9
ZNF81	CHM	ASB9	SKAP2	CXorf38
CLCN5	RNF128	PIGA	CUL1	CDK16
RIBC1	CHRDL1	AP1S2	UBE3C	EBP
FAM120C	LRCH2	SYAP1	ANGPTL4	CCDC22
SLC16A2	CXorf56	EIF1AX	SLC44A2	PPP1R3F
UPRT	STAG2	ACOT9	TMED1	AKAP4
ATRX	RAP2C	NR0B1	RAB3D	GNL3L
MAGT1	GPC4	TAB3	PRKCSH	PBDC1
CHM	PHF6	CXorf38	WDR83	CENPI
ACSL4	MMGT1	KCND1	GCDH	TIMM8A
CHRDL1	MTMR1	CCDC120	SYDE1	NRK
LRCH2	PRKX	PRAF2	LSM4	VSIG1
DOCK11	HCCS	PPP1R3F	SACM1L	AMOT
CXorf56	GPM6B	AKAP4	CHDH	AKAP14
CUL4B	MOSPD2	EFNB1	CCDC66	AIFM1
STAG2	PIGA	DLG3	ARF4	FAM122B
RAP2C	SYAP1	FOXO4	TMEM43	HTATSF1
GPC4	PDHA1	OGT	HMCES	BGN
PHF6	EIF1AX	PBDC1	PLXNA1	ABCD1
ZNF75D	MBTPS2	TBC1D8B	TMED4	TKTL1
MMGT1	ACOT9	OCRL	MRPL32	UBE2D2
MTMR1	TAB3	ZDHHC9	ZNF425	RNF180
XG	CXorf38	INTS6L	ESYT2	MAP1B
PRKX	USP11	FHL1	PCMTD2	JMY
STS	EBP	TMEM185A	SLC9A8	WDR36
HCCS	PIM2	IRAK1	PTGIS	RANBP17
PRPS2	KCND1	GDI1	ARFGEF2	TRIO
GPM6B	PLP2	LAGE3	GDAP1L1	PSPC1
MOSPD2	CCDC22	UBL4A	RPRD1B	MTUS2
PIGA	GNL3L	IKBKG	NPAS2	ITM2B
5S_rRNA	EFNB1	FUNDC2	RMND5A	DNAJC15
AP1S2	PDZD11	ATP8A2	MYT1	DGKH
SYAP1	DLG3	DCLK1	TCEA2	VWA8
PDHA1	FOXO4	JMY	SALL4	PCDH17
EIF1AX	OGT	FAM172A	TOX2	TGDS
MBTPS2	TAF9B	WDR36	SPAG4	DNAJC3
ACOT9	TIMM8A	FAF2	HM13	FARP1
NR0B1	NRK	TRIO	TBC1D20	COL4A1
TAB3	TBC1D8B	CRYL1	ANGPT4	ANKRD10
BCOR	VSIG1	IFT88	MAVS	CUL4A
ATP6AP2	PSMD10	SGCG	SLC9A4	ZNF496
CXorf38	ALG13	PAN3	SEMA4C	ZNF454
FUNDC1	AMOT	GTF2F2	PROKR1	COMMD10
RBM10	PGRMC1	VWA8	OSR1	DMXL1
USP11	UBE2A	DNAJC3	FAM114A1	ALDH7A1
ELK1	NKRF	COL4A1	FBXO25	FBN2
EBP	AKAP14	CUL4A	ANK2	FNIP1
PIM2	ZDHHC9	SQSTM1	EVC	SLC22A5
KCND1	BCORL1	CANX	EVC2	SEC24A
GRIPAP1	ELF4	ZNF454	CASP3	FAM13B
CCDC120	INTS6L	PHYKPL	LONRF1	BDP1
PRAF2	SLC9A6	DMXL1	LSM1	MRPS27
CCDC22	FHL1	CCDC192	SRD5A3	RASGRF2
PPP1R3F	HTATSF1	POLK	RASL11B	RASA1
GNL3L	VGLL1	MSH3	DCUN1D4	RGMB
MAGED2	TMEM185A	RASGRF2	LYAR	UIMC1
APEX2	NAA10	SSBP2	ELOVL2	CYFIP2
ZC4H2	TKTL1	RHOBTB3	ROS1	SLC36A1
MSN	ATP6AP1	RGMB	C6orf229	SLC36A3
STARD8	UBL4A	SLC25A46	C6orf62	NDUFS4
EFNB1	IKBKG	STK10	NEU1	PRKAA1
PDZD11	FUNDC2	CYFIP2	KCTD20	LMBRD2
DLG3	VBP1	SLC36A1	TMEM63B	MTMR12
FOXO4	TMLHE	HMGXB3	BAG2	PDZD2
OGT	DCLK1	EGFLAM	MYO6	RNF17
PBDC1	COG6	RAI14	AIM1	UBL3
CENPI	SUGT1	MTMR12	TNFAIP3	STARD13
GLA	SPOCK1	PDZD2	NHSL1	ALG11
PLP1	UBE2D2	CCDC115	T	MED4
NRK	RNF180	RNF17	PHF10	AKAP11
TBC1D8B	MAP1B	GTF3A	DLL1	ELF1
MORC4	PSPC1	KATNAL1	JDP2	KLF5
PIH1D3	IFT88	TEX26	EML1	STK24
PRPS1	MICU2	STARD13	IDH2	TPP2
MID2	SGCG	CCNA1	BBS4	LAMP1
PSMD10	CDK8	SLC25A15	DIS3L	FLT4
AMOT	LNX2	CCDC70	POLR2M	MAPK9
PGRMC1	PAN3	INTS6	SLC30A4	TBC1D9B
UBE2A	FLT1	RNASEH2B	DNAJC17	MAML1
NKRF	MTUS2	SLC25A30	BTBD7	B4GALT7
AKAP14	TRPC4	AKAP11	APOPT1	SRFBP1
OCRL	LRRC63	RGCC	PIP4K2A	CSNK1G3
ZDHHC9	DNAJC15	MBNL2	RAD52	GRAMD3
BCORL1	DGKH	STK24	ABCC9	SLC27A6
ELF4	VWA8	NAXD	STAB2	PPP2CA
RAB33A	PCDH17	PCID2	ATXN10	CXXC5
FAM122B	TGDS	LAMP1	ANKRD16	WDR55
SLC9A6	DNAJC3	ARF1	KIN	YIPF5
FHL1	FARP1	FLT4	ZNF438	SLC38A9
HTATSF1	TM9SF2	TBC1D9B	DYRK4	ERBIN
VGLL1	BIVM	MGAT4B	IFFO1	CENPH
TMEM185A	COL4A1	MAML1	DNM1L	MRPS36
FATE1	ANKRD10	ZNF879	DAZAP2	ZNF366
BGN	CUL4A	N4BP3	NR4A1	CCNH
ABCD1	ZNF496	TRIM36	STAT6	ELL2
NAA10	SQSTM1	CSNK1G3	SOCS2	PJA2
IRAK1	CANX	GRAMD3	CSF2RB	GRK6
TAZ	ZNF454	PPP2CA	TRIOBP	CLTB
ATP6AP1	COMMD10	JADE2	C22orf23	ATP6V0E1
GDI1	DMXL1	KLHL3	DNAL4	FBXW11
UBL4A	ALDH7A1	PKD2L2	CENPM	SMIM23
IKBKG	CCDC192	KIF20A	CRELD2	UBLCP1
VBP1	FBN2	CXXC5	ZBTB40	TTC1
TMLHE	FNIP1	SRA1	SSX2IP	CCNJL
NIPBL	HSPA4	WDR55	SPEN	SLU7
ZMYM2	FAM13B	MCIDAS	TESK2	MFAP3
ATP8A2	BDP1	PLPP1	ARMC9	FST
DCLK1	MRPS27	GPBP1	PHF13	NNT
COG6	POLK	PLK2	SPSB1	FAM173B
ESD	RASGRF2	DIMT1	PIK3CD	PAPD7
SUGT1	SSBP2	CENPH	CLSTN1	INSR
ABCC4	RASA1	MRPS36	SPATA21	TMCC1
TNFAIP8	ARSK	MARVELD2	EMC1	UMAD1
UBE2D2	RHOBTB3	PTCD2	OTUD3	KIAA0895
RNF180	LIX1	ZNF366	GPN2	ACSBG2
MAP1B	RGMB	UTP15	SESN2	EPS15L1
JMY	SLC25A46	FAM169A	TMEM234	ARHGEF3
WDR36	CAMK4	MBLAC2	BSDC1	FAM3D
FAF2	UIMC1	TTC37	YARS	UBA3
TRIO	STK10	GIN1	AK2	CNTN3
PSPC1	CYFIP2	STARD4	ATPAF1	FGD5
MICU2	SLC36A1	DDX41	ZYG11B	C7orf72
MIPEP	PRKAA1	GRK6	CDCP2	HECW1
USP12	LMBRD2	SLC34A1	PARS2	AMPH
LNX2	RAI14	LMAN2	DHCR24	NRCAM
FLT1	MTMR12	RAB24	CYR61	ATXN7L1
FRY	PDZD2	ZNF346	BARHL2	SEMA3C
POSTN	DROSHA	RNF44	GNAI3	CACNA2D1
TRPC4	MTRR	STC2	C1orf56	SEMA3D
ITM2B	ATP12A	UBTD2	LYSMD1	VPS50
GTF2F2	RNF17	FBXW11	NR4A2	PON3
VWA8	FGF9	CCNJL	DNAJC10	GLCCI1
MTRF1	MTMR6	HMMR	STK16	ETV1
PCDH17	UBL3	NUDCD2	GMPPA	SNX13
UCHL3	KATNAL1	CCNG1	STK25	CDCA7L
MYCBP2	USPL1	SLC6A7	BOK	CHN2
TGDS	TEX26	PDGFRB	ETV5	DPY19L2
CLDN10	SUPT20H	AFAP1L1	LRRC34	ELMO1
DNAJC3	STOML3	MRPS30	COL6A1	UBE2H
FARP1	SLC25A15	TMEM267	HSF2BP	SLC37A3
CLYBL	ALG11	C7	SPATA16	LMBR1
BIVM	EBPL	RAD1	SEC22C	PLPP2
TNFSF13B	FNDC3A	FBXL7	ITGB2	SLC39A3
COL4A1	MED4	FAM105A	PKNOX1	MPND
COL4A2	SLC25A30	FAM173B	HUNK	ICAM1
CUL4A	GPALPP1	PAPD7	EPHB3	RAB3D
ZNF496	AKAP11	SLC12A7	ABCF3	WDR83
SQSTM1	RGCC	EXOC3	MRAS	FARSA
CANX	WBP4	SDHA	SLC4A7	PRKACA
ZNF454	ELF1	CCDC127	UBP1	EPHX3
PHYKPL	KLF5	INSR	C11orf53	RAB8A
KCNN2	FBXL3	TMCC1	MRPL17	MVB12A
AP3S1	NDFIP2	SND1	PATL1	PDE4C
COMMD10	IPO5	AHCYL2	CHID1	GATAD2A
DMXL1	STK24	ILF3	BIRC2	ZNF502
ALDH7A1	TMTC4	DDX39A	TBRG1	SACM1L
CCDC192	TPP2	EPS15L1	VPS26B	KLHL18
FBN2	RAB20	TMEM38A	ARNTL	CELSR3
FNIP1	NAXD	GNAI2	RCN1	ARIH2
SLC22A5	PCID2	MAPKAPK3	PDHX	USP4
KIF3A	LAMP1	RFT1	SYT13	MST1
HSPA4	PGBD2	CACNA1D	UBE2L6	IFRD2
SEC24A	SNAP47	FLNB	CCDC88B	MANF
CATSPER3	FLT4	MITF	ZDHHC24	DCP1A
FAM13B	MAPK9	CAND2	LRP5	CCDC66
RAB3C	ZNF354C	IFT122	HRAS	ATXN7
DEPDC1B	ZNF879	FGD5	ENO4	TMF1
BDP1	ZNF354B	CCDC174	GRK5	EIF4E3
MRPS27	TRIM36	MGLL	TBCE	BRPF1
POLK	SRFBP1	ABCA13	RAB4A	CRELD1
ARSB	CSNK1G3	LANCL2	ASCC1	TIMP4
RASGRF2	GRAMD3	NRCAM	NUP133	RBSN
SSBP2	LMNB1	LAMB1	TFAM	PLXNA1
XRCC4	SLC27A6	ATXN7L1	TSPAN14	NPC1L1
RASA1	ZCCHC10	SEMA3C	RRP12	ZMIZ2
ARSK	C5orf15	CACNA2D1	SFRP5	ARMC10
RHOBTB3	PPP2CA	CROT	CPN1	FGL2
LIX1	JADE2	CDK14	EDRF1	STEAP4
RGMB	TXNDC15	AKAP9	PIWIL1	PON2
SLC25A46	KDM3B	VPS50	ADGRD1	HOXA3
CAMK4	PAIP2	C1GALT1	TMEM132B	NOD1
UIMC1	SRA1	GLCCI1	SFI1	KBTBD2
STK10	HARS2	ETV1	NPC1	FKBP9
CYFIP2	YIPF5	SNX13	VPS37B	CAV2
WWC1	CDC20B	SKAP2	HIP1R	ANKRD7
SLC36A1	MCIDAS	CHN2	DIABLO	AASS
SLC36A3	DHX29	DPY19L2	MLXIP	ARF5
HMGXB3	PLPP1	SEPT7	WSB2	FAM180A
PRKAA1	MIER3	DOCK4	HSPB8	PTN
EGFLAM	GPBP1	ST7	COX6A1	MKRN1
LMBRD2	DIMT1	ZNF800	HPS4	ZYX
RAI14	TRIM23	CALU	TFIP11	ZNF425
MTMR12	ERBIN	UBE2H	HIRA	ZNF212
PDZD2	SLC30A5	AGBL3	THAP7	GALNTL5
DROSHA	CENPH	WDR91	PPM1F	RNF32
MTRR	MRPS36	MTPN	RAB12	NOM1
ADCY2	MARVELD2	ATP6V0A4	CNDP1	GALNT14
CCDC115	ZNF366	ZC3HAV1	NOL8	ADCY3
RNF17	UTP15	CUL1	BICD2	ARFGEF2
FGF9	FAM169A	SLC4A2	RCL1	DHX35
MTMR6	WDR41	LMBR1	FKBP15	RPRD1B
GTF3A	PAPD4	UBE3C	SLC2A8	SAMHD1
UBL3	ZCCHC9	MADCAM1	TOR2A	CPNE1
KATNAL1	CCNH	ARID3A	SPOUT1	CBFA2T2
USPL1	MBLAC2	CNN2	TOR1A	ATRN
STARD13	POLR3G	SLC39A3	FAM78A	C20orf196
SUPT20H	LYSMD3	ZFR2	CHD3	SLX4IP
STOML3	SLF1	LONP1	ALDH3A2	KAT14
SLC25A15	TTC37	MLLT1	SLC5A10	ENTPD6
ALG11	SPATA9	SLC25A41	MED31	ST6GAL2
CCDC70	GLRX	TRIP10	DERL2	FBXO11
RNASEH2B	ELL2	ANGPTL4	DHX33	BCL11A
RCBTB1	PJA2	TIMM44	EIF4A1	IMMT
FNDC3A	STARD4	SNAPC2	SAT2	NCAPH
SUCLA2	REEP5	C19orf45	DRG2	LCLAT1
ERICH6B	DDX41	ZNF470	ITGA3	DPYSL5
SLC25A30	LMAN2	MRPL4	FAM117A	TRAPPC12
GPALPP1	ZNF346	TYK2	NAGS	MYT1L
AKAP11	ATP6V0E1	SLC44A2	SLC25A39	TCEA2
RGCC	UBTD2	TMED1	ACE	PRPF6
ELF1	FBXW11	CARM1	USH1G	AURKA
KLF5	SOX30	LDLR	PGS1	SALL4
FBXL3	THG1L	RAB3D	PCYT2	CTSA
NDFIP2	UBLCP1	RGL3	HYDIN	DBNDD2
MBNL2	CCNJL	PRKCSH	LONP2	PPP1R16B
IPO5	SLU7	WDR83	HSDL1	SOGA1
STK24	MAT2B	ASNA1	MZF1	DSN1
TMTC4	NUDCD2	HOOK2	TMEM190	TGIF2
TPP2	CCNG1	PRDX2	ZNF473	MYL9
RAB20	GABRG2	RNASEH2A	PLD3	CHMP4B
NAXD	MFAP3	GCDH	MAP4K1	POFUT1
PCID2	SLC6A7	RAD23A	ZNF792	PLAGL2
LAMP1	FBXO38	CC2D1A	RRAD	HM13
PGBD2	ESM1	DCAF15	CA5A	SDCBP2
TRIM17	FBXO4	ADGRL1	GNA12	RASSF2
TRIM11	C5orf51	PKN1	COL26A1	SLC23A2
ARF1	C7	SLC1A6	GSPT1	CDS2
SNAP47	DNAJC21	SYDE1	AP4M1	DSTN
ZFP62	RAD1	EPHX3	GNB2	MGME1
FLT4	TARS	WIZ	TBC1D10B	DZANK1
MAPK9	FBXL7	RAB8A	BFAR	NANP
TBC1D9B	FAM105A	MVB12A	ZC3H7A	NCK2
MGAT4B	FAM173B	COLGALT1	DNAJA3	SLC9A2
MAML1	PAPD7	PDE4C	CHTF18	SLC9A4
ZNF354C	NSUN2	LSM4	NMNAT2	PDCL3
ZNF879	TRIP13	C19orf60	CAMSAP2	CHST10
PROP1	SDHA	SUGP1	ATF6	PIGF
N4BP3	INSR	GATAD2A	PRCC	CLHC1
TRIM36	FAM19A4	ZNF502	SUSD4	KIAA1841
CDO1	TMCC1	CDCP1	SCYL3	PNO1
PPIC	PKD1L1	SACM1L	PRG4	TIA1
CSNK1G3	SUGCT	KIF9	MARC2	NAGK
LMNB1	UMAD1	KLHL18	LMX1A	SPR
PRRC1	SND1	CDC25A	DEDD	DCTN1
GDF9	AHCYL2	SHISA5	SLC25A44	LOXL3
PPP2CA	DENND2A	PFKFB4	DAP3	C2orf68
JADE2	TPK1	UQCRC1	PRKDC	SMYD1
TXNDC15	WDR60	ARIH2	WWP1	CKAP2L
KLHL3	ODF3L2	C3orf84	SNTB1	TMEM127
KIF20A	PIP5K1C	C3orf62	MYBL1	ARID5A
GFRA3	SAFB2	USP4	TP53INP1	SOS1
KDM3B	ILF3	MON1A	LAPTM4B	CYP1B1
REEP2	NOTCH3	SLC38A3	SQLE	SLC30A6
EGR1	RFT1	IFRD2	ST3GAL1	DPY30
CXXC5	CACNA1D	TMEM115	ARHGAP39	YPEL5
SRA1	ARHGEF3	PARP3	SDF4	FOSL2
WDR55	FAM3D	PCBP4		SNX17
HARS2	MITF	TWF2		TCF23
ARAP3	PDZRN3	BAP1		CGREF1
YIPF5	CNTN3	DCP1A		EFR3B
MCIDAS	SUMF1	CHDH		DNAJC27
PLPP1	SETD5	CCDC66		CENPO
SLC38A9	IFT122	PDE12		RRM2
GPBP1	MRPS25	ARF4		ITGB1BP1
PLK2	FGD5	FAM107A		PTPN13
ERCC8	CCDC174	ATXN7		CSMD1
DIMT1	MGLL	KBTBD8		ANKRD37
TRIM23	TNS3	TMF1		WRN
ERBIN	ABCA13	EIF4E3		TACC1
SLC30A5	LANCL2	TRNT1		AFAP1
CENPH	HECW1	CRBN		FBXO25
MRPS36	AMPH	BRPF1		RWDD4
MARVELD2	NRCAM	CRELD1		SLC25A4
SMN	LAMB1	EMC3		SNX25
PTCD2	COG5	TIMP4		TNKS
ZNF366	ORC5	RAF1		KAT6A
UTP15	GNAI1	RBSN		EXTL3
FAM169A	SEMA3C	XPC		CPE
WDR41	CACNA2D1	TMEM43		TRIM2
BHMT	SEMA3E	HMCES		FBXW7
PAPD4	SEMA3A	SEC61A1		DCLK2
ZFYVE16	SEMA3D	MCM2		KIAA1109
ZCCHC9	AKAP9	PLXNA1		NPNT
CCNH	ANKIB1	TXNRD3		MANBA
POLR3G	PEX1	DBNL		BMPR1B
LYSMD3	VPS50	NPC1L1		ART3
SLF1	SLC25A13	TMED4		FRYL
TTC37	C1GALT1	OGDH		GNPDA2
SPATA9	COL28A1	ZMIZ2		RFC1
GLRX	GLCCI1	MRPL32		LGI2
ELL2	ETV1	RALA		TDRP
CHD1	SNX13	PNPLA8		WDR17
GIN1	ABCB5	BCAP29		DCTD
PJA2	CDCA7L	RINT1		TRAPPC11
STARD4	MPP6	CD36		CASP3
REEP5	SKAP2	STEAP4		PRIMPOL
FAM193B	JAZF1	PON2		LONRF1
DDX41	CHN2	MIOS		ERI1
GRK6	DPY19L2	RPA3		CHMP7
SLC34A1	SEPT7	TWISTNB		LZTS1
LMAN2	ELMO1	NUPL2		FNTA
RAB24	DOCK4	WIPF3		RNF170
ZNF346	BMT2	SCRN1		FGFR1
RNF44	CFTR	FKBP9		LSM1
CLTB	IQUB	ANLN		BRF2
STC2	ZNF800	ZNF277		ZNF395
DUSP1	UBE2H	CAV2		TMEM192
FBXW11	AGBL3	CAV1		LRAT
KCNIP1	WDR91	ASZ1		MND1
SOX30	MTPN	ANKRD7		OTUD4
THG1L	CUL1	ASB15		ABCE1
CLINT1	PAXIP1	FSCN3		SMARCA5
TTC1	LMBR1	TSPAN33		ZNF330
FABP6	UBE3C	ZC3HC1		ELMOD2
CCNJL	NCAPG2	MEST		ELF2
MAT2B	ARID3A	FAM180A		JADE1
NUDCD2	CNN2	MKRN1		QRFPR
CCNG1	ZNF77	NDUFB2		MAD2L1
MFAP3	TRIP10	AGK		AP1AR
FAM114A2	SH2D3A	PDIA4		CISD2
SLC6A7	ELAVL1	ZNF425		UBE2D3
PDGFRB	ZNF470	KRBA1		PPM1K
AFAP1L1	C19orf66	RARRES2		PAQR3
NNT	MRPL4	TMUB1		G3BP2
TMEM267	TYK2	NUB1		NPFFR2
GHR	KRI1	GALNTL5		JCHAIN
FBXO4	SLC44A2	NOM1		COMMD8
C5orf51	TMED1	ESYT2		RBM47
C7	YIPF2	PXMP4		KLF3
DNAJC21	RAB3D	RALGAPA2		RBPJ
RAD1	ELAVL3	APMAP		BST1
ZNF622	ASNA1	PLB1		GRK4
FBXL7	CC2D1A	ADCY3		GAK
FAM105A	PRKACA	VSNL1		PCGF3
CMBL	GIPC1	PCMTD2		PPARD
PAPD7	NDUFB7	ZBTB46		UST
NSUN2	SYDE1	ATP9A		MBOAT1
SLC12A7	EPHX3	SLC9A8		RNF144B
TRIP13	WIZ	PTGIS		KIF13A
EXOC3	NWD1	ARFGEF2		RBM24
SDHA	COLGALT1	STK4		RANBP9
CCDC127	PDE4C	GDAP1L1		ELOVL2
INSR	PGPEP1	DHX35		SLC22A23
QRICH1	SUGP1	RPRD1B		MAPK14
FAM19A4	GATAD2A	CTNNBL1		KIF6
TMCC1	ZNF502	UQCC1		BYSL
PKD1L1	SACM1L	CBFA2T2		YIPF3
UMAD1	SLC6A20	AP5S1		MRPS18A
KIAA0895	KIF9	ATRN		RCAN2
AHCYL2	KLHL18	C20orf194		FAM135A
DENND2A	CDC25A	CRLS1		RIMS1
TPK1	SHISA5	SLX4IP		FAM46A
WDR60	PFKFB4	ENTPD6		IBTK
ODF3L2	COL7A1	NINL		ME1
PIP5K1C	ARIH2	ST6GAL2		USP45
ACSBG2	C3orf62	IL1R1		PPIL6
GPR108	USP4	NPAS2		ASF1A
ILF3	DAG1	CALM1		TBC1D32
DDX39A	SLC38A3	RTN4		PLEKHG1
NOTCH3	IFRD2	BCL11A		MYCT1
CYP4F22	CISH	COMMD1		ARID1B
EPS15L1	PARP3	M1AP		FAM120B
TMEM38A	BAP1	IMMT		ABT1
RHOA	DCP1A	RMND5A		C6orf62
GNAI2	CHDH	EML4		ALDH5A1
MAPKAPK3	CCDC66	CDKL4		SIRT5
DOCK3	PDE12	FEZ2		RIPK1
RFT1	PDHB	LCLAT1		NQO2
CACNA1D	KCTD6	SLC35F6		WRNIP1
ARHGEF3	FAM107A	PUM2		NEU1
DENND6A	ATXN7	GREB1		AGPAT1
FLNB	TMF1	TRAPPC12		UQCC2
FAM3D	EIF4E3	MYT1		FKBP5
MITF	TRNT1	TCEA2		TREML2
PDZRN3	CRBN	SLC2A4RG		TAF8
IL5RA	MTMR14	NPEPL1		SRF
SETD5	CRELD1	CTCFL		XPO5
SEC13	EMC3	SALL4		SLC35B2
CAND2	TIMP4	TMEM189		MYO6
IFT122	TSEN2	SNAI1		DOPEY1
FGD5	RAF1	SLC35C2		CASP8AP2
CCDC174	RBSN	NCOA5		MAP3K7
EEFSEC	C3orf20	PCIF1		MFSD4B
MGLL	XPC	WFDC11		ENPP1
TNS3	TMEM43	SDC4		SGK1
ABCA13	HMCES	TOX2		HBS1L
LANCL2	SEC61A1	MYBL2		PDE7B
HECW1	PLXNA1	SGK2		UTRN
YAE1D1	TXNRD3	PPP1R16B		LATS1
VPS41	DBNL	MANBAL		NUP43
AMPH	POLD2	TGIF2-C20orf24		ZBTB2
NRCAM	NPC1L1	TGIF2		MTRF1L
LAMB1	OGDH	MYL9		IPCEF1
COG5	HUS1	EPB41L1		VPS39
ATXN7L1	SUN3	SPAG4		ITPK1
ORC5	C7orf57	MMP24		PPP4R4
GNAI1	PSMA2	EDEM2		CRTC3
SEMA3C	PNPLA8	MYH7B		NGRN
CACNA2D1	CBLL1	CHMP4B		SLCO3A1
SEMA3E	BCAP29	BPIFA3		ST8SIA2
SEMA3A	EFCAB10	PLAGL2		MEF2A
SEMA3D	RINT1	TTLL9		UBE3A
CROT	ARMC10	BCL2L1		HACD3
ABCB1	FGL2	HM13		RAB8B
CDK14	CCDC146	TBC1D20		TLN2
AKAP9	GSAP	SLC52A3		ALDH1A2
KRIT1	CD36	ANGPT4		PIGB
ANKIB1	SRI	MAVS		MYO5A
PEX1	STEAP4	DDRGK1		TRPM7
VPS50	TFPI2	CPXM1		SECISBP2L
DYNC1I1	PDK4	SDCBP2		SHC4
SLC25A13	DLX5	RASSF2		FBN1
C1GALT1	MIOS	SLC23A2		UBR1
GLCCI1	TWISTNB	CDS2		SCG5
ETV1	NUPL2	SNAP25		RALGAPA1
LRRC72	SCRN1	BTBD3		SOS2
BZW2	KBTBD2	SNRPB2		LRRC9
SNX13	FKBP9	DZANK1		ZFYVE26
ABCB5	DPY19L1	PYGB		SUSD6
CDCA7L	ANLN	NCK2		JDP2
SKAP2	ZNF277	SLC9A4		UNC79
JAZF1	IFRD1	ACTR1B		PPP1R13B
CPVL	TES	SEMA4C		FSD2
CHN2	CAV2	DYNC2LI1		ZNF774
DPY19L2	CAV1	ERLEC1		FES
HERPUD2	ANKRD7	PROKR1		PRC1
SEPT7	AASS	MXD1		IDH2
AOAH	ARF5	CYP26B1		RLBP1
ELMO1	TNPO3	SPR		AEN
DOCK4	TSPAN33	DCTN1		LINS1
BMT2	STRIP2	MOGS		ALDH1A3
CFTR	SMKR1	TCF7L1		MCEE
ZNF800	SSMEM1	C2orf68		LINGO1
CALU	MEST	USP39		COMMD4
UBE2H	LRGUK	SMYD1		UACA
CALD1	BPGM	PSD4		SPESP1
AGBL3	STRA8	CKAP2L		CLN6
WDR91	FAM180A	POLR1B		SKOR1
MTPN	PTN	GPAT2		SMAD3
ZC3HAV1	MKRN1	ARID5A		RBPMS2
PARP12	NDUFB2	SOS1		USP3
SLC37A3	WEE2	GPATCH11		CA12
CUL1	MGAM	SLC30A6		FAM81A
KCNH2	PDIA4	SPAST		RAB27A
SLC4A2	ZNF425	YPEL5		SORD
PAXIP1	ZNF212	PPP1CB		EHD4
LMBR1	KRBA1	FOSL2		PPP1R14D
UBE3C	RNF32	SNX17		BMF
PLPP2	NOM1	TCF23		ACTC1
MIER2	ESYT2	EFR3B		AJUBA
MADCAM1	PXMP4	CENPO		EFS
POLRMT	TASP1	OSR1		ZFHX2
ARID3A	RALGAPA2	ITGB1BP1		SDR39U1
CNN2	APMAP	5S_rRNA		BRMS1L
GADD45B	PPP4R3B	ADI1		GEMIN2
SLC39A3	ANXA4	ARFIP1		KLHDC2
TJP3	THUMPD2	CSMD1		FRMD6
ZFR2	ADCY3	ANKRD37		CGRRF1
MPND	VSNL1	TACC1		OTX2
MLLT1	TAF1B	HPF1		SGPP1
SLC25A41	PCMTD2	FAM114A1		ZBTB25
CD70	ZBTB46	AFAP1		PLEKHH1
TRIP10	GMEB2	FBXO25		DNAL1
SH2D3A	CSTF1	SLC25A4		ENTPD5
MYO1F	ATP9A	TNKS		ABCD4
HNRNPM	PTGIS	BNIP3L		DLST
MARCH2	ARFGEF2	KCTD9		POMT2
ANGPTL4	STK4	LOXL2		GTF2A1
ELAVL1	GDAP1L1	SH2D4A		SEL1L
TIMM44	DHX35	POMK		GOLGA5
SNAPC2	RPRD1B	DDHD2		TMEM251
CAMSAP3	SAMHD1	PPID		YY1
C19orf45	CPNE1	TRIM2		TECPR2
PEX11G	NCOA6	FBXW7		EIF5
ZNF470	CBFA2T2	DCLK2		ATF7IP
OLFM2	AP5S1	TTC29		TSPAN9
C19orf66	ATRN	MAML3		NAV3
ANGPTL6	C20orf194	ANKRD50		ANO4
DNMT1	C20orf196	SYNPO2		CHST11
MRPL4	PLCB4	UGT8		NUDT5
TYK2	SLX4IP	ANK2		FAM171A1
KRI1	KAT14	RAP1GDS1		MPP7
CDKN2D	DTD1	SLC10A6		ZEB1
SLC44A2	CFAP61	COPS4		EPC1
QTRT1	ENTPD6	SCARB2		NRP1
TMED1	ABHD12	ART3		IL17RA
CARM1	NINL	DCK		ADIPOR2
YIPF2	RANBP2	YTHDC1		GOLT1B
LDLR	ST6GAL2	UBA6		RASSF8
SPC24	C2orf49	FRYL		KLHL42
DOCK6	RFX8	KLB		HDAC7
RAB3D	NPAS2	RFC1		ZNF385A
RGL3	MSH2	TBC1D1		PPM1H
ELAVL3	FBXO11	PGM2		CNOT2
ZNF791	RTN4	LGI2		OSBPL8
WDR83	BCL11A	ADGRA3		CEP290
ASNA1	PAPOLG	FBXL5		PLXNC1
HOOK2	ARHGAP25	ADD1		CDK17
PRDX2	ZNF638	EVC		UHRF1BP1L
GCDH	M1AP	EVC2		STAB2
FARSA	KCMF1	TDRP		RFX4
RAD23A	IMMT	CASP3		RTCB
CC2D1A	RMND5A	LONRF1		TIMP3
DCAF15	TMEM87B	DUSP4		EP300
PRKACA	NCAPH	UBXN8		TBC1D22A
ASF1B	EML4	FUT10		ANKRD16
ADGRL1	CDKL4	STC1		SUV39H2
PKN1	ATL2	CHMP7		BAMBI
SYDE1	FEZ2	CCAR2		KIAA1462
ILVBL	BIRC6	PHYHIP		PEX26
EPHX3	LCLAT1	HGSNAT		TEAD4
WIZ	DPYSL5	FNTA		IFFO1
RAB8A	SLC35F6	SMIM19		COPS7A
NWD1	NCOA1	GINS4		MFAP5
HAUS8	PUM2	LSM1		CDKN1B
ABHD8	LPIN1	RNF122		GSG1
GTPBP3	GREB1	TRIM35		ART4
MVB12A	ROCK2	ZNF395		MED21
SLC27A1	MYT1L	CBR4		KIF21A
COLGALT1	TCEA2	TMA16		TWF1
PDE4C	PRPF6	C4orf45		KANSL2
LSM4	CTCFL	CTSO		DDX23
TMEM59L	AURKA	LRAT		RHEBL1
SUGP1	SALL4	ELF2		LMBR1L
GATAD2A	ZMYND8	JADE1		LARP4
ZNF502	SLC35C2	ABHD18		TFCP2
CDCP1	NCOA5	EXOSC9		ACVR1B
SACM1L	PIGT	UBE2D3		GDF11
SLC6A20	DBNDD2	SLC39A8		ESYT1
LZTFL1	OSER1	MTTP		SPRYD4
PTH1R	MYBL2	TRMT10A		GLS2
KIF9	IFT52	SMARCAD1		NAB2
KLHL18	SGK2	ARHGAP24		SLC16A7
CDC25A	PPP1R16B	SCD5		RASSF3
SHISA5	SOGA1	PAQR3		FRS2
PFKFB4	DSN1	G3BP2		NEDD1
UQCRC1	TGIF2-C20orf24	STAP1		GAS2L3
CELSR3	TGIF2	SRP72		NFYB
ARIH2	DLGAP4	SRD5A3		C22orf23
C3orf84	AAR2	PDGFRA		DDX17
C3orf62	EPB41L1	RASL11B		DNAL4
USP4	SPAG4	DCUN1D4		CBX7
DAG1	MMP24	ATP10D		ADSL
RBM5	EDEM2	COMMD8		L3MBTL2
SLC38A3	MYH7B	GUF1		POLDIP3
IFRD2	CHMP4B	RBM47		PARVB
ZMYND10	POFUT1	KLHL5		NUP50
TMEM115	PLAGL2	KLF3		MAPK11
CISH	COX4I2	SLC34A2		NCAPH2
MANF	HM13	ZCCHC4		VPS13D
IQCF2	TBC1D20	SEPSECS		NEGR1
IQCF5	ANGPT4	LYAR		ZBTB40
IQCF1	DDRGK1	WDR1		EPB41
PARP3	CPXM1	BST1		ZSWIM5
ABHD14A	SDCBP2	TMEM129		SSBP3
TWF2	SLC23A2	SH3BP2		SLC44A5
BAP1	CDS2	GRK4		RNF115
NISCH	MCM8	KIAA0232		SAP130
SFMBT1	SNAP25	GAK		DNER
PRKCD	JAG1	PCGF3		DIS3L2
TKT	BTBD3	IFNGR1		PTPRU
DCP1A	ESF1	PPARD		RBBP4
CHDH	DSTN	ZNF318		MEAF6
ACTR8	XRN2	TTK		FOXJ3
SELENOK	GZF1	FHL5		TESK2
CCDC66	ACSS1	OSTM1		SPATA6
PDE12	NANP	TRAF3IP2		GLIS1
ARF4	SULT1C4	AIG1		NDC1
PDHB	NCK2	UST		TTC4
FAM107A	FHL2	TRIM27		GIPC2
THOC7	TMEM182	MBOAT1		PRKACB
ATXN7	SLC9A4	RNF144B		PKN2
PSMD6	PDCL3	ELOVL2		RPL5
KBTBD8	CHST10	TXNDC5		RTCA
TMF1	ACTR1B	SLC22A23		EXTL2
EIF4E3	DYNC2LI1	VARS2		WDR47
TRNT1	CLHC1	RXRB		WDR77
CRBN	VRK2	CPNE5		LRIG2
MTMR14	CCT4	NFYA		RSBN1
BRPF1	PELI1	BYSL		ARHGEF4
TADA3	PNO1	GLTSCR1L		C1QL2
JAGN1	NFU1	MRPS18A		SPOPL
CRELD1	SNRNP27	LCA5		EPC2
EMC3	MXD1	CEP162		KCNJ3
TIMP4	TIA1	MANEA		BAZ2B
TSEN2	NAGK	HACE1		PSMD14
RAF1	DUSP11	SESN1		COBLL1
MBD4	DCTN1	PPIL6		STK39
TRH	WBP1	ROS1		STAT1
RBSN	MOGS	NUS1		TRAF3IP1
C3orf20	LOXL3	LAMA2		RER1
TMEM43	MRPL19	AHI1		CHD5
HMCES	TMEM150A	ARFGEF3		PHF13
RPN1	C2orf68	MYCT1		H6PD
SEC61A1	SMYD1	CNKSR3		PIK3CD
MCM2	TEX37	TIAM2		LZIC
PLXNA1	PSD4	TFB1M		FBXO44
TXNRD3	GPAT2	PRSS16		AADACL3
C3orf22	STARD7	ABT1		CASP9
DBNL	TMEM127	BTN1A1		PLEKHM2
POLD2	COX7A2L	TRIM38		FBXO42
NPC1L1	SOS1	C6orf229		TMCO4
ZMIZ2	QPCT	C6orf62		OTUD3
HUS1	FAM98A	ALDH5A1		TCEB3
SUN3	SLC30A6	KDM1B		TMEM57
C7orf57	SPAST	CD83		ARID1A
MRPL32	EHD3	SIRT5		SESN2
PSMA2	PPP1CB	RIPK1		TAF12
RALA	FOSL2	PPP1R18		FABP3
PNPLA8	ZNF512	ABHD16A		TXLNA
CBLL1	SNX17	LY6G6C		BSDC1
BCAP29	GTF3C2	CLIC1		SYNC
RINT1	TCF23	NEU1		KIAA1522
ARMC10	RAB10	CYP21A2		RNF19B
FGL2	CENPO	AGPAT1		AK2
GSAP	FKBP1B	UQCC2		PHC2
CD36	E2F6	TCP11		ZSCAN20
SRI	RRM2	SRPK1		NCDN
TFPI2	YWHAQ	KCTD20		AGO4
PDK4	ITGB1BP1	KCNK5		GNL2
MIOS	ALLC	UNC5CL		EPHA10
RPA3	AP3M2	TREML2		EBNA1BP2
NDUFA4	CSMD1	MED20		DPH2
MEOX2	ANKRD37	CCND3		ATP6V0B
TWISTNB	WRN	TAF8		TOE1
C7orf31	TACC1	RPL7L1		NSUN4
HOXA3	HPF1	KLC4		RAB3B
WIPF3	FAM114A1	PTK7		TXNDC12
SCRN1	AFAP1	SRF		CDCP2
NOD1	FBXO25	XPO5		PARS2
KBTBD2	GPM6A	VEGFA		RAVER2
FKBP9	VEGFC	TMEM63B		SH3GLB1
DPY19L1	RWDD4	SLC29A1		TMED5
ZNF277	IRF2	SLC35B2		BCAR3
TES	SLC25A4	NFKBIE		CYB561D1
CAV2	SNX25	SPATS1		LRIF1
CAV1	KLKB1	ADGRF5		DDX20
ASZ1	TUSC3	CENPQ		WARS2
ANKRD7	PPP2CB	CRISP2		RBM8A
TSPAN12	BNIP3L	ICK		PLEKHO1
AASS	KCTD9	FBXO9		ANP32E
ASB15	ADAM28	BEND6		MCL1
FSCN3	SH2D4A	BAG2		CTSK
FAM71F1	SLC20A2	MYO6		LYSMD1
TNPO3	PLEKHA2	RWDD2A		CCDC93
STRIP2	EXTL3	PM20D2		DDX18
ZC3HC1	SAP30	MAP3K7		CYTIP
SSMEM1	CPE	AIM1		KLHL23
MEST	FNIP2	ENPP1		ATF2
LRGUK	GLRB	VNN1		SSFA2
BPGM	GUCY1A3	SGK1		ITGAV
STRA8	TRIM2	PDE7B		SLC40A1
FAM180A	FBXW7	TNFAIP3		INPP1
PTN	DCLK2	NHSL1		SLC39A10
MKRN1	ARHGAP10	HECA		GTF3C3
NDUFB2	MMAA	SASH1		BZW1
WEE2	GAB1	LATS1		FAM117B
MGAM	MAML3	NUP43		ZNF142
ZYX	NAA15	TMEM242		STK16
EZH2	ANKRD50	SNX9		DNAJB2
PDIA4	SYNPO2	GTF2H5		ACSL3
ZNF786	UGT8	T		SEPT2
ZNF425	LEF1	RPS6KA2		STAG1
ZNF212	GSTCD	THBS2		DLG1
KRBA1	MANBA	PHF10		LRRC34
RARRES2	DAPP1	DLL1		CCNL1
ABCB8	BMPR1B	TUBGCP4		MBNL1
TMUB1	CDS1	ITPK1		GPD1L
NUB1	COPS4	EFL1		TOMM70
RHEB	ART3	CRTC3		ZPLD1
GALNTL5	CDKL2	SV2B		ADCY5
GALNT11	DCK	ST8SIA2		MAP3K13
RNF32	YTHDC1	MCTP2		SPATA16
NOM1	UBA6	C15orf39		KPNA4
ESYT2	POLR2B	ARID3B		WWTR1
PQLC3	KDR	PLEKHO2		ACAD11
PXMP4	CHIC2	ICE2		ASTE1
TASP1	GNPDA2	RNF111		KAT2B
RALGAPA2	KLB	ALDH1A2		NGLY1
APMAP	RFC1	PIGB		CSRNP1
PPP4R3B	TBC1D1	MYO5C		LRRFIP2
APLF	PGM2	CYP19A1		YBEY
ANXA4	ARAP2	SECISBP2L		DYRK1A
HK2	STIM2	FBN1		MORC3
THUMPD2	LGI2	PDIA3		TMEM50B
PLB1	SLC2A9	TGM5		MIS18A
ADCY3	LDB2	RMDN3		HUNK
VSNL1	ADD1	SCG5		CHODL
TAF1B	EVC	OSGEP		BTG3
PCMTD2	EVC2	L2HGDH		CMSS1
GMEB2	ZNF596	ATL1		ZBTB11
CSTF1	TDRP	CNIH1		POGLUT1
ATP9A	WDR17	KTN1		HACD2
SLC9A8	DCTD	LRRC9		RUBCN
PTGIS	TRAPPC11	DCAF5		TFRC
ARFGEF2	CASP3	SUSD6		LSG1
STK4	PRIMPOL	PSEN1		EPHB3
DHX35	ACSL1	ZNF410		SERPINI1
RPRD1B	TLR3	JDP2		MFSD1
SAMHD1	ERI1	EML1		SLC33A1
CPNE1	DUSP4	PPP2R5C		PLSCR4
UQCC1	TEX15	CDC42BPB		SLC25A36
NCOA6	FUT10	PPP1R13B		PIK3CB
CBFA2T2	MAK16	HYKK		NME9
AP5S1	DPYSL2	DNAJA4		MSL2
ATRN	STC1	TBC1D2B		AMOTL2
C20orf194	PHYHIP	STARD5		DNAJC13
ITPA	NUDT18	FSD2		NR1D2
C20orf196	XPO7	ZNF592		AZI2
PLCB4	FNTA	ZNF774		ZNF621
SLX4IP	RNF170	FURIN		ACAA1
KAT14	SMIM19	SEMA4B		CRTAP
DTD1	POLB	IDH2		ARHGAP20
ENTPD6	PLAT	RHCG		NCAM1
ABHD12	GINS4	HAPLN3		APOA5
NINL	FGFR1	AEN		DSCAML1
RANBP2	PLPP5	NR2F2		SORL1
ST6GAL2	BAG4	LINS1		GRAMD1B
C2orf49	LSM1	ALDH1A3		MAML2
IL1R1	BRF2	TARSL2		HEPHL1
RFX8	TRIM35	RCN2		FCHSD2
NPAS2	PBK	HMG20A		ARAP1
THADA	ZNF395	LINGO1		MRPL17
SLC3A1	MSMO1	SNX33		USP47
CALM1	TMA16	PTPN9		BTBD10
FBXO11	C4orf45	CPLX3		PIK3C2A
SPTBN1	ETFDH	CLK3		PRMT3
RTN4	CTSO	UBL7		SLC6A5
BCL11A	GUCY1B3	STOML1		HIPK3
PAPOLG	RBM46	BBS4		NAT10
COMMD1	LRAT	UACA		HSD17B12
C1D	PLRG1	SPESP1		PHF21A
ARHGAP25	SFRP2	CLN6		KDM2A
PCYOX1	EDNRA	AAGAB		TRPC6
ZNF638	OTUD4	SMAD3		DCUN1D5
M1AP	ELMOD2	MAP2K1		PAFAH1B2
EVA1A	RAB33B	TIPIN		OAF
KCMF1	ELF2	DIS3L		SC5D
IMMT	NOCT	PIF1		TMEM225
RMND5A	JADE1	RBPMS2		TBRG1
EIF2AK3	PGRMC2	PPIB		KCNJ5
TMEM87B	ABHD18	USP3		VPS26B
ANAPC1	NUDT6	CA12		SESN3
NCAPH	EXOSC9	LACTB		PIWIL4
EML4	QRFPR	FAM81A		PCF11
CDKL4	MAD2L1	POLR2M		CAPN5
ATL2	PRSS12	DYX1C1		ST5
VIT	AP1AR	DTWD1		EIF4G2
FEZ2	CYP2U1	COPS2		DKK3
LCLAT1	BDH2	SLC30A4		ARNTL
DPYSL5	UBE2D3	GATM		C11orf58
SLC35F6	SLC39A8	B2M		ANO5
NCOA1	DDIT4L	EIF3J		ARL14EP
LDAH	DNAJB14	CTDSPL2		WT1
PUM2	TRMT10A	TMEM62		QSER1
LPIN1	SMARCAD1	ZNF106		LMO2
GREB1	PPM1K	PLA2G4D		CAPRIN1
ROCK2	PKD2	PLA2G4E		CAT
GRHL1	HPSE	RTF1		EHF
MBOAT2	COQ2	PPP1R14D		PDHX
TRAPPC12	SEC31A	ZFYVE19		C11orf74
MYT1L	STBD1	DNAJC17		SLC35C1
MYT1	G3BP2	C15orf52		TIMM10
TCEA2	NPFFR2	BMF		UBE2L6
PRPF6	STAP1	EMC7		OSBP
SLC2A4RG	SRD5A3	TMEM55B		TMEM138
YTHDF1	PDGFRA	APEX1		HRASLS5
MRGBP	DCUN1D4	AJUBA		RPS6KA4
ADRM1	CWH43	PSMB5		EHD1
PRELID3B	OCIAD2	CDH24		ARL2
CTCFL	ATP10D	EFS		FIBP
AURKA	COMMD8	KHNYN		DRAP1
SALL4	GUF1	SDR39U1		RHOD
TMEM189	RBM47	SRP54		TESMIN
SNAI1	UGDH	SAV1		LSP1
RNF114	KLF3	FRMD6		PTDSS2
ZMYND8	SLC34A2	GMFB		ARID5B
SLC35C2	ZCCHC4	CGRRF1		DDX50
NCOA5	SEPSECS	ATG14		CPEB3
PCIF1	DHX15	PSMA3		ATRNL1
CTSA	LYAR	ZBTB25		GRK5
NEURL2	PROM1	CHURC1		GNPAT
ZSWIM3	GRK4	ENTPD5		BICC1
UBE2C	KIAA0232	DLST		ANK3
WFDC11	GAK	EIF2B2		ASCC1
PIGT	PCGF3	POMT2		POLR3A
DBNDD2	IFNGR1	GSTZ1		SLF2
SDC4	CARMIL1	ALKBH1		CNNM2
OSER1	ZNF318	SLIRP		PLEKHS1
TOX2	SLC25A27	SEL1L		GFRA1
MYBL2	TTK	LGMN		TOMM20
SGK2	FHL5	TMEM251		PGBD5
PPP1R16B	OSTM1	UBR7		ZNF365
VSTM2L	L3MBTL3	BTBD7		KIF1BP
SOGA1	PSMB1	DICER1		VPS26A
DSN1	DCDC2	CCNK		MRPS16
TGIF2-C20orf24	RNF144B	YY1		ZSWIM8
TGIF2	CAP2	SLC25A29		DYDC1
MYL9	RBM24	EIF5		TSPAN14
DLGAP4	RANBP9	APOPT1		CDHR1
AAR2	ELOVL2	AKT1		TM9SF3
EPB41L1	TXNDC5	BRF1		PIK3AP1
NFS1	SLC22A23	PACS2		RRP12
SPAG4	SCUBE3	ATF7IP		EXOSC1
MMP24	MAPK14	CUBN		HOGA1
MYH7B	BRPF3	TSPAN9		SCD
ASIP	CPNE5	BCL2L14		HIF1AN
CHMP4B	KIF6	ITPR2		POLL
E2F1	NFYA	NAV3		STN1
SNTA1	BYSL	PIP4K2A		SHOC2
BPIFA3	GLTSCR1L	WAC		GPAM
POFUT1	RCAN2	EPC1		CASP7
PLAGL2	MLIP	CUL2		FAM160B1
TTLL9	FAM135A	CCNY		KCNK18
BCL2L1	RIMS1	IL17RA		PRDX3
ID1	HMGN3	RAD52		BAG3
HM13	FAM46A	PARP11		PLEKHA1
TBC1D20	IBTK	ETV6		C10orf120
SLC52A3	UBE3D	DUSP16		BUB3
ANGPT4	ME1	ABCC9		EDRF1
MAVS	CEP162	KLHL42		PTPRE
DDRGK1	MANEA	DENND5B		DPYSL4
MRPS26	USP45	CPNE8		ECHS1
VPS16	SESN1	HDAC7		EP400
CPXM1	PPIL6	PPM1H		THOC1
SDCBP2	FYN	CNOT2		PIK3C3
RASSF2	NUS1	OSBPL8		ADGRD1
SLC23A2	SLC35F1	CEP290		SPECC1L
CDS2	ASF1A	PLXNC1		KCTD10
LAMP5	FAM184A	NR2C1		ACACB
SNAP25	ARHGAP18	CDK17		DGCR8
MKKS	EPB41L2	UHRF1BP1L		DGCR2
BTBD3	ARFGEF3	UTP20		MAPK1
SNRPB2	PCMT1	STAB2		TUBB6
DSTN	PLEKHG1	HSP90B1		PPP4R1
RRBP1	TIAM2	RFX4		MYOM1
MGME1	TFB1M	TIMP3		GATA6
OVOL2	ARID1B	CDC42EP1		CCDC178
ZNF133	AFDN	ZC3H7B		FHOD3
DZANK1	FAM120B	CYB5R3		VPS4B
XRN2	PRSS16	ATXN10		AACS
GZF1	ABT1	TBC1D22A		DIABLO
CST8	BTN1A1	KLF6		ORAI1
ACSS1	ALDH5A1	ANKRD16		HVCN1
PYGB	NRSN1	PFKFB3		RAB35
NANP	KDM1B	KIN		UNC119B
NCK2	SIRT5	ARMC3		SPPL3
TMEM182	NEDD9	MASTL		TFIP11
SLC9A2	SLC35B3	KIAA1462		NF2
SLC9A4	TUBB2A	ZNF438		EIF4ENIF1
IL1RL2	NQO2	PEX26		MMAB
PDCL3	WRNIP1	DDX11		COMT
CHST10	FOXF2	TEAD4		HIRA
ACTR1B	PPP1R18	DYRK4		PPM1F
SEMA4C	DDR1	TNFRSF1A		VAPA
DYNC2LI1	ABHD16A	IFFO1		TGIF1
ABCG8	CLIC1	CHD4		ANKRD29
PIGF	NEU1	COPS7A		DSG2
C2orf61	DXO	P3H3		ZNF397
EPCAM	AGPAT1	CLEC7A		ZNF396
ERLEC1	PSMB8	CDKN1B		SLC39A6
CLHC1	UQCC2	FAM234B		C18orf25
RPS27A	TAF11	GSG1		SMAD7
VRK2	RPL10A	PLBD1		C18orf32
PUS10	FKBP5	GUCY2C		LIPG
KIAA1841	SRPK1	FGFR1OP2		PIGN
CCT4	KCTD20	MED21		ZCCHC2
PELI1	CDKN1A	STK38L		TMX3
WDR92	UNC5CL	DNM1L		BSPRY
PNO1	OARD1	SLC38A2		MPDZ
PROKR1	TFEB	KANSL2		BNC2
NFU1	MED20	ADCY6		SUSD1
GMCL1	CCND3	DDX23		PTPDC1
MXD1	TAF8	LMBR1L		GNA14
C2orf42	KLC4	FAM186B		GKAP1
TIA1	PTK7	FAIM2		CCDC171
NAGK	SRF	TFCP2		SLC24A2
CYP26B1	XPO5	DAZAP2		FOCAD
SPR	VEGFA	ACVR1B		DDX58
TPRKB	SLC29A1	NR4A1		KIF24
C2orf78	HSP90AB1	ATG101		TGFBR1
DCTN1	SLC35B2	CSAD		ZNF189
RTKN	CRISP2	CALCOCO1		CTNNAL1
WBP1	TFAP2B	GDF11		BRINP1
MOGS	BAG2	IKZF4		FAM102A
TTC31	PHF3	CS		CACNA1B
LOXL3	SDHAF4	GLS2		BICD2
TMEM150A	DDX43	MYO1A		CKS2
C2orf68	SLC17A5	NAB2		ABHD17B
USP39	MYO6	STAT6		NMRK1
SMYD1	ELOVL4	MBD6		PSAT1
TEX37	DOPEY1	METTL1		HACD4
RPIA	RWDD2A	CTDSP2		PLAA
PSD4	UBE2J1	TBC1D30		GALT
IL1B	CASP8AP2	BBS10		ARHGEF39
CKAP2L	MAP3K7	E2F7		RNF38
ZNF2	NDUFAF4	LUM		TRMT10B
GPAT2	RTN4IP1	SOCS2		CCDC180
STARD7	C6orf203	ELK3		NR4A3
TMEM127	ZBTB24	GAS2L3		SMC2
ARID5A	MFSD4B	GLT8D2		IKBKAP
COX7A2L	KPNA5	NFYB		AKAP2
SOS1	SERINC1	TCP11L2		INIP
SRSF7	ENPP1	TMEM263		SLC31A2
CYP1B1	HBS1L	PRDM4		FKBP15
QPCT	PDE7B	MB		POLE3
GPATCH11	TNFAIP3	TXN2		AKNA
FAM98A	NHSL1	FOXRED2		SLC2A8
SLC30A6	HECA	CSF2RB		TOR2A
SPAST	VTA1	TRIOBP		SLC25A25
EHD3	ADAT2	C22orf23		SLC27A4
YPEL5	FUCA2	TMEM184B		PKN3
PPP1CB	RAB32	CSNK1E		ZER1
FOSL2	GINM1	DDX17		SPOUT1
ZNF512	LATS1	DNAL4		FAM78A
FNDC4	NUP43	CBX7		GBGT1
SNX17	MTRF1L	XPNPEP3		SLC47A1
GTF3C2	IPCEF1	L3MBTL2		NF1
TCF23	TMEM242	XRCC6		MSI2
EFR3B	TCP1	SREBF2		FDXR
DNAJC27	IGF2R	CENPM		PER1
CENPO	RPS6KA2	SERHL2		SMG6
OSR1	THBS2	RRP7A		RAD51D
E2F6	MNAT1	POLDIP3		INTS2
RRM2	FAM96A	NUP50		NMT1
YWHAQ	TCF12	GRAMD4		NSF
ITGB1BP1	TUBGCP4	CRELD2		PRPSAP1
ALLC	VPS39	MAPK11		SEPT9
ADI1	ERO1A	DENND6B		TEKT1
SH3YL1	RTN1	NCAPH2		FBXO39
PTPN13	GPHN	ARSA		MED31
AP3M2	ITPK1	VPS13D		DERL2
ARFIP1	PPP4R4	ZBTB40		SAT2
CSMD1	TDRD9	ZSWIM5		PFAS
ANKRD37	HOMER2	SSBP3		SLC25A35
UFSP2	ZSCAN2	SLC44A5		RANGRF
WRN	CRTC3	SSX2IP		AKAP10
TACC1	NGRN	RNF115		ALKBH5
KLHL2	ST8SIA2	SNX27		RAI1
LARP7	MCTP2	SAP130		P2RX1
CCDC158	TJP1	DIS3L2		PAFAH1B1
FAM114A1	ARID3B	ATG4B		TNFAIP1
AFAP1	RAB8B	PRKCZ		C17orf75
FBXO25	TLN2	CLCN6		PSMD11
VEGFC	RNF111	DHRS3		UNC45B
WWC2	ALDH1A2	SPEN		PEX12
RWDD4	RFX7	RSG1		C17orf50
CENPU	PIGB	KIF17		RPS6KB1
SLC25A4	MYO5A	MAN1C1		XYLT2
SNX25	SPPL2A	PAFAH2		IGFBP4
KLKB1	TRPM7	RCC1		RND2
MTMR7	SECISBP2L	PTPRU		DHX8
TUSC3	SHC4	SPOCD1		NAGS
TNKS	FBN1	HDAC1		TMUB2
ADRA1A	FRMD5	RBBP4		FMNL1
ADAM28	PDIA3	TRIM62		EFCAB3
LOXL2	UBR1	KIAA0319L		MAP3K3
SH2D4A	GANC	OSCP1		SCN4A
POMK	EXD1	MEAF6		TEX2
SLC20A2	RMDN3	MYCL		PRKAR1A
KAT6A	OSGEP	RLF		SLC9A3R1
PLEKHA2	STXBP6	FOXJ3		NAT9
UNC5D	PRKD1	TESK2		FADS6
EXTL3	HECTD1	EPS15		USH1G
FNIP2	NUBPL	ZFYVE9		JMJD6
GLRB	NFKBIA	NDC1		TIMP2
TRIM2	C14orf28	TCEANC2		CANT1
FBXW7	SOS2	TTC4		EIF4A3
FAM160A1	L2HGDH	CTH		SLC26A11
DCLK2	ATL1	USP33		ACTG1
ARHGAP10	TXNDC16	ADGRL2		HGS
MMAA	CNIH1	PRKACB		C17orf62
GAB1	KTN1	BRDT		AXL
MAML3	TMEM260	ABCA4		WDR62
NAA15	HIF1A	SLC44A3		RHPN2
ANKRD50	ZFYVE26	FAM102B		ITFG1
SYNPO2	DCAF5	WDR77		OGFOD1
SEC24D	SUSD6	LRIG2		NFATC3
UGT8	SMOC1	RSBN1		IST1
NPNT	PSEN1	PEX11B		AP1G1
GSTCD	ZNF410	ARHGEF4		CFDP1
CENPE	JDP2	POLR2D		ZSCAN18
MANBA	IFT43	C1QL2		ZNF304
PPP3CA	SPTLC2	SPOPL		ZIM2
DAPP1	CEP128	ACVR2A		HSPBP1
BMPR1B	TRIP11	EPC2		PPP1R12C
CDS1	PPP2R5C	KIF5C		PPP2R1A
SHROOM3	HYKK	NEB		ZNF649
SCARB2	DNAJA4	MARCH7		ZNF473
CDKL2	TBC1D2B	UBR3		SAE1
DCK	STARD5	C2orf88		ZC3H4
UBA6	BTBD1	BMPR2		TMEM143
POLR2B	FSD2	ABCA12		MEGF8
KDR	ZNF592	EPHA4		ATP5SL
CHIC2	PRC1	SGPP2		EXOSC5
FIP1L1	POLG	ARMC9		ZFP36
FRYL	RLBP1	AGAP1		ZNF529
GNPDA2	NR2F2	RBM44		TBCB
KLB	ARRDC4	KCNAB2		LIN37
RFC1	LINS1	CHD5		LSR
TBC1D1	ASB7	PHF13		ZNF792
ARAP2	TARSL2	SPSB1		UBA2
STIM2	MCEE	PIK3CD		ZNF507
LGI2	SNRPN	CLSTN1		NETO2
ADGRA3	RCN2	LZIC		NOD2
STX18	TSPAN3	SRM		CMTM3
SLC2A9	HMG20A	KIAA2013		KCTD19
LDB2	SNX33	PLOD1		HSD11B2
ADD1	PTPN9	AADACL3		NRN1L
EVC	MAN2C1	CASP9		DUS2
EVC2	COMMD4	PLEKHM2		NOB1
ZNF596	UBL7	FBXO42		ST3GAL2
TDRP	SEMA7A	SPATA21		DDX19A
WDR17	STOML1	PADI2		DDX19B
AGA	TBC1D21	ACTL8		TLDC1
DCTD	SPESP1	EMC1		USP10
CASP3	SMAD3	OTUD3		ZDHHC7
PRIMPOL	MAP2K1	ECE1		MVD
ACSL1	TIPIN	KDM1A		ACSF3
PDLIM3	DIS3L	LUZP1		CDK10
PDGFRL	VWA9	ZNF436		FANCA
LONRF1	DPP8	ID3		SPIRE2
ERI1	CLPX	TCEB3		RNF216
DUSP4	RBPMS2	TMEM57		RBFOX1
GTF2E2	USP3	LDLRAP1		PRKAR1B
TEX15	LACTB	GPN2		CYTH3
FUT10	POLR2M	GPATCH3		TECPR1
MAK16	MYZAP	WDTC1		TMC7
STC1	MNS1	TMEM222		MKL2
R3HCC1	DYX1C1	IFI6		GSPT1
CHMP7	RAB27A	STX12		ADCY9
CCAR2	TMOD3	XKR8		TRAP1
PHYHIP	TMOD2	SESN2		LUC7L
NUDT18	GABPB1	PHACTR4		DAGLB
XPO7	DTWD1	LAPTM5		AIMP2
LZTS1	COPS2	FABP3		LMTK2
HGSNAT	SLC30A4	ADGRB2		PDAP1
FNTA	GATM	PTP4A2		STAG3
RNF170	SORD	TXLNA		AGFG2
SMIM19	TERB2	TMEM234		GNB2
POLB	EIF3J	BSDC1		MDH2
GINS4	CTDSPL2	SYNC		BCL7B
FGFR1	MFAP1	KIAA1522		MLXIPL
PLPP5	TMEM62	YARS		RABGEF1
BRF2	ZNF106	AK2		GUSB
RNF122	TMEM87A	AZIN2		GBAS
TRIM35	PLA2G4D	ZNF362		ZNF646
PTK2B	PLA2G4E	ZSCAN20		STX4
CLU	TYRO3	NCDN		ZNF688
ZNF395	RTF1	AGO4		ARL6IP1
TMEM192	PPP1R14D	THRAP3		FOPNL
NAF1	ZFYVE19	STK40		KIAA0430
C4orf45	DNAJC17	GNL2		C16orf45
ETFDH	C15orf52	SF3A3		GLYR1
CTSO	BMF	TRIT1		SRL
RBM46	ACTC1	MFSD2A		ZNF597
LRAT	NOP10	EBNA1BP2		CLCN7
FGG	APEX1	CFAP57		CHTF18
MND1	AJUBA	B4GALT2		FAM173A
GATB	HOMEZ	CCDC24		RAB40C
EDNRA	EFS	TOE1		TMEM8A
OTUD4	NGDN	PRDX1		RGL1
ABCE1	ZFHX2	POMGNT1		ADIPOR1
SMARCA5	KHNYN	ATPAF1		RAB3GAP2
ZNF330	STRN3	RAB3B		CEP170
ELMOD2	EGLN3	ZYG11B		OPN3
MGST2	EAPP	YIPF1		TMEM206
RAB33B	SRP54	CDCP2		NEK7
ELF2	PSMA6	MRPL37		CAMSAP2
NOCT	MBIP	PARS2		IPO9
JADE1	KLHL28	DHCR24		ATP2B4
PGRMC2	KLHDC2	MYSM1		ATF6
ABHD18	SAV1	EFCAB7		SUSD4
NUDT6	FRMD6	UBE2U		POGK
EXOSC9	GMFB	LEPROT		CENPL
QRFPR	ACTR10	MIER1		FAM163A
AP1AR	PSMA3	LRRC40		PTGS2
CYP2U1	L3HYPDH	DDAH1		NCF2
PAPSS1	JKAMP	CYR61		SMG7
BDH2	SGPP1	SH3GLB1		ATF3
UBE2D3	ZBTB25	LMO4		RCOR3
SLC39A8	CHURC1	BARHL2		SERTAD4
DDIT4L	EIF2S1	GCLM		HSD11B1
DNAJB14	PLEKHH1	MFSD14A		PKP1
TRMT10A	PLEKHD1	CYB561D1		RNPEP
ADH5	SRSF5	GNAI3		BTG2
PPM1K	DNAL1	STRIP1		RASSF5
PKD2	FAM161B	C1orf162		RRP15
SPARCL1	COQ6	RAP1A		BROX
HSD17B11	ENTPD5	DDX20		LMX1A
KLHL8	DLST	DCLRE1B		NUF2
ARHGAP24	EIF2B2	IGSF3		NDUFS2
HPSE	FOS	FAM46C		DPY19L4
COQ2	POMT2	NUDT17		OXR1
RASGEF1B	NOXRED1	PIAS3		SDC2
STBD1	ALKBH1	RBM8A		RIMS2
G3BP2	SLIRP	LIX1L		TBC1D31
RCHY1	SNW1	TXNIP		FER1L6
NPFFR2	GTF2A1	PLEKHO1		TRAPPC9
JCHAIN	SEL1L	ANP32E		RPS20
STAP1	TMEM251	APH1A		UBXN2B
NOA1	UBR7	PRPF3		TERF1
SRP72	BTBD7	ECM1		HEY1
PDGFRA	DICER1	MCL1		OTUD6B
DCUN1D4	YY1	CTSS		RUNX1T1
OCIAD2	BEGAIN	CTSK		TP53INP1
ATP10D	TECPR2	PRUNE1		LAPTM4B
GUF1	EIF5	C1orf56		POP1
RBM47	APOPT1	LYSMD1		RRM2B
KLHL5	ATF7IP	PI4KB		ENY2
KLF3	CUBN	TUFT1		DERL1
PCDH7	TSPAN9	MRPL9		TATDN1
RBPJ	BCL2L14	RALB		NDRG1
SLC34A2	ITPR2	CCDC93		TSTA3
ZCCHC4	LRP1	DDX18		ZNF517
SEPSECS	NAV3	NR4A2		ZMYND11
CCDC149	APAF1	KLHL23		TRIM33
MED28	CHST11	PDK1		NOC2L
QDPR	ECHDC3	ATF2
LYAR	NUDT5	DNAJC10
TMEM128	FAM171A1	ITGAV
BST1	PIP4K2A	NAB1
TMEM129	MPP7	GTF3C3
SH3BP2	WAC	BZW1
GRK4	SVIL	CLK1
LRPAP1	ZEB1	FAM117B
GRPEL1	ARHGAP12	WDR12
KIAA0232	EPC1	CCNYL1
GAK	CUL2	LANCL1
PCGF3	IL17RA	IGFBP5
PIGG	WNK1	TMBIM1
CDKAL1	PARP11	ZNF142
IFNGR1	C12orf4	TUBA4A
CARMIL1	CD9	STK16
PPARD	ETV6	DNAJB2
DNAH8	DUSP16	GMPPA
ZNF318	SLC15A5	NCL
SLC25A27	GOLT1B	ECEL1
ADGRB3	ABCC9	SCLY
TTK	CASC1	PPP1R7
FHL5	RASSF8	SEPT2
OSTM1	KLHL42	STK25
L3MBTL3	DENND5B	BOK
AIG1	CPNE8	ING5
UST	LRRK2	ETV5
RMND1	RPAP3	STAG1
PSMB1	HDAC7	TRPM2
TRIM27	SLC4A8	JAM2
GPX6	LRIG3	NAA50
DCDC2	PPM1H	DLG1
MBOAT1	LEMD3	LRRC34
RNF144B	IRAK3	MBNL1
RBM24	CNOT2	COL6A6
RANBP9	OSBPL8	GPD1L
TXNDC5	CEP290	PRMT2
SLC22A23	EEA1	PCNT
VARS2	PLXNC1	COL6A1
RXRB	NR2C1	HSF2BP
RGL2	NTN4	DSCAM
SCUBE3	CDK17	APP
MAPK14	UHRF1BP1L	TOMM70
BRPF3	UTP20	SENP7
CPNE5	STAB2	CBLB
KIF6	APPL2	GRAMD1C
NFYA	POLR3B	IGSF11
BYSL	RFX4	FSTL1
GLTSCR1L	CRY1	GTF2E1
YIPF3	RTCB	ATP11B
MRPS18A	TIMP3	SPATA16
RCAN2	LARGE1	PRKCI
MLIP	EP300	PDCD10
DST	CYB5R3	KPNA4
FAM135A	FAM118A	PXYLP1
RIMS1	ATXN10	CLSTN2
LCA5	TBC1D22A	ASTE1
FAM46A	KLF6	CAPN7
IBTK	NET1	UBE2E1
ME1	RBM17	TOP2B
CYB5R4	PFKFB3	SEC22C
USP45	KIN	ULK4
SESN1	MCM10	CSRNP1
PPIL6	SEPHS1	PLCD1
FIG4	SUV39H2	SLC19A1
FYN	ACBD5	ITGB2
NUS1	MASTL	PFKL
SLC35F1	RAB18	PKNOX1
ASF1A	BAMBI	C21orf59
TBC1D32	MTPAP	HUNK
LAMA2	KIAA1462	RWDD2B
ARHGAP18	KIF5B	HSPA13
ARFGEF3	PEX26	ARL6
REPS1	ATP6V1E1	CMSS1
PCMT1	TEAD4	LNP1
PLEKHG1	TIGAR	ZBTB11
MYCT1	DYRK4	QTRT2
CNKSR3	TNFRSF1A	UPK1B
TIAM2	VAMP1	CD86
TFB1M	COPS7A	HACD2
ARID1B	PEX5	RUBCN
SMOC2	MFAP5	PCYT1A
FAM120B	A2M	LSG1
PGBD1	GABARAPL1	MASP1
PRSS16	CREBL2	FETUB
ABT1	CDKN1B	TBCCD1
BTN1A1	DDX47	SENP2
GMNN	FAM234B	EPHB3
C6orf62	GSG1	CLCN2
ACOT13	GUCY2C	ABCF3
ALDH5A1	ART4	AP2M1
NRSN1	EPS8	KLHL24
KDM1B	PLEKHA5	DCUN1D1
ATXN1	CMAS	MFSD1
CD83	TM7SF3	SLC33A1
NEDD9	MED21	HPS3
MAK	STK38L	GYG1
DSP	ETFBKMT	C3orf58
NRN1	DNM1L	COPB2
RIPK1	IRAK4	PIK3CB
NQO2	TWF1	MRAS
SERPINB1	SLC38A2	TF
PPP1R18	DNAJC22	BFSP2
MDC1	KCNH3	PP2D1
TUBB	FAIM2	NR1D2
IER3	TFCP2	THRB
DDR1	DAZAP2	SLC4A7
GPANK1	NR4A1	AZI2
LY6G6C	RARG	CCDC13
CLIC1	PDE1B	GORASP1
NEU1	GDF11	MYD88
DXO	PMEL	ACAA1
CYP21A2	IKZF4	PDCD6IP
ATF6B	NABP2	CRTAP
AGPAT1	CS	UBP1
UQCC2	TAC3	DCPS
TCP11	NAB2	TCP11L1
ZNF76	STAT6	ABTB2
DEF6	MBD6	MMP12
RPL10A	PIP4K2C	ALKBH8
FKBP5	TSPAN31	RDX
ARMC12	METTL1	C11orf53
SRPK1	CTDSP2	SORL1
KCTD20	SLC16A7	BARX2
CDKN1A	XPOT	PRDM10
PIM1	RASSF3	MAML2
KCNK5	TBC1D30	MRE11
UNC5CL	MDM1	PICALM
OARD1	YEATS4	ANKRD42
TREML2	FRS2	EMSY
TFEB	CCT2	FCHSD2
FRS3	TBC1D15	ARAP1
MED20	GLIPR1L2	MRPL17
CCND3	KRR1	SBF2
TAF8	BBS10	MICAL2
MRPL2	E2F7	PRMT3
PTK7	ALX1	SLC6A5
SRF	DUSP6	NAT10
XPO5	ATP2B1	COMMD9
VEGFA	EPYC	PRR5L
HSP90AB1	LUM	HSD17B12
SLC35B2	NUDT4	CD82
NFKBIE	SOCS2	PHF21A
SPATS1	METAP2	CTNND1
ADGRF5	ELK3	PATL1
CENPQ	FAM71C	B3GAT3
TFAP2B	SYCP3	KDM2A
ICK	GLT8D2	CHID1
GCLC	NFYB	BIRC2
BEND6	NUAK1	DCUN1D5
BAG2	TCP11L2	PDGFD
PHF3	TMEM263	ELMOD1
SLC17A5	PWP1	SLC35F2
MYO6	PRDM4	ACAT1
IRAK1BP1	BPIFC	DRD2
ELOVL4	MCM5	DDX6
DOPEY1	FOXRED2	DPAGT1
RWDD2A	CSF2RB	C2CD2L
SMIM8	TRIOBP	THY1
CASP8AP2	C22orf23	TMEM136
MAP3K7	CSNK1E	TBRG1
NDUFAF4	DDX17	CDON
AIM1	DNAL4	KCNJ5
RTN4IP1	ADSL	JAM3
C6orf203	XPNPEP3	VPS26B
SLC22A16	RBX1	CEP57
MFSD4B	L3MBTL2	CCDC90B
RSPH4A	RRP7A	PCF11
ZUFSP	TTLL12	USP35
KPNA5	NUP50	CAPN5
SERINC1	SMC1B	WNT11
HDDC2	DENND6B	DGAT2
HEY2	ARSA	SERPINH1
ENPP1	VPS13D	SLCO2B1
CTGF	NEGR1	PPME1
TCF21	MYO3B	PAAF1
HBS1L	ZBTB40	NUMA1
PDE7B	EPB41	ST5
TNFAIP3	SMAP2	EIF4G2
NHSL1	ZSWIM5	ARNTL
HECA	SSBP3	HPS5
NMBR	SLC44A5	TSG101
VTA1	SSX2IP	IGSF22
ADAT2	RNF115	PTPN5
UTRN	SNX27	MUC15
RAB32	SAP130	RCN1
LATS1	EPB41L5	QSER1
NUP43	RAB3GAP1	CSTF3
ZBTB2	RBMS1	LMO2
MTRF1L	ZSWIM2	PDHX
IPCEF1	ACADL	C11orf74
TMEM242	BARD1	ALKBH3
SNX9	DNER	SYT13
GTF2H5	ATG4B	CRY2
TCP1	CLCN6	MDK
IGF2R	SPEN	DDB2
AGPAT4	CAPZB	PTPMT1
RPS6KA2	EIF4G3	UBE2L6
THBS2	MAN1C1	OSBP
PHF10	PAFAH2	ZP1
LRRC28	PDIK1L	TMEM109
FAM96A	TRIM62	CD6
TUBGCP4	KIAA0319L	TKFC
VPS39	OSCP1	FADS2
ERO1A	MEAF6	GANAB
RTN1	UTP11	HRASLS5
MTHFD1	MACF1	STIP1
ITPK1	RLF	ESRRA
EFL1	KIF2C	TRMT112
ZSCAN2	TESK2	CCDC88B
CRTC3	IPP	RPS6KA4
NGRN	EPS15	EHD1
SV2B	ZFYVE9	ATG2A
SLCO3A1	COA7	PCNX3
ST8SIA2	NDC1	DRAP1
MCTP2	TCEANC2	PACS1
MEF2A	TTC4	KLC2
TM2D3	OMA1	ZDHHC24
TJP1	DNAJC6	PPP1CA
C15orf39	WLS	LRP5
ARID3B	ST6GALNAC5	TESMIN
HACD3	GIPC2	CPT1A
PLEKHO2	ADGRL4	DHCR7
RAB8B	ADGRL2	LSP1
TLN2	PRKACB	CD151
ICE2	PKN2	HRAS
RNF111	BRDT	PTDSS2
ALDH1A2	GLMN	IFITM5
RFX7	FNBP1L	NLRP6
PIGB	ABCA4	PSMD13
MYO5A	PTBP2	ODF3
CYP19A1	PALMD	ENO4
TRPM7	SLC35A3	PCDH15
SECISBP2L	RTCA	NID1
SHC4	EXTL2	KAT6B
SLC12A1	DPH5	CPEB3
FRMD5	FAM102B	ACTR1A
PDIA3	PRPF38B	ATRNL1
TGM5	WDR47	GRK5
ITPKA	WDR77	MTR
NUSAP1	LRIG2	TBCE
EXD1	RSBN1	RAB4A
RMDN3	FMO5	BICC1
BAHD1	PIP5K1A	ANK3
SCG5	WDR33	HK1
RYR3	STEAP3	UNC5B
AVEN	R3HDM1	ASCC1
OSGEP	HNMT	POLR3A
STXBP6	SPOPL	FAM213A
PRKD1	ACVR2A	PLCE1
HECTD1	EPC2	SLF2
NUBPL	KIF5C	C10orf76
NFKBIA	STAM2	NOLC1
RALGAPA1	PRPF40A	WBP1L
SLC25A21	KCNJ3	PDCD11
POLE2	BAZ2B	NEURL1
SOS2	MARCH7	SLK
L2HGDH	PSMD14	VTI1A
ATL1	DPP4	FGFR2
TXNDC16	COBLL1	CPXM2
GNPNAT1	UBR3	PPP2R2D
CNIH1	HAT1	INPP5A
KTN1	MTX2	CHRM3
TMEM260	NCKAP1	ACTN2
LRRC9	GULP1	LGALS8
PRKCH	COL5A2	TOMM20
ARG2	C2orf88	PGBD5
ZFYVE26	STAT1	GALNT2
DCAF5	SPATS2L	NUP133
SUSD6	KCTD18	TFAM
SMOC1	STRADB	CCDC6
PSEN1	BMPR2	TMEM26
ZNF410	CYP20A1	RTKN2
YLPM1	ABCA12	VPS26A
JDP2	FN1	PPA1
IFT43	SGPP2	C10orf54
SPTLC2	FARSB	CDH23
CEP128	DAW1	PSAP
RPS6KA5	PID1	ZSWIM8
TRIP11	CAB39	TSPAN14
RIN3	ARMC9	CDHR1
CHGA	AGAP1	MMRN2
UNC79	COL6A3	GDF10
WDR25	RBM44	ERCC6
PPP2R5C	RER1	NCOA4
CDC42BPB	KCNAB2	HHEX
PPP1R13B	CHD5	SLC35G1
HYKK	DNAJC11	CCNJ
DNAJA4	H6PD	TM9SF3
TBC1D2B	SLC25A33	RRP12
MESDC2	PIK3CD	EXOSC1
STARD5	CLSTN1	UBTD1
BTBD1	LZIC	SFRP5
FAM103A1	KIAA2013	R3HCC1L
FSD2	CASP9	CPN1
CPEB1	FBXO42	ERLIN1
ZNF592	SPATA21	SCD
ZNF774	MFAP2	SEC31B
FURIN	PADI2	HIF1AN
FES	EMC1	PSD
PRC1	TMCO4	MFSD13A
IDH2	OTUD3	TAF5
TICRR	MUL1	SFR1
RHCG	ECE1	GPAM
POLG	KDM1A	FAM160B1
HAPLN3	LUZP1	KCNK18
AEN	ZNF436	TIAL1
NR2F2	FUCA1	C10orf120
ARRDC4	CLIC4	BUB3
LINS1	TMEM57	EDRF1
ASB7	LDLRAP1	PTPRE
ALDH1A3	ARID1A	MKI67
CHSY1	WDTC1	FUOM
SELENOS	RPA2	SYCE1
TARSL2	PHACTR4	EP400
ATP10A	TAF12	PIWIL1
RCN2	YTHDF2	KLHL14
TSPAN3	TXLNA	DYM
HMG20A	TMEM234	ADGRD1
LINGO1	BSDC1	GLT1D1
SNX33	KIAA1522	TMEM132B
PTPN9	RNF19B	ATP6V0A2
MAN2C1	AK2	KNTC1
COMMD4	AZIN2	CLIP1
CPLX3	PHC2	SFI1
CLK3	ZSCAN20	BCR
UBL7	ZMYM4	SPECC1L
SEMA7A	NCDN	ACACB
STOML1	AGO4	DGCR8
TBC1D21	TEKT2	DGCR2
BBS4	GNL2	MAPK1
NR2E3	EPHA10	TUBB6
THAP10	SF3A3	ANKRD12
UACA	MFSD2A	L3MBTL4
TLE3	ZFP69	EPB41L3
SPESP1	EBNA1BP2	SMCHD1
CLN6	CDC20	NPC1
CALML4	MED8	ZNF521
AAGAB	KDM4A	GAREM1
SMAD3	B4GALT2	ASXL3
MAP2K1	CCDC24	FHOD3
TIPIN	TOE1	SYT4
VWA9	NSUN4	ME2
DPP8	ATPAF1	POLI
CLPX	CYP4B1	ZNF84
PIF1	STIL	NOC4L
RBPMS2	CDKN2C	SLC15A4
PPIB	RAB3B	KMT5A
USP3	TXNDC12	VPS37B
CA12	ORC1	HIP1R
LACTB	ZYG11B	DIABLO
FAM81A	CDCP2	MLXIP
AQP9	PARS2	ORAI1
MYZAP	LEXM	RNF34
MNS1	DHCR24	ANAPC7
RAB27A	UBE2U	HVCN1
TMOD2	RAVER2	DTX1
GABPB1	LEPROT	SDSL
DTWD1	MIER1	WSB2
COPS2	ZRANB2	HSPB8
SLC30A4	ERICH3	RAB35
GATM	FUBP1	GCN1
SHF	DNAJB4	COX6A1
SORD	IFI44	UNC119B
B2M	SYDE2	SPPL3
EIF3J	DDAH1	HPS4
CTDSPL2	SH3GLB1	TFIP11
MFAP1	ZNF326	NF2
CATSPER2	BARHL2	PATZ1
ZNF106	ZNF644	PRR14L
TMEM87A	CDC7	PRAME
PLA2G4D	TMED5	ADORA2A
PLA2G4E	BCAR3	MMAB
EHD4	ARHGAP29	CORO1C
RTF1	F3	COMT
OIP5	CNN3	HIRA
PPP1R14D	PLPPR4	THAP7
ZFYVE19	FRRS1	LZTR1
DNAJC17	MFSD14A	SNAP29
C15orf52	DBT	PPM1F
BMF	TAF13	IMPA2
EMC7	CYB561D1	NAPG
NUTM1	GNAI3	VAPA
TMEM55B	ATP5F1	RAB12
APEX1	RAP1A	ZBTB14
TOX4	DDX20	MYL12B
AJUBA	CTTNBP2NL	LPIN2
CDH24	IGSF3	RIOK3
HOMEZ	FAM46C	RNF125
EFS	SEC22B	ZNF397
NGDN	NUDT17	ATP5A1
ZFHX2	PIAS3	C18orf25
NFATC4	RBM8A	SMAD7
KHNYN	LIX1L	C18orf32
SDR39U1	PLEKHO1	LIPG
EGLN3	APH1A	MRO
EAPP	PRPF3	TXNL1
SRP54	MCL1	LMAN1
BRMS1L	CTSS	PIGN
MBIP	CTSK	SERPINB8
GEMIN2	PRUNE1	CNDP1
KLHL28	C1orf56	MAMDC2
FKBP3	LYSMD1	ZNF510
KLHDC2	PI4KB	SHC3
SAV1	SELENBP1	SMC5
FRMD6	IWS1	TMEM2
STYX	RALB	PRUNE2
GMFB	DDX18	AGTPBP1
CGRRF1	UBXN4	ZCCHC6
ATG14	MCM6	DENND4C
OTX2	RND3	UBAP2
ACTR10	CYTIP	KIF24
PSMA3	ITGB6	GBA2
L3HYPDH	GCA	FBXO10
JKAMP	KLHL23	TBC1D2
TRMT5	GORASP2	GALNT12
SGPP1	DYNC1I2	ZNF462
ESR2	CIR1	CTNNAL1
ZBTB25	ATF2	ASTN2
CHURC1	LNPK	BRINP1
EIF2S1	PLEKHA3	MORN5
PLEKHH1	DNAJC10	FAM102A
PLEKHD1	ITGAV	CFAP77
DNAL1	FAM171B	AK8
FAM161B	COL3A1	NOL8
ENTPD5	SLC40A1	BICD2
ABCD4	ASNSD1	ERMP1
NPC2	OSGEPL1	RCL1
DLST	NEMP2	AK3
EIF2B2	NAB1	CDC37L1
FOS	GLS	FAM189A2
POMT2	SLC39A10	HNRNPK
GSTZ1	STK17B	FBP1
NOXRED1	SF3B1	PTCH1
AHSA1	RFTN2	CDC14B
ALKBH1	MAIP1	PLAA
SLIRP	FAM117B	SMU1
GTF2A1	WDR12	B4GALT1
SEL1L	NDUFS1	NOL6
GOLGA5	CCNYL1	SIGMAR1
TMEM251	PTH2R	PHF24
UBR7	MAP2	VCP
BTBD7	LANCL1	FAM214B
DICER1	RPL37A	TESK1
CCNK	IGFBP5	ARHGEF39
EVL	ZNF142	TLN1
YY1	STK36	NPR2
SLC25A29	ATG9A	FRMPD1
BEGAIN	TUBA4A	CCDC180
TECPR2	STK16	CORO2A
EIF5	DNAJB2	NR4A3
APOPT1	ACSL3	IKBKAP
AKT1	MRPL44	FAM206A
BRF1	NCL	AKAP2
BTBD6	SEPT2	UGCG
PACS2	ING5	SLC31A2
ATF7IP	IQCB1	FKBP15
CUBN	ETV5	POLE3
TSPAN9	STAG1	AKNA
BCL2L14	GBE1	STOM
ITPR2	TNK2	DAB2IP
AMN1	DLG1	NR5A1
LRP1	FGF12	SLC2A8
NAV3	LRRC34	TOR2A
APAF1	CCNL1	SH2D3C
ANO4	MBNL1	CDK9
CHST11	HLTF	FPGS
PRKCQ	EPHB1	AK1
ECHDC3	PLCL2	ST6GALNAC4
NUDT5	GPD1L	SLC25A25
FAM171A1	COL6A1	SLC27A4
FAM188A	HSF2BP	CERCAM
RSU1	BRWD1	PKN3
PIP4K2A	TIAM1	ZER1
WAC	APP	SPOUT1
SVIL	EPHA3	CRAT
ZEB1	TOMM70	PTPA
ARHGAP12	SENP7	TOR1A
NRP1	ZPLD1	C9orf78
CUL2	CBLB	FAM78A
CCNY	PHLDB2	OLFM1
IL17RA	GRAMD1C	SURF2
ADIPOR2	IGSF11	UBAC1
WNK1	B4GALT4	SDCCAG3
PARP11	FSTL1	PMPCA
AKAP3	ZNF148	ARRDC1
ETV6	LMLN	EHMT1
DUSP16	ATP11B	CHD3
SLC15A5	SPATA16	MYH10
PLCZ1	TNIK	SLC47A1
GOLT1B	BCHE	NF1
ABCC9	PPM1L	RABEP1
C2CD5	KPNA4	ALDH3A2
CASC1	PLCH1	SLC5A10
RASSF8	WWTR1	TOM1L2
KLHL42	TM4SF1	GLOD4
DENND5B	TRPC1	SLC6A4
LRRK2	XRN1	FLOT2
PPHLN1	PXYLP1	PIP4K2B
RPAP3	CLSTN2	ERBB2
HDAC7	PPP2R3A	ACLY
SLC4A8	CEP63	BRCA1
EIF4B	SRPRB	KIF18B
PRR13	TMEM108	NMT1
ZNF385A	ACAD11	TLK2
ATP23	MRPL3	SLC39A11
LRIG3	ASTE1	SDK2
PPM1H	CAPN7	PRPSAP1
LEMD3	RFTN1	UBE2O
CNOT2	KAT2B	SEC14L1
TSPAN8	ZNF385D	TEKT1
OSBPL8	UBE2E1	MED31
ACSS3	NGLY1	DERL2
CEP290	OSBPL10	DHX33
EEA1	ULK4	SPAG7
PLXNC1	LRRFIP2	EIF4A1
NR2C1	ABHD5	SAT2
NTN4	YBEY	SLC25A35
CDK17	SLC19A1	NDEL1
UHRF1BP1L	PFKL	ZNF18
UTP20	AGPAT3	ZSWIM7
GNPTAB	PKNOX1	MFAP4
STAB2	PRDM15	MAPK7
APPL2	DYRK1A	B9D1
POLR3B	PIGP	ALKBH5
RFX4	MORC3	DRG2
RTCB	TMEM50B	RAI1
TIMP3	PAXBP1	COPS3
CDC42EP1	C21orf59	P2RX1
EIF3L	MIS18A	TAX1BP3
EP300	ADAMTS1	PAFAH1B1
TEF	GABPA	RFLNB
ZC3H7B	CHODL	NSRP1
SNU13	BTG3	FAM222B
CYB5R3	HSPA13	TNFAIP1
FAM118A	ARL6	WSB1
ATXN10	CMSS1	MRM1
TBC1D22A	TBC1D23	APPBP2
KLF6	NIT2	TBX2
NET1	ZBTB11	CLTC
RBM17	ABHD10	PPM1E
PFKFB3	SLC35A5	SEPT4
MCM10	ZBTB20	MKS1
SEPHS1	TMEM39A	PCTP
SUV39H2	POGLUT1	HLF
DCLRE1C	ILDR1	WFIKKN2
ACBD5	FAM162A	ANKRD40
RAB18	PARP9	LRRC59
BAMBI	HACD2	MRPL27
KIAA1462	SNX4	PPP1R9B
KIF5B	TFRC	ITGA3
PEX26	PCYT1A	FAM117A
ATP6V1E1	RNF168	KPNB1
B4GALNT3	SMCO1	LASP1
DDX11	PAK2	STAC2
TEAD4	APOD	MED1
TIGAR	LSG1	IKZF3
DYRK4	MASP1	ORMDL3
VAMP1	SENP2	THRA
IFFO1	EPHB3	CDC6
CHD4	CLCN2	IGFBP4
COPS7A	KLHL24	KRT35
LRRC23	DCUN1D1	CNP
C1R	NCEH1	ATP6V0A1
PEX5	SKIL	RUNDC1
MFAP5	SMC4	IFI35
CLEC7A	MFSD1	RND2
YBX3	GFM1	DHX8
CREBL2	TIPARP	NAGS
CDKN1B	SSR3	TMEM101
DDX47	GMPS	HDAC5
FAM234B	SLC33A1	TMUB2
GSG1	DHX36	SLC25A39
GUCY2C	TM4SF4	DCAKD
ART4	HPS3	EFCAB3
ARHGDIB	PLOD2	ACE
RERG	C3orf58	MAP3K3
MGST1	PLS1	CCDC47
PLEKHA5	ATP1B3	PSMC5
CMAS	SLC25A36	ICAM2
FGFR1OP2	COPB2	SMURF2
TM7SF3	PIK3CB	PSMD12
MED21	CEP70	GNA13
STK38L	MRAS	C17orf80
OVCH1	MSL2	TTYH2
ETFBKMT	ANAPC13	SLC9A3R1
KIAA1551	AMOTL2	NAT9
DNM1L	TF	TMEM104
KIF21A	UBA5	FADS6
IRAK4	DNAJC13	USH1G
TWF1	NR1D2	CDR2L
SLC38A2	THRB	ARMC7
LALBA	SLC4A7	NT5C
KANSL2	AZI2	TMEM94
ADCY6	STT3B	TSEN54
LMBR1L	CCDC13	UNK
DNAJC22	ZBTB47	SPHK1
KCNH3	ACAA1	JMJD6
FAM186B	PDCD6IP	BIRC5
TMBIM6	TCAIM	PGS1
FAIM2	ZNF197	CYTH1
LARP4	DCPS	TIMP2
TFCP2	POLD3	CANT1
DAZAP2	TCP11L1	SLC26A11
ACVR1B	ABTB2	ACTG1
NR4A1	ALKBH8	P4HB
ATG101	RDX	PCYT2
KRT80	ARHGAP20	CSNK1D
KRT7	NCAM1	C17orf62
SPRYD3	ARHGEF12	HYDIN
CALCOCO1	SORL1	RFWD3
COPZ1	CHEK1	U2AF2
PDE1B	BARX2	PIH1D1
GDF11	PRDM10	SLC8A2
PMEL	MTMR2	ERCC1
IKZF4	MRE11	WDR62
ESYT1	HEPHL1	DPY19L3
COQ10A	RAB38	LONP2
CS	PICALM	FTO
SPRYD4	SYTL2	OGFOD1
GLS2	ANKRD42	ADGRG1
TAC3	PRCP	ATP6V0D1
NAB2	INTS4	NFATC3
STAT6	EMSY	ZFHX3
MBD6	MRPL48	IST1
PIP4K2C	FCHSD2	ZFP1
ARHGEF25	MRPL17	CFDP1
TSPAN31	USP47	CMIP
METTL1	MICAL2	HSDL1
CTDSP2	BTBD10	MZF1
SLC16A7	PIK3C2A	ZSCAN22
RASSF3	PRMT3	ZNF544
TBC1D30	SLC6A5	ZSCAN18
MDM1	IMMP1L	ZNF304
NUP107	COMMD9	ZIM2
YEATS4	HSD17B12	ZNF784
FRS2	CD82	NAT14
GLIPR1L2	CTNND1	TMEM190
KRR1	PATL1	HSPBP1
CSRP2	ATL3	PPP1R12C
E2F7	KDM2A	TFPT
C12orf50	CHID1	EMC10
DUSP6	DCUN1D5	ZNF473
ATP2B1	PDGFD	FUZ
LUM	CRYAB	IRF3
NUDT4	DLAT	NOSIP
SOCS2	PIH1D2	TRPM4
ELK3	PTS	CA11
NEDD1	DRD2	EHD2
NR1H4	DDX6	DHX34
GAS2L3	CCDC84	SAE1
SYCP3	DPAGT1	ZC3H4
GLT8D2	TMEM136	VASP
NFYB	SC5D	FOSB
NUAK1	TMEM225	CD3EAP
TCP11L2	VWA5A	MARK4
TMEM263	TBRG1	TMEM143
PWP1	CDON	BCAM
PRDM4	KCNJ5	LYPD3
BPIFC	VPS26B	EXOSC5
RASD2	ACAD8	PLD3
TXN2	GLB1L3	AKT2
FOXRED2	CEP57	SUPT5H
CSF2RB	FAM76B	MAP4K1
TRIOBP	ANKRD49	CATSPERG
C22orf23	SLC36A4	ZNF527
TMEM184B	TMEM126B	ZNF793
CSNK1E	PCF11	ZNF529
DDX17	DDIAS	LIN37
CBY1	WNT11	RBM42
DNAL4	SERPINH1	SCN1B
CBX7	SLCO2B1	ZNF792
RPL3	SPCS2	UBA2
ADSL	PPME1	LSM14A
XPNPEP3	PAAF1	CEP89
RBX1	FOLR1	DNAJA2
L3MBTL2	NUMA1	N4BP1
SREBF2	ARFIP2	POLR2C
CENPM	RRP8	CMTM3
NDUFA6	ZNF214	RRAD
SERHL2	NLRP14	TRADD
RRP7A	OLFML1	SLC9A5
POLDIP3	ST5	KCTD19
TTLL12	NRIP3	HSD11B2
PARVB	RNF141	CTCF
NUP50	ARNTL	NRN1L
FBLN1	C11orf58	DUS2
GRAMD4	HPS5	CYB5B
CRELD2	GTF2H1	NQO1
MAPK11	TSG101	NOB1
DENND6B	PTPN5	ST3GAL2
NCAPH2	ANO5	DDX19A
ARSA	ARL14EP	CENPN
VPS13D	DNAJC24	SDR42E1
NEGR1	RCN1	USP10
MYO3B	QSER1	FOXF1
ZBTB40	DEPDC7	MTHFSD
EPB41	C11orf91	CA5A
SMAP2	CAPRIN1	MVD
ZSWIM5	EHF	ACSF3
SSBP3	PDHX	CHMP1A
SLC44A5	C11orf74	CDK10
RNF115	ALKBH3	SPIRE2
SNX27	ACCS	GNA12
SAP130	SYT13	RNF216
EPB41L5	CRY2	PRKAR1B
RAB3GAP1	CREB3L1	WIPI2
MBD5	MDK	CYTH3
ACADL	HARBI1	TECPR1
BARD1	F2	COL26A1
DNER	DDB2	TMEM248
DIS3L2	PTPMT1	COG7
ATG4B	UBE2L6	C16orf62
PRKCZ	OSBP	CCP110
APITD1-CORT	ZP1	MKL2
CLCN6	TMEM109	GSPT1
DHRS3	TKFC	METTL22
SPEN	TMEM138	ADCY9
RSG1	BEST1	CLUAP1
ARHGEF10L	ZBTB3	FLYWCH2
UBR4	OTUB1	TSC2
CAPZB	STIP1	LUC7L
KIF17	ESRRA	SUN1
EIF4G3	CCDC88B	TMEM184A
MYOM3	ARL2	C7orf26
STPG1	SYVN1	DAGLB
MAN1C1	SIPA1	AIMP2
PAFAH2	DRAP1	LMTK2
PDIK1L	ZDHHC24	TMEM130
RCC1	RBM4B	BUD31
PTPRU	LRP5	ZNF655
SPOCD1	TESMIN	AP4M1
HDAC1	CPT1A	STAG3
RBBP4	AP2A2	NYAP1
TRIM62	PTDSS2	TFR2
KIAA0319L	NLRP6	GNB2
OSCP1	SIRT3	GIGYF1
MEAF6	ENO4	ORAI2
MACF1	PCDH15	ALKBH4
MYCL	NID1	RHBDD2
PPT1	ARID5B	HIP1
SCMH1	DDX50	BCL7B
FOXJ3	MICU1	MLXIPL
KIF2C	CPEB3	ABHD11
EIF2B3	ATRNL1	RFC2
TESK2	GRK5	SBDS
IPP	SGMS1	CHCHD2
SPATA6	MTR	SUMF2
EPS15	TBCE	PSPH
ZFYVE9	ARID4B	ZNF646
COA7	GNPAT	STX4
NDC1	RAB4A	ZNF629
TCEANC2	BICC1	PRR14
TTC4	ANK3	ITGAL
OMA1	ASCC1	TBC1D10B
ATG4C	MCU	CD2BP2
DNAJC6	USP54	MAPK3
WLS	POLR3A	YPEL3
ST6GALNAC5	PTPN20	XPO6
GIPC2	PLCE1	AQP8
ADGRL2	CRTAC1	PLK1
PRKACB	NOLC1	OTOA
PKN2	WBP1L	TMEM159
BRDT	CNNM2	GPRC5B
GLMN	PDCD11	GDE1
RPL5	SLK	ABCC6
FNBP1L	PLEKHS1	FOPNL
ABCA4	GFRA1	BFAR
PTBP2	FGFR2	ZC3H7A
PALMD	ATE1	EMP2
SLC35A3	CPXM2	USP7
RTCA	UROS	NAGPA
EXTL2	INPP5A	GLYR1
DPH5	PAPSS2	DNAJA3
FAM102B	STAMBPL1	SRL
PRPF38B	ACTA2	ZNF205
WDR47	CHRM3	CLCN7
WDR77	ACTN2	C16orf91
KCND3	LGALS8	TSR3
LRIG2	EDARADD	CHTF18
RSBN1	TOMM20	HAGHL
PHGDH	GALNT2	FAM173A
FMO5	URB2	RAB40C
VPS45	NUP133	CNST
PIP5K1A	ACTA1	DESI2
CGN	TFAM	OPN3
ARHGEF4	CCDC6	PRRX1
WDR33	RHOBTB1	PLA2G4A
STEAP3	TMEM26	FAM129A
HNMT	RTKN2	C1orf21
SPOPL	ZNF365	TSEN15
ACVR2A	MYPN	NMNAT2
EPC2	HNRNPH3	LAMC1
KIF5C	CCAR1	CAMSAP2
NEB	PALD1	IPO9
STAM2	C10orf54	LGR6
FMNL2	MRPS16	ATP2B4
PRPF40A	PPP3CB	ATF6
KCNJ3	ZSWIM8	PRCC
BAZ2B	PPIF	SUSD4
MARCH7	DYDC2	FBXO28
TANK	TSPAN14	TMEM63A
PSMD14	FAM35A	POGK
DPP4	ERCC6	CREG1
COBLL1	NCOA4	MPZL1
FASTKD1	CSGALNACT2	DPT
UBR3	SLC35G1	SCYL3
MTX2	CCNJ	TNFSF4
NCKAP1	TM9SF3	PRG4
GULP1	PIK3AP1	SMG7
COL5A2	RRP12	RNASEL
C2orf88	HOGA1	QSOX1
SPATS2L	CUTC	NENF
KCTD18	DNMBP	DTL
ALS2CR12	CPN1	SLC30A1
BMPR2	ERLIN1	DIEXF
CYP20A1	SCD	CD34
ABCA12	SEC31B	MAPKAPK2
FN1	HIF1AN	KIF14
XRCC5	PPRC1	TNNT2
EPHA4	MFSD13A	CSRP1
SGPP2	SFXN2	BTG2
FARSB	PCGF6	FMOD
DAW1	TAF5	TMCC2
PID1	STN1	RAB29
CAB39	GSTO2	SLC41A1
ARMC9	XPNPEP1	RRP15
COL6A3	ADD3	TGFB2
RBM44	PDCD4	LYPLAL1
TRAF3IP1	SHOC2	MARC2
RER1	GPAM	UCK2
KCNAB2	CASP7	LMX1A
CHD5	FAM160B1	NUF2
PLEKHG5	PRDX3	DEDD
PHF13	TIAL1	NECTIN4
DNAJC11	BAG3	SMG5
H6PD	SEC23IP	SLC25A44
SPSB1	PLEKHA1	KIAA0907
SLC25A33	C10orf120	RIT1
PIK3CD	ACADSB	MSTO1
CLSTN1	BUB3	DAP3
[truncated: 1,832 more rows]

## Sheet: S2.2 BRAIN func enrichment
Ingenuity Canonical Pathways	Pvalue	Adj P	Molecules
Superpathway of Inositol Phosphate Compounds	1.78e-09	8.23e-07	PIP4K2B,PIP5K1B,PPP4C,SACM1L,PLCE1,PPP1R7,PPP1R13B,SGPP2,MTMR2,PPP1CA,RASA1,FRS2,PMPCA,CDC25A,PDGFRB,TMEM55B,PTPN20,FGFR1,FGFR2,FIG4,PTPRM,ITPK1,PIP5K1A,GAB1,TMEM55A,PPP2R3A,PIP5K1C,PTPA,DUSP1,CDIPT,PLCG2,ITPKC,PPM1H,CD86,PIK3CD,MTMR7,SGPP1,INPP5K,PIP4K2A,PIP4K2C,FYN,PPP1R12C,PTPN13,NT5C,STYX,NUDT2,HACD2,PPM1K,INPP5A,OCRL,KLB,PLCH1,PXYLP1,PLCD1,MTMR6,PIK3C3,PDGFRA,PPM1F,PALD1,ERBB2,NUDT4,ALPL,PI4…
Gap Junction Signaling	2e-09	9.22e-07	PRKACB,RAF1,MAPK1,SOS2,HRAS,TUBB,PLCE1,ADCY5,MAPK3,MRAS,CAV1,FRS2,PRKD1,AKT2,PRKCQ,ITPR2,FGFR1,CSNK1D,FGFR2,PLCL2,DRD2,ADCY9,GAB1,PLCG2,PRKCD,PRKACA,PIK3CD,PRKCH,MAPK7,ACTG1,GUCY2C,PDIA3,KLB,PRKCZ,PLCD1,CSNK1E,AKT1,PPP3CB,PIK3C3,SOS1,PRKAR1B,MAP2K1,PPP3CA,ADCY2,PIK3C2A,GRB2,CSNK1G3,ADCY3,ADCY6,TUBA4A,GNAI1,GNAI2,PLCZ1,GNAI3,PLCB4,NOV,PRKCI,TUBB6,LPAR1,PIK3CB,PRKAR1A,PRKCB
Breast Cancer Regulation by Stathmin1	2.14e-09	9.86e-07	PRKACB,RAF1,MAPK1,PPP2CA,SOS2,HRAS,ARHGEF1,TUBB,ROCK2,E2F6,PAK1,ADCY5,PPP1R7,MAPK3,PPM1L,MRAS,GNA13,PPP1CA,FRS2,PRKD1,CCNE2,ARHGEF4,PRKCQ,ITPR2,FGFR1,FGFR2,ADCY9,PPP2R1A,GAB1,PPP2R3A,PTPA,RHOA,PRKCD,E2F1,PRKACA,GNB2,PIK3CD,PRKCH,CAMK4,PPP1CB,KLB,PRKCZ,PIK3C3,SOS1,RB1CC1,PRKAR1B,PPP2R5C,ARHGEF3,MAP2K1,ADCY2,ARHGEF12,PIK3C2A,GRB2,ADCY3,ADCY6,TUBA4A,GNAI1,TSG101,PPP2R5A,GNAI2,GNAI3,CALM1 (includes o…
Endothelin-1 Signaling	1.32e-08	6.06e-06	RAF1,MAPK1,SHC3,HRAS,CASP9,PLCE1,ADCY5,MAPK3,MRAS,GNA13,FRS2,PRKD1,PRKCQ,CASP3,ITPR2,FGFR1,FGFR2,PLCL2,PLD1,ADCY9,ARAF,GAB1,PRKCD,PLCG2,PIK3CD,PRKCH,MAPK7,PAFAH1B2,GUCY2C,PDIA3,GNA14,KLB,MAPK11,PRKCZ,PLCD1,PLA2G4E,PLB1,PIK3C3,SOS1,ECE1,PNPLA8,ADCY2,PIK3C2A,GRB2,GNA12,ADCY3,PTGS1,ADCY6,GNAI1,PLA2G1B,MAPK9,GNAI2,PLCZ1,GNAI3,FOS,PLCB4,MAPK14,PLA2G4D,PRKCI,EDNRA,PIK3CB,PTGS2,PAFAH1B1,CASP7,PRKCB
HGF Signaling	1.32e-08	6.06e-06	CDKN2A,RAF1,MAPK1,SOS2,HRAS,CCND1,KLB,PRKCZ,ELF4,ITGA3,PAK1,AKT1,MAPK3,PIK3C3,SOS1,MAP3K7,MRAS,MAP2K1,FRS2,PRKD1,AKT2,PRKCQ,PIK3C2A,GRB2,FGFR1,MAP3K13,FGFR2,MAPK9,RAP1A,ELF1,ATF2,FOS,ELF2,PRKCI,GAB1,PRKCD,PLCG2,CDKN1A,PIK3CB,PRKCH,PIK3CD,PTGS2,ELK1,MAP3K3,ELK3,PRKCB
ERK/MAPK Signaling	1.35e-08	6.18e-06	PRKACB,RAF1,MAPK1,PPP2CA,SOS2,SRF,HRAS,YWHAQ,PAK1,ITGA3,PPP1R7,MAPK3,PPM1L,MRAS,PPP1CA,FRS2,FGFR1,VRK2,FGFR2,MAPKAPK5,RAP1A,ELF1,ATF2,PPP2R1A,TLN2,H3F3A/H3F3B,GAB1,ARAF,PPP2R3A,PTPA,DUSP1,PLCG2,PRKCD,PRKACA,PIK3CD,DUSP4,RPS6KA1,ELK3,FYN,PTK2B,DUSP6,PPP1CB,BCAR1,KLB,EP300,ELF4,PLA2G4E,PIK3C3,SOS1,PRKAR1B,PPP2R5C,MAP2K1,PAK4,PIK3C2A,GRB2,PLA2G1B,RPS6KA5,PPP2R5A,FOS,ELF2,PLA2G4D,PRKCI,PPP1R14D,PIK3C…
Role of NFAT in Cardiac Hypertrophy	1.7e-08	7.76e-06	PRKACB,RAF1,TGFBR1,MAPK1,SOS2,HRAS,PLCE1,ADCY5,MAPK3,HDAC7,MAP3K7,MRAS,FRS2,PRKD1,AKT2,PRKCQ,ITPR2,FGFR1,FGFR2,SLC8A2,PLCL2,HDAC5,ADCY9,GAB1,PRKCD,PLCG2,PRKACA,GNB2,PIK3CD,PRKCH,CAMK4,PDIA3,KLB,MAPK11,PRKCZ,EP300,PLCD1,AKT1,PPP3CB,PIK3C3,SOS1,TGFB2,PRKAR1B,MAP2K1,PPP3CA,ADCY2,PIK3C2A,GRB2,HDAC1,ADCY3,MEF2A,ADCY6,GNAI1,MAPK9,NFATC4,GNAI2,PLCZ1,GNAI3,CALM1 (includes others),PLCB4,MAPK14,PRKCI,PIK3C…
Renin-Angiotensin Signaling	2.04e-08	9.31e-06	PRKACB,RAF1,MAPK1,PTK2B,SOS2,HRAS,SHC3,JAK2,MAPK11,KLB,PRKCZ,PAK1,ADCY5,MAPK3,PIK3C3,SOS1,MRAS,PRKAR1B,FRS2,MAP2K1,PRKD1,ADCY2,PAK4,PRKCQ,PIK3C2A,ITPR2,GRB2,FGFR1,ADCY3,ADCY6,MAPK9,FGFR2,ATF2,ADCY9,FOS,MAPK14,PRKCI,GAB1,PRKCD,PLCG2,PRKACA,PIK3CB,PRKCH,PIK3CD,ELK1,PRKAR1A,PRKCB
VEGF Family Ligand-Receptor Interactions	2.09e-08	9.51e-06	RAF1,MAPK1,SOS2,HRAS,KLB,PRKCZ,VEGFA,PLA2G4E,AKT1,PIK3C3,MAPK3,SOS1,MRAS,MAP2K1,FRS2,PRKD1,AKT2,PRKCQ,PIK3C2A,FLT1,GRB2,FGFR1,FLT4,PLA2G1B,FGFR2,VEGFC,FOS,PLA2G4D,PRKCI,GAB1,PRKCD,PLCG2,PIK3CB,PRKCH,PIK3CD,KDR,NRP1,PRKCB
Aldosterone Signaling in Epithelial Cells	2.4e-08	1.09e-05	RAF1,CRYAB,MAPK1,DNAJB4,DNAJC6,SOS2,PIP4K2B,DNAJC3,DNAJB2,PIP5K1B,HSPA4,PLCE1,SLC12A1,MAPK3,DNAJC22,FRS2,PRKD1,PRKCQ,ITPR2,FGFR1,DNAJC27,FGFR2,PLCL2,DNAJB14,PIP5K1A,GAB1,DUSP1,PIP5K1C,PLCG2,PRKCD,HSPA13,PIK3CD,PRKCH,PIP4K2A,PIP4K2C,DNAJC17,PDIA3,HSPB8,DNAJC13,DNAJC10,KLB,PRKCZ,PLCD1,HSP90AB1,PIK3C3,SOS1,MAP2K1,PIK3C2A,GRB2,DNAJC11,PLCZ1,DNAJC21,DNAJC24,PLCB4,PRKCI,PIK3CB,DNAJB5,DNAJC7,PRKCB
NRF2-mediated Oxidative Stress Response	5.25e-08	2.38e-05	RAF1,MAPK1,DNAJB4,DNAJC6,HRAS,DNAJC3,GCLC,DNAJB2,MAPK3,MAP3K7,MRAS,DNAJA3,DNAJA2,GCLM,FRS2,PRKD1,MGST1,PRKCQ,FGFR1,FGFR2,DNAJB14,GAB1,RBX1,PRKCD,STIP1,PIK3CD,PRKCH,MAPK7,SQSTM1,ACTG1,HACD3,ABCC4,MGST3,DNAJC17,PPIB,PRDX1,NQO2,DNAJA4,HSPB8,DNAJC13,DNAJC10,KLB,PRKCZ,EP300,AKT1,PIK3C3,VCP,FKBP5,MAP2K1,PIK3C2A,GRB2,NQO1,MAPK9,DNAJC11,DNAJC21,FOS,MAPK14,PRKCI,MGST2,CAT,PIK3CB,EIF2AK3,DNAJB5,DNAJC7,PRKCB
Cardiac Hypertrophy Signaling	6.76e-08	3.06e-05	PRKACB,RAF1,TGFBR1,MAPK1,SRF,HRAS,ROCK2,PLCE1,ADCY5,MAPK3,MAP3K7,MRAS,GNA13,FRS2,RND2,RPS6KB1,FGFR1,MAP3K13,FGFR2,EIF2B3,PLCL2,ATF2,MYL9,ADCY9,GAB1,RND3,RHOA,PLCG2,PRKACA,GNB2,PIK3CD,RPS6KA1,CAMK4,PDIA3,ATF6,GNA14,KLB,EIF2B2,MAPK11,EP300,PLCD1,AKT1,PPP3CB,PIK3C3,SOS1,TGFB2,PRKAR1B,MAPKAPK2,MAP2K1,PPP3CA,MYL12A,ADCY2,CACNA1D,MAPKAPK3,PIK3C2A,GRB2,GNA12,ADCY3,GNAI1,ADCY6,MEF2A,MAPK9,NFATC4,GNAI2,PL…
Molecular Mechanisms of Cancer	8.91e-08	4.02e-05	RAF1,TGFBR1,SOS2,HRAS,CDKN2C,ARHGEF1,BMPR1B,CCND1,PAK1,ITGA3,CCND3,GNA13,FRS2,PRKD1,RND2,ARHGEF4,AKT2,CCNE2,PRKCQ,RALB,PTCH1,FGFR2,RAP1A,RASGRF2,GAB1,APH1A,E2F1,PRKACA,PIK3CD,FYN,RALA,BMPR2,JAK2,GNA14,PRKCZ,EP300,CHEK1,DIABLO,AKT1,PIK3C3,SOS1,ARHGEF3,PRKDC,GRB2,GNA12,ADCY6,FOS,GNAI3,CDKN2D,CDKN1A,RBPJ,CASP7,LRP1,PSEN1,PRKCB,CDKN2A,PRKACB,MAPK1,SMAD3,E2F6,CASP9,ADCY5,MAPK3,MAP3K7,MRAS,BRCA1,RASA1,…
Erythropoietin Signaling	1.26e-07	5.67e-05	RAF1,MAPK1,NFKBIE,SOS2,HRAS,JAK2,KLB,PRKCZ,AKT1,NFKBIA,MAPK3,PIK3C3,SOS1,MRAS,MAP2K1,FRS2,PRKD1,RPS6KB1,AKT2,PRKCQ,PIK3C2A,GRB2,FGFR1,FGFR2,FOS,PRKCI,GAB1,PLCG2,PRKCD,PIK3CB,PRKCH,PIK3CD,ELK1,PRKCB
3-phosphoinositide Biosynthesis	1.58e-07	7.12e-05	PIP4K2B,PIP5K1B,PPP4C,SACM1L,PPP1R7,PPP1R13B,SGPP2,MTMR2,PPP1CA,RASA1,FRS2,CDC25A,PDGFRB,FGFR1,PTPN20,FGFR2,FIG4,PTPRM,ITPK1,PIP5K1A,GAB1,DUSP1,PTPA,PPP2R3A,PIP5K1C,CDIPT,PPM1H,CD86,PIK3CD,MTMR7,SGPP1,PIP4K2A,PIP4K2C,FYN,PPP1R12C,PTPN13,NT5C,STYX,NUDT2,PPM1K,HACD2,OCRL,KLB,PXYLP1,MTMR6,PIK3C3,PDGFRA,PPM1F,PALD1,ERBB2,NUDT4,ALPL,PI4KB,PPP3CA,PIK3C2A,GRB2,PPP1R8,PP2D1,PPP2R5A,NUDT5,TNS3,PPP1R16B,PI…
P2Y Purigenic Receptor Signaling Pathway	2.14e-07	9.58e-05	PRKACB,RAF1,MAPK1,PDIA3,HRAS,KLB,PRKCZ,EP300,PLCD1,PLCE1,AKT1,ADCY5,MAPK3,PIK3C3,MRAS,PRKAR1B,FRS2,MAP2K1,PRKD1,ADCY2,AKT2,PRKCQ,PIK3C2A,GRB2,FGFR1,ADCY3,GNAI1,ADCY6,FGFR2,PLCL2,ATF2,PLCZ1,GNAI2,GNAI3,ADCY9,FOS,PLCB4,PRKCI,GAB1,PRKCD,PLCG2,GNB2,PRKACA,PIK3CB,PRKCH,PIK3CD,PRKAR1A,PRKCB
IGF-1 Signaling	2.4e-07	0.000107228	PRKACB,IGFBP4,RAF1,CTGF,MAPK1,SOS2,SRF,HRAS,JAK2,KLB,PRKCZ,YWHAQ,CASP9,AKT1,MAPK3,PIK3C3,SOS1,MRAS,PRKAR1B,SOCS2,RASA1,FRS2,MAP2K1,RPS6KB1,AKT2,PIK3C2A,GRB2,FGFR1,FGFR2,IGFBP5,CSNK2A2,FOS,PRKCI,NOV,GAB1,PRKACA,PIK3CB,PIK3CD,ELK1,CYR61,PRKAR1A
Glioma Signaling	2.57e-07	0.00011464	CDKN2A,RAF1,CAMK4,MAPK1,SOS2,CDKN2C,HRAS,CCND1,KLB,PRKCZ,E2F6,AKT1,MAPK3,PIK3C3,SOS1,MRAS,PDGFRA,FRS2,MAP2K1,PRKD1,PDGFRB,AKT2,PRKCQ,PIK3C2A,GRB2,FGFR1,FGFR2,IGF2R,CALM1 (includes others),CDKN2D,PRKCI,GAB1,PRKCD,PLCG2,CDKN1A,E2F1,IDH2,PIK3CB,PRKCH,PIK3CD,PDGFD,PRKCB
LPS-stimulated MAPK Signaling	4.27e-07	0.000189828	RAF1,MAPK1,NFKBIE,SRF,HRAS,KLB,MAPK11,PRKCZ,IKBKG,PAK1,NFKBIA,PIK3C3,MAPK3,MAP3K7,MRAS,MAP2K1,FRS2,PRKD1,PRKCQ,PIK3C2A,GRB2,FGFR1,MAPK9,FGFR2,ATF2,FOS,MAPK14,PRKCI,GAB1,PRKCD,PIK3CB,PRKCH,PIK3CD,ELK1,PRKCB
p70S6K Signaling	4.47e-07	0.000198328	RAF1,MAPK1,PPP2CA,PDIA3,SOS2,HRAS,KLB,PRKCZ,YWHAQ,PLCD1,PLCE1,AKT1,MAPK3,PIK3C3,SOS1,PPM1L,MRAS,PPP2R5C,FRS2,MAP2K1,PRKD1,RPS6KB1,AKT2,PRKCQ,PIK3C2A,GRB2,FGFR1,GNAI1,FGFR2,PLCL2,PLD1,PPP2R5A,PLCZ1,GNAI2,GNAI3,PLCB4,PPP2R1A,PRKCI,GAB1,PTPA,PPP2R3A,PRKCD,PLCG2,PIK3CB,PRKCH,PIK3CD,PRKCB
IL-3 Signaling	5.13e-07	0.000227198	RAF1,MAPK1,HRAS,JAK2,KLB,PRKCZ,PAK1,AKT1,PPP3CB,MAPK3,PIK3C3,SOS1,MRAS,MAP2K1,FRS2,PRKD1,PPP3CA,STAT6,AKT2,PRKCQ,PIK3C2A,GRB2,FGFR1,FGFR2,CSF2RB,FOS,PRKCI,GAB1,PRKCD,PIK3CB,PRKCH,PIK3CD,ELK1,PRKCB
CREB Signaling in Neurons	5.89e-07	0.000260269	PRKACB,RAF1,MAPK1,SOS2,HRAS,PLCE1,ADCY5,MAPK3,MRAS,GNA13,FRS2,PRKD1,POLR2I,AKT2,PRKCQ,ITPR2,FGFR1,FGFR2,PLCL2,ATF2,ADCY9,GAB1,PLCG2,PRKCD,PRKACA,GNB2,PIK3CD,PRKCH,RPS6KA1,CAMK4,PDIA3,POLR2B,GNA14,KLB,PRKCZ,EP300,PLCD1,POLR2C,AKT1,PIK3C3,SOS1,PRKAR1B,MAP2K1,ADCY2,PIK3C2A,GRB2,GNA12,ADCY3,ADCY6,GNAI1,GNAI2,PLCZ1,CALM1 (includes others),GNAI3,PLCB4,PRKCI,PIK3CB,ELK1,PRKCB,PRKAR1A
STAT3 Pathway	6.31e-07	0.000278252	RAF1,TGFBR1,MAPK1,BMPR2,HRAS,BMPR1B,JAK2,MAPK11,PIM1,MAPK3,CISH,PDGFRA,MRAS,SOCS2,MAP2K1,CDC25A,PDGFRB,FLT1,FGFR1,TYK2,FLT4,MAPK9,FGFR2,IGF2R,DDR1,PIAS3,MAPK14,GHR,CDKN1A,INSR,KDR
UVA-Induced MAPK Signaling	6.61e-07	0.000290705	MAPK1,PDIA3,HRAS,PARP12,MAPK11,KLB,PLCD1,TNKS,PLCE1,CASP9,TIPARP,MAPK3,PIK3C3,MRAS,PARP11,RPS6KA2,FRS2,RPS6KB1,PIK3C2A,CASP3,GRB2,FGFR1,ZC3HAV1,FGFR2,MAPK9,RPS6KA5,PLCL2,PARP3,PLCZ1,BCL2L1,FOS,PLCB4,MAPK14,GAB1,PLCG2,PIK3CB,RPS6KA4,PIK3CD,RPS6KA1
GNRH Signaling	7.24e-07	0.000318027	PRKACB,RAF1,MAPK1,SOS2,HRAS,GNA14,MAPK11,PRKCZ,EP300,PAK1,ADCY5,MAPK3,SOS1,MAP3K7,MRAS,PRKAR1B,MAP2K1,PRKD1,ADCY2,PAK4,PRKCQ,GRB2,ITPR2,EGR1,MAP3K13,ADCY3,GNAI1,ADCY6,MAPK9,ATF2,GNAI2,GNAI3,ADCY9,FOS,PLCB4,PRKCI,MAPK14,PRKCD,PRKACA,PRKCH,MAPK7,DNM1L,ELK1,MAP3K3,PRKAR1A,PRKCB
Phosphatidylglycerol Biosynthesis II (Non-plastidic)	7.41e-07	0.000324694	ABHD5,LCLAT1,PTPMT1,MBOAT2,AGPAT1,GPAT2,PGS1,CDS2,AGPAT4,GPAM,LPCAT2,CDS1,MBOAT1,TAZ,AGPAT3,MBOAT7
G Beta Gamma Signaling	8.13e-07	0.000355207	PRKACB,RAF1,MAPK1,CAV2,SOS2,HRAS,GNA14,PRKCZ,PAK1,AKT1,MAPK3,SOS1,MRAS,CAV1,PRKAR1B,GNA13,PRKD1,ADCY2,AKT2,PRKCQ,GRB2,GNA12,GNAI1,KCNJ3,GNAI2,GNAI3,PRKCI,PRKCD,KCNJ5,PLCG2,GNB2,PRKACA,PRKCH,PRKAR1A,PRKCB
p53 Signaling	1e-06	0.000436	CDKN2A,GADD45B,SNAI2,JMY,RRM2B,CCND1,KLB,EP300,CHEK1,CCNG1,AKT1,KAT2B,STAG1,PPP1R13B,PIK3C3,CCNK,BRCA1,TRIM29,FRS2,PRKDC,TP53INP1,AKT2,PIK3C2A,MED1,GRB2,TOPBP1,FGFR1,HDAC1,CSNK1D,APAF1,TIGAR,FGFR2,BIRC5,BCL2L1,MAPK14,GAB1,CDKN1A,E2F1,PIK3CB,ATR,PIK3CD
PTEN Signaling	1.1e-06	0.000476968	RAF1,FOXO4,TGFBR1,MAPK1,SOS2,BMPR2,HRAS,BMPR1B,BCAR1,CCND1,OCRL,PRKCZ,ITGA3,IKBKG,CASP9,AKT1,MAPK3,SOS1,MRAS,PDGFRA,MAP2K1,PDGFRB,RPS6KB1,AKT2,CASP3,FLT1,GRB2,FGFR1,FLT4,FGFR2,CNKSR3,IGF2R,DDR1,BCL2L1,CSNK2A2,GHR,CDKN1A,PIK3CB,PIK3CD,INPP5K,INSR,CDKN1B,KDR
AMPK Signaling	1.62e-06	0.000703866	PRKACB,FOXO4,CAB39,MAPK1,PPP2CA,AK8,CCND1,ELAVL1,PPM1D,AK1,PPM1L,TSC2,PRKAA1,MRAS,MAP3K7,FRS2,PFKFB3,RPS6KB1,AKT2,ACACB,CPT1A,FGFR1,AK3,FGFR2,MLST8,ATF2,PPP2R1A,GAB1,PPP2R3A,PTPA,PRKACA,PIK3CD,INSR,AK2,PHF10,ULK1,ARID1A,CFTR,PFKL,MAPK11,KLB,EP300,AKT1,KAT2B,TBC1D1,PIK3C3,PRKAR1B,PPP2R5C,CPT1C,PIK3C2A,GRB2,STRADA,PFKFB2,PPP2R5A,MAPK14,PFKFB4,CDKN1A,PIK3CB,ADRA1A,PRKAR1A
Nitric Oxide Signaling in the Cardiovascular System	1.7e-06	0.00073534	PRKACB,CAMK4,GUCY2C,MAPK1,ARG2,KLB,PRKCZ,VEGFA,AKT1,HSP90AB1,PIK3C3,MAPK3,PRKAA1,CAV1,PRKAR1B,FRS2,MAP2K1,PRKD1,AKT2,CACNA1D,PRKCQ,PIK3C2A,FLT1,ITPR2,GRB2,FGFR1,FLT4,VEGFC,FGFR2,CALM1 (includes others),PRKCI,GAB1,PRKCD,PDE1B,PRKACA,PIK3CB,PRKCH,PIK3CD,KDR,PRKAR1A,PRKCB
ErbB Signaling	1.82e-06	0.000786111	RAF1,MAPK1,SOS2,HRAS,KLB,MAPK11,PRKCZ,NCK2,PAK1,AKT1,PIK3C3,MAPK3,SOS1,MRAS,ERBB2,MAP2K1,FRS2,PRKD1,RPS6KB1,PAK4,PRKCQ,PIK3C2A,GRB2,FGFR1,FGFR2,MAPK9,FOS,MAPK14,PRKCI,GAB1,PRKCD,PLCG2,PIK3CB,PRKCH,PIK3CD,ELK1,PRKCB
α-Adrenergic Signaling	1.86e-06	0.00080256	PRKACB,RAF1,CAMK4,MAPK1,HRAS,PRKCZ,PHKB,ADCY5,MAPK3,PRKAR1B,MRAS,MAP2K1,PRKD1,ADCY2,PRKCQ,ITPR2,ADCY3,ADCY6,GNAI1,SLC8A2,PYGB,GNAI2,GNAI3,ADCY9,CALM1 (includes others),PRKCI,PRKCD,PLCG2,GNB2,PRKACA,PRKCH,ADRA1A,PRKAR1A,PRKCB
Thrombin Signaling	2.09e-06	0.000898397	RAF1,MAPK1,HRAS,ARHGEF1,ROCK2,PLCE1,ADCY5,MAPK3,MRAS,GNA13,FRS2,PRKD1,RND2,RPS6KB1,AKT2,ARHGEF4,PRKCQ,ITPR2,FGFR1,FGFR2,PLCL2,MYL9,ADCY9,GAB1,RND3,RHOA,PLCG2,PRKCD,GNB2,PIK3CD,PRKCH,CAMK4,PDIA3,PPP1CB,GNA14,MAPK11,KLB,PRKCZ,PLCD1,AKT1,PIK3C3,SOS1,GATA6,ARHGEF3,MAP2K1,MYL12A,ADCY2,ARHGEF12,PIK3C2A,GRB2,GNA12,ADCY3,ADCY6,GNAI1,GNAI2,PLCZ1,GNAI3,PLCB4,MAPK14,PRKCI,PIK3CB,ELK1,PRKCB
PPARα/RXRα Activation	2.14e-06	0.000917186	PRKACB,RAF1,TGFBR1,MAPK1,CD36,SMAD3,SOS2,HRAS,ADIPOR1,AP2A2,IKBKG,PLCE1,IL1RL2,ADCY5,MAPK3,PRKAA1,MRAS,MAP3K7,ACAA1,MED1,NCOA6,PLCL2,ACVR1B,ADCY9,ACADL,PLCG2,PRKACA,SLC27A1,INSR,ADIPOR2,PDIA3,NFKBIE,BMPR2,GNA14,JAK2,EP300,PLCD1,NFKBIA,CHD5,HSP90AB1,SOS1,TGFB2,PRKAR1B,MAP2K1,ADCY2,GRB2,ADCY3,ADCY6,IL1R1,PLCZ1,PLCB4,MAPK14,GHR,IL1B,ACVR2A,PRKCB,PRKAR1A
GM-CSF Signaling	2.19e-06	0.000936362	RAF1,MAPK1,SOS2,HRAS,JAK2,KLB,CCND1,AKT1,PPP3CB,PIM1,MAPK3,PIK3C3,SOS1,CISH,MRAS,MAP2K1,FRS2,PPP3CA,AKT2,PIK3C2A,GRB2,FGFR1,FGFR2,CSF2RB,BCL2L1,GAB1,PIK3CB,PIK3CD,ELK1,PRKCB
Melanocyte Development and Pigmentation Signaling	2.24e-06	0.000955934	PRKACB,RAF1,MAPK1,SOS2,HRAS,KLB,EP300,ADCY5,PIK3C3,MAPK3,SOS1,MRAS,PRKAR1B,RPS6KA2,MAP2K1,FRS2,RPS6KB1,ADCY2,PIK3C2A,GRB2,MITF,FGFR1,ADCY3,ADCY6,FGFR2,RPS6KA5,ATF2,ADCY9,GAB1,PLCG2,PRKACA,PIK3CB,RPS6KA4,PIK3CD,RPS6KA1,PRKAR1A
UVB-Induced MAPK Signaling	2.24e-06	0.000955934	MAPK1,KLB,MAPK11,PRKCZ,AKT1,MAPK3,PIK3C3,FRS2,MAP2K1,PRKD1,RPS6KB1,PRKCQ,PIK3C2A,GRB2,FGFR1,MAPK9,FGFR2,RPS6KA5,FOS,PRKCI,MAPK14,H3F3A/H3F3B,GAB1,PRKCD,PIK3CB,PRKCH,PIK3CD,PRKCB
Role of Tissue Factor in Cancer	2.34e-06	0.000996297	FYN,CTGF,MAPK1,PTK2B,HRAS,JAK2,GNA14,MAPK11,KLB,FGG,VEGFA,PAK1,ITGA3,AKT1,MAPK3,PIK3C3,MRAS,ITGAV,GNA13,RPS6KA2,FRS2,RPS6KB1,P4HB,AKT2,CASP3,PIK3C2A,GRB2,FGFR1,GNA12,EGR1,FGFR2,VEGFC,RPS6KA5,F3,BCL2L1,MAPK14,GAB1,IL1B,PIK3CB,RPS6KA4,PIK3CD,RPS6KA1,CYR61
VEGF Signaling	2.51e-06	0.00106504	RAF1,MAPK1,PTK2B,SOS2,HRAS,EIF2S1,EIF2B2,KLB,ELAVL1,ROCK2,VEGFA,AKT1,MAPK3,PIK3C3,SOS1,MRAS,MAP2K1,FRS2,AKT2,PIK3C2A,FLT1,GRB2,ACTN2,FGFR1,FLT4,FGFR2,VEGFC,EIF2B3,BCL2L1,GAB1,PLCG2,PIK3CB,PIK3CD,ACTN4,KDR,ACTG1,EIF1AX,PRKCB
Corticotropin Releasing Hormone Signaling	2.75e-06	0.00116504	PRKACB,RAF1,CAMK4,GUCY2C,MAPK1,MAPK11,PRKCZ,EP300,VEGFA,ADCY5,MAPK3,PRKAR1B,MAP2K1,PRKD1,ADCY2,PRKCQ,ITPR2,ADCY3,PTCH1,MEF2A,GNAI1,ADCY6,RAP1A,ATF2,GNAI2,CALM1 (includes others),GNAI3,ADCY9,FOS,MAPK14,PRKCI,PRKCD,PLCG2,NR4A1,PRKACA,PRKCH,PTGS2,ELK1,PRKAR1A,PRKCB
D-myo-inositol-5-phosphate Metabolism	2.95e-06	0.00124541	PIP4K2B,PPP4C,SACM1L,PLCE1,PPP1R7,PPP1R13B,SGPP2,MTMR2,PPP1CA,RASA1,CDC25A,TMEM55B,PTPN20,FIG4,PTPRM,ITPK1,TMEM55A,PPP2R3A,DUSP1,PTPA,PLCG2,PPM1H,MTMR7,SGPP1,PIP4K2A,PIP4K2C,PPP1R12C,PTPN13,NT5C,STYX,NUDT2,PPM1K,HACD2,OCRL,PLCH1,PXYLP1,MTMR6,PLCD1,PPM1F,PALD1,NUDT4,ALPL,PPP3CA,PPP1R8,PP2D1,PPP2R5A,PLCZ1,NUDT5,TNS3,PLCB4,PPP1R16B,DUSP16
NF-κB Signaling	3.16e-06	0.00133132	PRKACB,RAF1,TGFBR1,HRAS,BMPR1B,IKBKG,MAP3K7,MRAS,FRS2,TNFSF13B,TNFRSF11B,PDGFRB,AKT2,PRKCQ,FGFR1,FGFR2,DDR1,TAB3,ARAF,GAB1,PLCG2,PRKACA,PIK3CD,INSR,AZI2,NFKBIE,BMPR2,TNFAIP3,KLB,PRKCZ,EP300,IRAK1,TANK,TRADD,NFKBIA,AKT1,PIK3C3,PDGFRA,PIK3C2A,FLT1,MYD88,GRB2,RELB,FLT4,HDAC1,IL1R1,IGF2R,CSNK2A2,RIPK1,GHR,PELI1,IL1B,PIK3CB,KDR,MAP3K3,IRAK4,PRKCB
Cholecystokinin/Gastrin-mediated Signaling	4.17e-06	0.00175085	RAF1,MAPK1,PTK2B,SOS2,SRF,HRAS,EPHA4,BCAR1,PRKCZ,ROCK2,MAPK3,SOS1,MRAS,GNA13,MAP2K1,PRKD1,RND2,PRKCQ,GRB2,ITPR2,GNA12,MEF2A,MAPK9,ATF2,FOS,PLCB4,MAPK14,PRKCI,RND3,PRKCD,RHOA,IL1B,PRKCH,MAPK7,PTGS2,ELK1,PRKCB
CXCR4 Signaling	4.27e-06	0.00178737	RAF1,MAPK1,HRAS,ROCK2,PAK1,ADCY5,MAPK3,MRAS,GNA13,FRS2,PRKD1,RND2,AKT2,PRKCQ,ITPR2,FGFR1,FGFR2,MYL9,ADCY9,RND3,GAB1,RHOA,PRKCD,GNB2,PIK3CD,PRKCH,ELMO1,GNA14,BCAR1,KLB,PRKCZ,AKT1,PIK3C3,MAP2K1,MYL12A,PAK4,ADCY2,PIK3C2A,GRB2,GNA12,EGR1,ADCY3,GNAI1,ADCY6,MAPK9,GNAI2,GNAI3,FOS,PLCB4,PRKCI,PIK3CB,ELK1,PRKCB
EGF Signaling	4.57e-06	0.00191063	RAF1,MAPK1,SOS2,SRF,HRAS,KLB,MAPK11,AKT1,MAPK3,PIK3C3,SOS1,RASA1,MAP2K1,FRS2,RPS6KB1,AKT2,PIK3C2A,ITPR2,GRB2,FGFR1,FGFR2,CSNK2A2,FOS,MAPK14,GAB1,PIK3CB,PIK3CD,ELK1
NGF Signaling	4.68e-06	0.00195046	RAF1,MAPK1,SOS2,TRIO,HRAS,KLB,PRKCZ,EP300,ROCK2,IKBKG,AKT1,MAPK3,PIK3C3,SOS1,MAP3K7,MRAS,RPS6KA2,MAP2K1,FRS2,RPS6KB1,AKT2,PIK3C2A,GRB2,FGFR1,MAP3K13,FGFR2,MAPK9,RPS6KA5,RAP1A,ATF2,GAB1,PRKCD,PLCG2,RHOA,PIK3CB,RPS6KA4,PIK3CD,MAPK7,RPS6KA1,ELK1,MAP3K3
ErbB4 Signaling	5.25e-06	0.0021832	RAF1,MAPK1,SOS2,HRAS,KLB,PRKCZ,AKT1,MAPK3,PIK3C3,SOS1,MRAS,MAP2K1,FRS2,PRKD1,PRKCQ,PIK3C2A,GRB2,FGFR1,FGFR2,PRKCI,GAB1,PLCG2,PRKCD,APH1A,PIK3CB,PRKCH,PIK3CD,PRKCB,PSEN1
Thrombopoietin Signaling	5.5e-06	0.00228059	RAF1,MAPK1,HRAS,JAK2,KLB,PRKCZ,MAPK3,PIK3C3,SOS1,MRAS,FRS2,MAP2K1,PRKD1,PRKCQ,PIK3C2A,GRB2,FGFR1,FGFR2,FOS,PRKCI,GAB1,PLCG2,PRKCD,PIK3CB,PRKCH,PIK3CD,PRKCB
Pyridoxal 5'-phosphate Salvage Pathway	5.5e-06	0.00228059	MAPK1,TTK,IRAK1,PAK1,PRKX,PIM1,MAPK3,PRKAA1,MAP2K1,GRK4,AKT2,PRKCQ,CSNK1D,MAPK9,PLK1,GRK5,PKN1,ARAF,PRKCD,GRK6,PRKCH,POMK,MAPK7,NEK2,MAK,ACVR2A,DYRK1A
14-3-3-mediated Signaling	6.17e-06	0.00254654	RAF1,MAPK1,PDIA3,HRAS,TUBB,KLB,PRKCZ,YWHAQ,PLCD1,PLCE1,AKT1,MAPK3,PIK3C3,TSC2,MRAS,PDCD6IP,FRS2,MAP2K1,PRKD1,AKT2,PRKCQ,PIK3C2A,GRB2,FGFR1,STRADA,TUBA4A,MAPK9,FGFR2,PLCL2,PLCZ1,FOS,PLCB4,PRKCI,TUBB6,GAB1,PRKCD,PLCG2,PIK3CB,PRKCH,PIK3CD,CDKN1B,RPS6KA1,ELK1,PRKCB
IL-8 Signaling	7.08e-06	0.00291674	RAF1,MAPK1,HRAS,CCND1,ROCK2,RAB11FIP2,VEGFA,IKBKG,CCND3,MAPK3,MRAS,ITGAV,GNA13,FRS2,PRKD1,RND2,RPS6KB1,AKT2,PRKCQ,FGFR1,FGFR2,VEGFC,PLD1,MYL9,BCL2L1,GAB1,RND3,ARAF,RHOA,PRKCD,NCF2,GNB2,PIK3CD,PRKCH,PTK2B,KLB,PRKCZ,IRAK1,AKT1,PIK3C3,MAP2K1,VASP,LASP1,PIK3C2A,FLT1,ANGPT1,GRB2,GNA12,FLT4,GNAI1,MAPK9,GNAI2,GNAI3,FOS,PRKCI,PIK3CB,PTGS2,KDR,IRAK4,PRKCB
Androgen Signaling	7.41e-06	0.00304679	PRKACB,CAMK4,MAPK1,SMAD3,GTF2E2,GNA14,POLR2B,GTF2A1,CCND1,PRKCZ,EP300,NCOA4,HSPA4,POLR2C,KAT2B,MAPK3,MRAS,PRKAR1B,GTF2H5,GNA13,PRKD1,POLR2I,CCNH,PRKCQ,KAT7,GNA12,GNAI1,GNAI2,GNAI3,CALM1 (includes others),PRKCI,PRKCD,GNB2,NCOA1,PRKACA,GTF2H1,PRKCH,PRKAR1A,PRKCB
Growth Hormone Signaling	8.71e-06	0.00357095	MAPK1,SRF,JAK2,KLB,PRKCZ,MAPK3,PIK3C3,SOCS2,RPS6KA2,FRS2,PRKD1,RPS6KB1,PRKCQ,PIK3C2A,GRB2,FGFR1,FGFR2,RPS6KA5,FOS,GHR,PRKCI,GAB1,PLCG2,PRKCD,PIK3CB,RPS6KA4,PRKCH,PIK3CD,RPS6KA1,ELK1,PRKCB
CDP-diacylglycerol Biosynthesis I	9.12e-06	0.00373012	AGPAT4,GPAM,ABHD5,LPCAT2,LCLAT1,CDS1,AGPAT1,MBOAT1,GPAT2,MBOAT2,TAZ,AGPAT3,CDS2,MBOAT7
CNTF Signaling	9.33e-06	0.00380768	RAF1,MAPK1,HRAS,JAK2,KLB,AKT1,MAPK3,PIK3C3,SOS1,MRAS,RPS6KA2,MAP2K1,FRS2,RPS6KB1,PIK3C2A,GRB2,FGFR1,CNTFR,TYK2,FGFR2,RPS6KA5,GAB1,RPS6KA4,PIK3CD,PIK3CB,RPS6KA1
Leptin Signaling in Obesity	9.33e-06	0.00380768	PRKACB,MAPK1,PDIA3,JAK2,KLB,PLCD1,AKT1,PLCE1,ADCY5,PIK3C3,MAPK3,PRKAR1B,MAP2K1,FRS2,ADCY2,AKT2,PIK3C2A,GRB2,FGFR1,ADCY3,ADCY6,FGFR2,PLCL2,PLCZ1,ADCY9,PLCB4,GAB1,PLCG2,PRKACA,PIK3CB,PIK3CD,PRKAR1A
PI3K/AKT Signaling	9.55e-06	0.00387727	RAF1,MAPK1,PPP2CA,NFKBIE,SOS2,HRAS,JAK2,CCND1,OCRL,PRKCZ,YWHAQ,ITGA3,IKBKG,NFKBIA,AKT1,HSP90AB1,MAPK3,TSC2,PPM1L,SOS1,MRAS,PPP2R5C,MAP2K1,MCL1,RPS6KB1,AKT2,RHEB,GRB2,TYK2,MAPK8IP1,PPP2R5A,BCL2L1,PPP2R1A,GAB1,PTPA,PPP2R3A,CDKN1A,PIK3CB,PIK3CD,INPP5K,PTGS2,CDKN1B
Triacylglycerol Biosynthesis	1.02e-05	0.00414434	ABHD5,LCLAT1,PLPPR4,DGAT2,MBOAT2,GPAT2,AGPAT1,PLPP1,AGPAT4,GPAM,PLPP4,PLPP5,LPIN1,LPCAT2,PPP2R2D,MBOAT1,LPIN2,TAZ,AGPAT3,PLPP2,MBOAT7
Protein Kinase A Signaling	1.07e-05	0.00432894	RAF1,MYH10,TGFBR1,AKAP9,PHKB,GNA13,APEX1,PRKD1,PRKCQ,PTCH1,ANAPC7,PLCL2,RAP1A,ATF2,MYL9,PLCG2,PDE1B,GNB2,PRKACA,DUSP4,FLNB,PTK2B,PTPN9,PTPN13,PDIA3,DUSP6,PRKCZ,EP300,AKAP11,MPPE1,AKAP2,PLCD1,AKAP14,RYR1,PPP3CA,MYL12A,ADCY6,PLCZ1,CALM1 (includes others),GNAI3,ADD3,PPP1R14D,CDC14B,ADD1,PTGS2,EYA1,CDC27,PRKCB,PRKACB,MAPK1,NFATC3,PDE12,SMAD3,TIMM50,AKAP3,YWHAQ,ROCK2,PLCE1,PDE7B,PPP1R7,ADCY5,MAPK3,RYR…
Melatonin Signaling	1.2e-05	0.00484513	PRKACB,RAF1,CAMK4,MAPK1,PDIA3,PRKCZ,PLCD1,PLCE1,MAPK3,PRKAR1B,MAP2K1,PRKD1,PRKCQ,GNAI1,PLCL2,PLCZ1,GNAI2,CALM1 (includes others),GNAI3,PLCB4,PRKCI,ARAF,PLCG2,PRKCD,PRKACA,PRKCH,PRKCB,PRKAR1A
Dopamine-DARPP32 Feedback in cAMP Signaling	1.23e-05	0.00494568	PRKACB,PPP2CA,PLCE1,PPP1R7,ADCY5,PPM1L,PPP1CA,PRKD1,PRKCQ,ITPR2,CSNK1D,PLCL2,DRD2,ATF2,ADCY9,PPP2R1A,PPP2R3A,PTPA,KCNJ5,PRKCD,PLCG2,PRKACA,PRKCH,CAMK4,PDIA3,PPP1CB,PRKCZ,EP300,CSNK1E,PLCD1,PPP3CB,PRKAR1B,PPP2R5C,PPP3CA,ADCY2,CACNA1D,CSNK1G3,ADCY3,ADCY6,GNAI1,KCNJ3,PPP2R5A,GNAI2,PLCZ1,GNAI3,CALM1 (includes others),PLCB4,PRKCI,PPP1R14D,PRKAR1A,PRKCB
NF-κB Activation by Viruses	1.26e-05	0.00504829	RAF1,MAPK1,NFKBIE,HRAS,KLB,PRKCZ,ITGA3,IKBKG,AKT1,NFKBIA,MAPK3,PIK3C3,MRAS,ITGAV,FRS2,PRKD1,AKT2,PRKCQ,PIK3C2A,GRB2,FGFR1,FGFR2,ITGAL,RIPK1,PRKCI,GAB1,PRKCD,PIK3CB,IKBKAP,PRKCH,PIK3CD,PRKCB
HIPPO signaling	1.26e-05	0.00504829	TEAD4,SAV1,PPP2CA,WWTR1,SMAD3,CUL1,NF2,PPP1CB,FRMD6,PRKCZ,CSNK1E,YWHAQ,STK4,AJUBA,PPP1R7,LLGL1,PPM1L,PPP2R5C,PPP1CA,AMOT,LATS1,DLG1,CSNK1D,STK3,DLG3,PPP2R5A,PPP2R1A,PTPA,PPP1R14D,WWC1,PPP2R3A,CRB1
PDGF Signaling	1.32e-05	0.00525984	RAF1,MAPK1,SOS2,SRF,HRAS,JAK2,KLB,OCRL,MAPK3,PIK3C3,SOS1,CAV1,PDGFRA,MRAS,RASA1,MAP2K1,FRS2,PDGFRB,PIK3C2A,GRB2,FGFR1,TYK2,FGFR2,CSNK2A2,FOS,GAB1,PLCG2,PIK3CB,PIK3CD,INPP5K,PDGFD,ELK1,PRKCB
Production of Nitric Oxide and Reactive Oxygen Species in Macrophages	1.55e-05	0.00616429	MAPK1,PPP2CA,ARG2,IKBKG,PPP1R7,MAPK3,PPM1L,MAP3K7,PPP1CA,FRS2,PRKD1,TNFRSF11B,RND2,AKT2,PRKCQ,MAP3K13,FGFR1,TYK2,FGFR2,IFNGR1,PCYOX1,RAP1A,PPP2R1A,GAB1,RND3,PPP2R3A,PTPA,RHOA,PRKCD,PLCG2,NCF2,PIK3CD,PRKCH,NFKBIE,PPP1CB,JAK2,MAPK11,KLB,PRKCZ,NFKBIA,AKT1,PIK3C3,PPP2R5C,MAP2K1,PIK3C2A,GRB2,IFNGR2,MAPK9,PPP2R5A,FOS,MAPK14,PRKCI,PPP1R14D,CAT,PIK3CB,MAP3K3,CLU,PRKCB
Prolactin Signaling	1.55e-05	0.00616429	FYN,RAF1,MAPK1,SOS2,HRAS,JAK2,KLB,PRKCZ,EP300,MAPK3,PIK3C3,SOS1,MRAS,SOCS2,MAP2K1,FRS2,PRKD1,PRKCQ,PIK3C2A,GRB2,FGFR1,FGFR2,FOS,PRKCI,GAB1,PRKCD,PLCG2,PIK3CB,PRKCH,PIK3CD,PRKCB
CDK5 Signaling	1.82e-05	0.00720601	PRKACB,RAF1,MAPK1,PPP2CA,HRAS,PPP1CB,MAPK11,ITGA3,ADCY5,PPP1R7,MAPK3,PPM1L,MRAS,LAMB1,LAMA1,PRKAR1B,PPP2R5C,PPP1CA,MAP2K1,ADCY2,EGR1,ADCY3,ADCY6,MAPK9,PPP2R5A,FOSB,ADCY9,PPP2R1A,MAPK14,PPP1R14D,PTPA,PPP2R3A,PRKACA,MAPK7,PRKAR1A
Sphingosine-1-phosphate Signaling	1.91e-05	0.00752657	MAPK1,PTK2B,PDIA3,KLB,PLCD1,PLCE1,AKT1,CASP9,ADCY5,PIK3C3,MAPK3,PDGFRA,GNA13,FRS2,PDGFRB,RND2,ADCY2,AKT2,PIK3C2A,CASP3,GRB2,GNA12,FGFR1,ADCY3,GNAI1,ADCY6,FGFR2,PLCL2,GNAI2,PLCZ1,GNAI3,ADCY9,PLCB4,RND3,GAB1,PLCG2,RHOA,PIK3CB,PIK3CD,PDGFD,CASP7
Telomerase Signaling	1.91e-05	0.00752657	RAF1,MAPK1,PPP2CA,SOS2,HRAS,KLB,ELF4,AKT1,HSP90AB1,PIK3C3,MAPK3,HDAC7,PPM1L,SOS1,MRAS,PPP2R5C,MAP2K1,TERF1,FRS2,AKT2,PIK3C2A,GRB2,FGFR1,HDAC1,FGFR2,PPP2R5A,HDAC5,ELF1,PPP2R1A,ELF2,GAB1,PTPA,PPP2R3A,CDKN1A,E2F1,PIK3CB,PIK3CD,ELK3
RAR Activation	1.95e-05	0.00766289	PRKACB,MAPK1,SMAD3,NR2F2,PSMC5,VEGFA,LRAT,ADCY5,RARA,PRKD1,AKT2,PRKCQ,MED1,ADCY9,CSF2RB,DUSP1,PRKCD,ALDH1A2,NCOA1,PRKACA,GTF2H1,PRKCH,PIK3CD,CRABP2,PHF10,ARID1A,JAK2,MAPK11,PRKCZ,EP300,AKT1,KAT2B,ALDH1A3,TGFB2,PRKAR1B,GTF2H5,RXRB,MAPKAPK2,MAP2K1,ADCY2,DHRS3,SRA1,CCNH,PRMT2,RELB,ADCY3,SMAD7,ADCY6,MAPK9,FOS,CSNK2A2,MAPK14,PRKCI,PIK3CB,CARM1,PRKCB,PRKAR1A
Relaxin Signaling	2e-05	0.00782143	PRKACB,GUCY2C,MAPK1,PDE12,NFKBIE,GNA14,KLB,PRKCZ,MPPE1,VEGFA,AKT1,NFKBIA,PDE7B,ADCY5,MAPK3,PIK3C3,MRAS,PRKAR1B,GNA13,APEX1,FRS2,MAP2K1,ADCY2,AKT2,PDE4C,PIK3C2A,GRB2,GNA12,FGFR1,ADCY3,GNAI1,ADCY6,FGFR2,PDE4B,RAP1A,GNAI2,GNAI3,ADCY9,FOS,TULP2,GAB1,PDE1B,GNB2,PRKACA,PIK3CB,PIK3CD,ELK1,PRKAR1A
PEDF Signaling	2.04e-05	0.0079832	RAF1,MAPK1,NFKBIE,SRF,HRAS,KLB,MAPK11,ROCK2,IKBKG,AKT1,NFKBIA,PIK3C3,MAPK3,MRAS,FRS2,AKT2,PIK3C2A,GRB2,FGFR1,FGFR2,ZEB1,PNPLA2,BCL2L1,MAPK14,GAB1,RHOA,DOCK3,PIK3CB,PIK3CD,ELK1,CASP7
Melanoma Signaling	2.34e-05	0.00914249	CDKN2A,RAF1,AKT2,PIK3C2A,MAPK1,MITF,GRB2,FGFR1,HRAS,FGFR2,KLB,CCND1,AKT1,GAB1,PIK3C3,MAPK3,CDKN1A,E2F1,MRAS,PIK3CB,PIK3CD,MAP2K1,FRS2
Non-Small Cell Lung Cancer Signaling	2.4e-05	0.00933146	CDKN2A,RAF1,MAPK1,SOS2,HRAS,KLB,CCND1,STK4,CASP9,AKT1,MAPK3,PIK3C3,SOS1,MRAS,ERBB2,RASSF5,RXRB,MAP2K1,FRS2,AKT2,PIK3C2A,GRB2,ITPR2,FGFR1,FGFR2,GAB1,E2F1,PIK3CB,PIK3CD
FLT3 Signaling in Hematopoietic Progenitor Cells	2.69e-05	0.0104432	RAF1,MAPK1,SOS2,HRAS,KLB,MAPK11,EP300,AKT1,MAPK3,PIK3C3,SOS1,MRAS,RPS6KA2,MAP2K1,FRS2,RPS6KB1,STAT6,AKT2,PIK3C2A,GRB2,FGFR1,FGFR2,RPS6KA5,ATF2,MAPK14,GAB1,PIK3CB,RPS6KA4,PIK3CD,RPS6KA1,ELK1
fMLP Signaling in Neutrophils	2.95e-05	0.0114212	RAF1,CAMK4,ARPC1B,MAPK1,NFATC3,NFKBIE,HRAS,KLB,PRKCZ,NFKBIA,PPP3CB,MAPK3,PIK3C3,MRAS,FRS2,MAP2K1,PRKD1,PPP3CA,PRKCQ,PIK3C2A,GRB2,ITPR2,FGFR1,GNAI1,FGFR2,NFATC4,GNAI2,GNAI3,CALM1 (includes others),PLCB4,PRKCI,GAB1,PRKCD,NCF2,GNB2,PIK3CB,PRKCH,PIK3CD,ELK1,PRKCB
UVC-Induced MAPK Signaling	3.16e-05	0.0122064	RAF1,PRKCQ,MAPK1,HRAS,MAPK9,MAPK11,PRKCZ,FOS,PRKCI,MAPK14,ARAF,PRKCD,MAPK3,MRAS,ATR,PRKCH,MAP2K1,PRKD1,PRKCB
eNOS Signaling	3.47e-05	0.0133494	PRKACB,CAMK4,KLB,PRKCZ,VEGFA,HSPA4,NOSIP,AKT1,CASP9,HSP90AB1,ADCY5,PIK3C3,PRKAR1B,PRKAA1,CAV1,FRS2,PRKD1,ADCY2,AKT2,PRKCQ,PIK3C2A,FLT1,CASP3,GRB2,ITPR2,FGFR1,FLT4,ADCY3,ADCY6,VEGFC,FGFR2,NOSTRIN,CALM1 (includes others),ADCY9,AQP9,PRKCI,LPAR1,GAB1,PRKCD,PLCG2,PRKACA,PIK3CB,PRKCH,PIK3CD,KDR,ESR2,PRKAR1A,PRKCB
CCR3 Signaling in Eosinophils	3.47e-05	0.0133494	RAF1,CAMK4,MAPK1,CCL24,HRAS,PPP1CB,MAPK11,KLB,PRKCZ,ROCK2,PLA2G4E,PAK1,MAPK3,PIK3C3,MRAS,FRS2,MAP2K1,PRKD1,PAK4,PRKCQ,PIK3C2A,GRB2,ITPR2,FGFR1,GNAI1,PLA2G1B,FGFR2,GNAI2,GNAI3,CALM1 (includes others),PLCB4,PLA2G4D,PRKCI,MAPK14,GAB1,PRKCD,RHOA,GNB2,PIK3CB,PRKCH,PIK3CD,PRKCB
Gαq Signaling	3.98e-05	0.0152475	RAF1,CAMK4,PTK2B,MAPK1,NFATC3,NFKBIE,GNA14,KLB,CHRM3,PRKCZ,ROCK2,IKBKG,NFKBIA,AKT1,PPP3CB,PIK3C3,MAPK3,MRAS,ARHGEF25,MAP2K1,FRS2,PPP3CA,PRKD1,RND2,AKT2,PRKCQ,PIK3C2A,GRB2,ITPR2,FGFR1,RGS4,FGFR2,NFATC4,PLD1,CALM1 (includes others),PLCB4,PRKCI,RND3,GAB1,PRKCD,PLCG2,RHOA,GNB2,PIK3CB,PRKCH,PIK3CD,ELK1,ADRA1A,PRKCB
Type II Diabetes Mellitus Signaling	4.37e-05	0.0166749	PKLR,MAPK1,NFKBIE,CD36,ADIPOR1,KLB,SLC27A4,PRKCZ,TRADD,IKBKG,AKT1,NFKBIA,MAPK3,PIK3C3,MAP3K7,PRKAA1,SOCS2,ACSL4,FRS2,PRKD1,TNFRSF11B,ACSL3,AKT2,PRKCQ,PIK3C2A,GRB2,FGFR1,FGFR2,MAPK9,ACSBG2,PRKCI,GAB1,PRKCD,PIK3CB,SLC27A1,PRKCH,PIK3CD,INSR,ADIPOR2,ACSL1,PRKCB
IL-6 Signaling	4.37e-05	0.0166749	RAF1,MAPK1,NFKBIE,SOS2,SRF,HRAS,JAK2,MAPK11,KLB,VEGFA,IKBKG,NFKBIA,AKT1,IL1RL2,CYP19A1,MAPK3,PIK3C3,SOS1,MAP3K7,MRAS,MAPKAPK2,FRS2,MAP2K1,MCL1,TNFRSF11B,ABCB1,AKT2,PIK3C2A,GRB2,FGFR1,MAPK9,FGFR2,IL1R1,CSNK2A2,FOS,MAPK14,GAB1,IL1B,PIK3CB,PIK3CD,ELK1
PI3K Signaling in B Lymphocytes	5.37e-05	0.0204072	RAF1,FYN,CAMK4,MAPK1,NFATC3,PDIA3,NFKBIE,HRAS,ATF6,PLEKHA3,PRKCZ,PLCD1,IKBKG,NFKBIA,AKT1,PLCE1,PPP3CB,MAPK3,MRAS,ATF6B,MAP2K1,PPP3CA,AKT2,ATF3,ITPR2,PLCL2,NFATC4,ATF2,PLCZ1,CALM1 (includes others),FOS,PLCB4,PRKCI,DAPP1,PLCG2,PIK3AP1,PIK3CB,PIK3CD,PLEKHA2,ELK1,PRKCB
D-myo-inositol (1,4,5)-Trisphosphate Biosynthesis	5.5e-05	0.0208276	PIP4K2B,PIP5K1B,PLCH1,PLCZ1,PLCD1,PIP5K1A,PLCB4,PLCE1,PIP5K1C,CDIPT,PLCG2,PIP4K2A,PIP4K2C,PI4KB
Rac Signaling	7.08e-05	0.0267604	RAF1,ARPC1B,MAPK1,PTK2B,PIP4K2B,HRAS,PIP5K1B,KLB,PRKCZ,ITGA3,PAK1,CYFIP2,ARFIP2,MAPK3,PIK3C3,MRAS,FRS2,MAP2K1,NCKAP1,RPS6KB1,PAK4,TIAM1,PIK3C2A,GRB2,FGFR1,FGFR2,PLD1,PIP5K1A,PRKCI,GAB1,PIP5K1C,RHOA,NCF2,PIK3CB,PIK3CD,ELK1,PIP4K2A,PIP4K2C
Renal Cell Carcinoma Signaling	7.08e-05	0.0267604	RAF1,MAPK1,SOS2,HRAS,KLB,EP300,VEGFA,PAK1,AKT1,MAPK3,PIK3C3,SOS1,MRAS,EGLN3,MAP2K1,FRS2,AKT2,PAK4,PIK3C2A,GRB2,FGFR1,FGFR2,RAP1A,FOS,GAB1,CUL2,RBX1,PIK3CB,PIK3CD
3-phosphoinositide Degradation	7.41e-05	0.0278733	PPP1R12C,PTPN13,PTPMT1,MTMR1,NT5C,NUDT2,STYX,PPP4C,PPM1K,HACD2,OCRL,PXYLP1,SACM1L,MTMR6,PPP1R7,PPP1R13B,SGPP2,MTMR2,PPM1F,PALD1,PPP1CA,NUDT4,RASA1,ALPL,PPP3CA,CDC25A,TMEM55B,PPP1R8,PTPN20,MTMR14,PP2D1,FIG4,PTPRM,PPP2R5A,NUDT5,ITPK1,TNS3,TMEM55A,PPP1R16B,PTPA,DUSP1,PPP2R3A,PPM1H,SGPP1,MTMR7,INPP5K,DUSP16
RANK Signaling in Osteoclasts	7.59e-05	0.0284467	RAF1,CAMK4,MAPK1,PTK2B,NFKBIE,KLB,MAPK11,IKBKG,AKT1,NFKBIA,PPP3CB,PIK3C3,MAPK3,MAP3K7,MAP2K1,BIRC3,FRS2,PPP3CA,AKT2,PIK3C2A,GRB2,MITF,FGFR1,MAP3K13,FGFR2,MAPK9,CALM1 (includes others),FOS,MAPK14,GAB1,PIK3CB,PIK3CD,ELK1,MAP3K3
Role of CHK Proteins in Cell Cycle Checkpoint Control	7.94e-05	0.0297079	PPP2CA,MDC1,RFC1,PLK1,PPP2R5A,RAD1,CHEK1,E2F6,PPP2R1A,PPP2R3A,PTPA,CDKN1A,PPM1L,E2F1,HUS1,RFC2,SLC19A1,PPP2R5C,ATR,TLK2,BRCA1,CDC25A
mTOR Signaling	8.13e-05	0.0303186	MAPK1,PPP2CA,HRAS,VEGFA,RPS20,EIF4G2,MAPK3,PPM1L,TSC2,MRAS,PRKAA1,FRS2,PRKD1,EIF4B,RND2,RPS6KB1,AKT2,RHEB,PRKCQ,DDIT4,FGFR1,FGFR2,VEGFC,EIF4G3,MLST8,PLD1,PPP2R1A,GAB1,RND3,PPP2R3A,PTPA,PRKCD,RHOA,PIK3CD,PRKCH,INSR,RPS6KA1,ULK1,PRR5L,KLB,PRKCZ,AKT1,PIK3C3,PPP2R5C,RPS6KA2,PIK3C2A,GRB2,EIF3J,RPS6KA5,PPP2R5A,PRKCI,EIF4A1,RPS27A,PIK3CB,RPS6KA4,EIF3L,PRKCB
Pancreatic Adenocarcinoma Signaling	8.71e-05	0.0323998	CDKN2A,RAF1,TGFBR1,RALA,MAPK1,SMAD3,JAK2,CCND1,KLB,VEGFA,E2F6,CASP9,AKT1,MAPK3,PIK3C3,TGFB2,ERBB2,MAP2K1,FRS2,AKT2,PIK3C2A,GRB2,FGFR1,TYK2,FGFR2,VEGFC,MAPK9,BIRC5,PLD1,BCL2L1,GAB1,E2F1,CDKN1A,PIK3CB,PIK3CD,PTGS2,CDKN1B,ELK1
Neuropathic Pain Signaling In Dorsal Horn Neurons	8.91e-05	0.0330654	PRKACB,CAMK4,MAPK1,PDIA3,KCNN2,KLB,PRKCZ,PLCD1,PLCE1,PIK3C3,MAPK3,PRKAR1B,KCNQ3,FRS2,PRKD1,PRKCQ,PIK3C2A,GRB2,ITPR2,FGFR1,FGFR2,PLCL2,KCNH2,PLCZ1,FOS,PLCB4,PRKCI,GAB1,PRKCD,PLCG2,PRKACA,PIK3CB,PRKCH,PIK3CD,ELK1,PRKAR1A,PRKCB
CD40 Signaling	8.91e-05	0.0330654	MAPK1,NFKBIE,TNFAIP3,KLB,MAPK11,TANK,IKBKG,NFKBIA,MAPK3,PIK3C3,MAP3K7,MAPKAPK2,MAP2K1,FRS2,TRAF1,PIK3C2A,GRB2,FGFR1,PTGS1,MAPK9,FGFR2,FOS,MAPK14,GAB1,PIK3CB,IKBKAP,PIK3CD,PTGS2
Lymphotoxin β Receptor Signaling	0.000102329	0.0377595	MAPK1,KLB,EP300,DIABLO,IKBKG,NFKBIA,CASP9,AKT1,MAPK3,PIK3C3,FRS2,TRAF1,AKT2,CASP3,PIK3C2A,GRB2,FGFR1,RELB,APAF1,FGFR2,BCL2L1,GAB1,IKBKAP,PIK3CD,PIK3CB
Protein Ubiquitination Pathway	0.000109648	0.0403504	CRYAB,USP45,UBE2A,DNAJB4,UBE3B,DNAJC6,DNAJC3,FBXW7,DNAJB2,PSMC5,USP7,HSPA4,USP10,SUGT1,DNAJC22,PSMA2,BRCA1,BIRC3,DNAJC27,USP9X,PSMC4,PSMD6,DNAJB14,UCHL3,UBE2G2,PSMB7,UBE2D2,UBE2H,PSMB2,RBX1,PSMD12,HSPA13,PSMB1,BAP1,SMURF2,UBE2E1,UBE2C,B2M,USP12,DNAJC17,CDC20,USP35,CUL1,USP11,HSPB8,DNAJC13,DNAJC10,USP39,ANAPC1,USP3,PSMD10,USP13,HSP90AB1,USP47,PSMD14,PSMA3,MED20,PSMD13,UBE2L6,PSMD8,DNAJC11,DNAJC21,…
JAK/Stat Signaling	0.00011749	0.0431187	RAF1,MAPK1,SOS2,HRAS,JAK2,KLB,AKT1,MAPK3,PIK3C3,CISH,SOS1,MRAS,SOCS2,MAP2K1,FRS2,STAT6,AKT2,PIK3C2A,GRB2,FGFR1,TYK2,FGFR2,FOS,PIAS3,BCL2L1,GAB1,CDKN1A,PIK3CB,PIK3CD
Estrogen Receptor Signaling	0.000120226	0.0440029	RAF1,MAPK1,GTF2F2,SOS2,HRAS,POLR2B,GTF2A1,TAF13,EP300,PGR,KAT2B,POLR2C,THRAP3,MAPK3,MED21,SOS1,MRAS,GTF2H5,MAP2K1,POLR2I,TAF12,PRKDC,CCNH,SRA1,TAF6,MED20,MED1,GRB2,NR0B1,MED30,TAF4B,H3F3A/H3F3B,TAF5,TRRAP,SPEN,NCOA1,MED31,GTF2H1,ESR2,CARM1
Endometrial Cancer Signaling	0.000128825	0.0470211	RAF1,AKT2,PIK3C2A,MAPK1,GRB2,FGFR1,SOS2,HRAS,FGFR2,KLB,CCND1,AKT1,CASP9,GAB1,PIK3C3,MAPK3,SOS1,MRAS,PIK3CB,PIK3CD,ERBB2,ELK1,MAP2K1,FRS2
IL-2 Signaling	0.000128825	0.0470211	RAF1,AKT2,PIK3C2A,PTK2B,MAPK1,GRB2,FGFR1,SOS2,HRAS,FGFR2,KLB,CSNK2A2,FOS,AKT1,GAB1,PIK3C3,MAPK3,SOS1,MRAS,PIK3CB,PIK3CD,ELK1,MAP2K1,FRS2
Insulin Receptor Signaling	0.000128825	0.0470211	PRKACB,RAF1,FOXO4,FYN,MAPK1,TRIP10,SOS2,HRAS,PPP1CB,JAK2,EIF2B2,KLB,OCRL,PRKCZ,AKT1,PPP1R7,MAPK3,PIK3C3,SOS1,TSC2,PRKAR1B,MRAS,STX4,PPP1CA,MAP2K1,FRS2,RPS6KB1,AKT2,PIK3C2A,GRB2,FGFR1,EIF2B3,FGFR2,ACLY,PRKCI,GAB1,PPP1R14D,PRKACA,PIK3CB,PIK3CD,INPP5K,INSR,PRKAR1A
Synaptic Long Term Potentiation	0.000128825	0.0470211	PRKACB,RAF1,CAMK4,MAPK1,PDIA3,HRAS,PPP1CB,GNA14,PRKCZ,EP300,PLCD1,PLCE1,PPP3CB,PPP1R7,MAPK3,MRAS,PRKAR1B,PPP1CA,MAP2K1,PRKD1,PPP3CA,PRKCQ,ITPR2,PLCL2,RAP1A,ATF2,PLCZ1,CALM1 (includes others),PLCB4,PRKCI,PPP1R14D,PRKCD,PLCG2,PRKACA,PRKCH,RPS6KA1,PRKAR1A,PRKCB
Chronic Myeloid Leukemia Signaling	0.000144544	0.0521804	CDKN2A,RAF1,TGFBR1,MAPK1,SMAD3,SOS2,HRAS,CCND1,KLB,E2F6,IKBKG,AKT1,MAPK3,PIK3C3,HDAC7,SOS1,TGFB2,MRAS,MAP2K1,FRS2,AKT2,PIK3C2A,GRB2,FGFR1,HDAC1,FGFR2,HDAC5,BCL2L1,GAB1,E2F1,CDKN1A,PIK3CB,PIK3CD,CDKN1B
Synaptic Long Term Depression	0.000144544	0.0521804	PAFAH1B2,RAF1,GUCY2C,MAPK1,PPP2CA,PDIA3,HRAS,GNA14,PRKCZ,PLCD1,PLA2G4E,PLCE1,MAPK3,PLB1,PPM1L,RYR3,MRAS,RYR1,PPP2R5C,GNA13,MAP2K1,PRKD1,PNPLA8,PRKCQ,ITPR2,GNA12,PLA2G1B,GNAI1,PLCL2,PPP2R5A,PLCZ1,GNAI2,GNAI3,PLCB4,PPP2R1A,PRKCI,PLA2G4D,PTPA,PPP2R3A,PLCG2,PRKCD,PRKCH,PAFAH1B1,PRKCB
HER-2 Signaling in Breast Cancer	0.000151356	0.0543368	SOS2,HRAS,KLB,CCND1,PRKCZ,CASP9,AKT1,PIK3C3,SOS1,TSC2,MRAS,ERBB2,FRS2,PRKD1,CCNE2,AKT2,PRKCQ,PIK3C2A,GRB2,FGFR1,FGFR2,PRKCI,GAB1,PRKCD,CDKN1A,PIK3CB,PRKCH,PIK3CD,CDKN1B,PRKCB
PAK Signaling	0.00018197	0.0651453	RAF1,MAPK1,PTK2B,SOS2,HRAS,KLB,NCK2,ITGA3,PAK1,MAPK3,PIK3C3,SOS1,PDGFRA,MRAS,MAP2K1,FRS2,MYL12A,PDGFRB,PAK4,ARHGAP10,PIK3C2A,CASP3,GRB2,FGFR1,FGFR2,MAPK9,MYL9,GAB1,EPHB3,PIK3CB,DSCAM,PIK3CD,PDGFD
Virus Entry via Endocytic Pathways	0.000223872	0.0799223	B2M,FLNB,FYN,AP2B1,CLTB,HRAS,KLB,AP2A2,PRKCZ,ITGA3,PIK3C3,CAV1,MRAS,FRS2,PRKD1,AP2M1,PRKCQ,PIK3C2A,GRB2,FGFR1,CLTC,FGFR2,ITGAL,PRKCI,GAB1,PRKCD,PLCG2,TFRC,PIK3CB,PRKCH,PIK3CD,ACTG1,PRKCB
Prostate Cancer Signaling	0.000234423	0.0834545	RAF1,MAPK1,NFKBIE,SOS2,HRAS,KLB,CCND1,EP300,CASP9,AKT1,NFKBIA,HSP90AB1,PIK3C3,MAPK3,SOS1,MRAS,MAP2K1,FRS2,AKT2,CCNE2,PIK3C2A,GRB2,FGFR1,FGFR2,ATF2,GAB1,E2F1,CDKN1A,PIK3CB,PIK3CD,CDKN1B
Cyclins and Cell Cycle Regulation	0.000234423	0.0834545	CDKN2A,RAF1,PPP2CA,CUL1,CDKN2C,CCND1,E2F6,CCND3,HDAC7,PPM1L,TGFB2,PPP2R5C,CDC25A,CCNE2,CCNH,HDAC1,PPP2R5A,HDAC5,MYT1,CDKN2D,PPP2R1A,PPP2R3A,PTPA,CDKN1A,E2F1,ATR,CDKN1B
Fc Epsilon RI Signaling	0.000239883	0.0849187	RAF1,FYN,MAPK1,SOS2,HRAS,MAPK11,OCRL,KLB,PRKCZ,PLA2G4E,AKT1,MAPK3,PIK3C3,SOS1,MRAS,FRS2,MAP2K1,PRKD1,AKT2,PRKCQ,PIK3C2A,GRB2,FGFR1,PLA2G1B,MAPK9,FGFR2,MAPK14,PLA2G4D,PRKCI,GAB1,PRKCD,PLCG2,PIK3CB,PRKCH,PIK3CD,INPP5K,PRKCB
Salvage Pathways of Pyrimidine Ribonucleotides	0.000288403	0.101806	UPRT,MAPK1,AK8,TTK,IRAK1,AK1,PRKX,PAK1,PIM1,MAPK3,PRKAA1,MAP2K1,GRK4,AKT2,PRKCQ,CSNK1D,MAPK9,PLK1,GRK5,PKN1,ARAF,PRKCD,GRK6,POMK,PRKCH,MAPK7,UCK2,NEK2,MAK,ACVR2A,DYRK1A
IL-1 Signaling	0.000295121	0.103883	PRKACB,MAPK1,NFKBIE,GNA14,MAPK11,IRAK1,IKBKG,NFKBIA,ADCY5,PRKAR1B,MRAS,MAP3K7,GNA13,ADCY2,MYD88,GNA12,ADCY3,GNAI1,ADCY6,MAPK9,IL1R1,GNAI2,FOS,GNAI3,ADCY9,MAPK14,GNB2,PRKACA,IRAK4,PRKAR1A
Glioblastoma Multiforme Signaling	0.000295121	0.103883	CDKN2A,RAF1,MAPK1,PDIA3,SOS2,NF2,HRAS,CCND1,KLB,PLCD1,E2F6,AKT1,PLCE1,MAPK3,PIK3C3,SOS1,TSC2,MRAS,PDGFRA,FRS2,MAP2K1,PDGFRB,RND2,RPS6KB1,AKT2,PIK3C2A,GRB2,ITPR2,FGFR1,FGFR2,PLCL2,PLCZ1,PLCB4,RND3,NF1,GAB1,PRKCD,PLCG2,RHOA,CDKN1A,E2F1,FZD6,PIK3CB,PIK3CD,CDKN1B,PDGFD
Mechanisms of Viral Exit from Host Cells	0.000301995	0.105698	PRKCQ,VPS28,CHMP4B,SH3GLB1,TSG101,LMNB1,PRKCZ,PRKCI,CHMP2B,PRKCD,CHMP4C,PRKCH,SH3GLB2,PDCD6IP,ACTG1,PRKD1,PRKCB
Huntington's Disease Signaling	0.000338844	0.118257	MAPK1,VTI1A,SOS2,CLTB,NAPG,HRAS,AP2A2,NSF,HSPA4,CASP9,MAPK3,HDAC7,FRS2,RASA1,PRKD1,CAPN5,POLR2I,AKT2,PRKCQ,CASP3,FGFR1,CLTC,IFT57,FGFR2,GPAA1,ATF2,HDAC5,BCL2L1,GAB1,CACNA1B,PRKCD,GNB2,PIK3CD,PRKCH,CAPN7,POLR2B,GNA14,KLB,PRKCZ,EP300,DYNC1I2,POLR2C,AKT1,ARFIP2,PIK3C3,SOS1,SDHA,PIK3C2A,GRB2,RCOR3,GLS,HDAC1,APAF1,MAPK9,HIP1,SNAP25,PSMA8,PLCB4,PRKCI,DCTN1,PIK3CB,DNM1L,CASP7,PRKCB
Regulation of eIF4 and p70S6K Signaling	0.00042658	0.14845	RAF1,MAPK1,PPP2CA,SOS2,HRAS,EIF2S1,MAPK11,EIF2B2,KLB,PRKCZ,ITGA3,AKT1,RPS20,EIF4G2,MAPK3,PIK3C3,SOS1,PPM1L,MRAS,PPP2R5C,FRS2,MAP2K1,PABPC1,RPS6KB1,AKT2,PIK3C2A,GRB2,FGFR1,EIF2B3,EIF3J,EIF4G3,FGFR2,PPP2R5A,PPP2R1A,MAPK14,GAB1,PTPA,PPP2R3A,EIF4A1,RPS27A,PIK3CB,PIK3CD,EIF3L,AGO4,EIF1AX
GPCR-Mediated Nutrient Sensing in Enteroendocrine Cells	0.000467735	0.162304	PRKACB,PDIA3,GNA14,PRKCZ,PLCD1,PLCE1,ADCY5,PRKAR1B,PRKD1,ADCY2,PRKCQ,ITPR2,ADCY3,GNAI1,ADCY6,PLCL2,PLCZ1,GNAI2,GNAI3,ADCY9,PLCB4,PRKCI,PLCG2,PRKCD,PRKACA,PRKCH,PRKCB,PRKAR1A
ErbB2-ErbB3 Signaling	0.00047863	0.165606	RAF1,PIK3C2A,MAPK1,GRB2,FGFR1,TYK2,SOS2,HRAS,FGFR2,KLB,CCND1,AKT1,GAB1,PIK3C3,MAPK3,SOS1,MRAS,PIK3CB,PIK3CD,ERBB2,CDKN1B,ELK1,MAP2K1,FRS2
Angiopoietin Signaling	0.00047863	0.165606	NFKBIE,HRAS,KLB,PAK1,IKBKG,NFKBIA,CASP9,AKT1,PIK3C3,SOS1,MRAS,ANGPT4,FRS2,RASA1,AKT2,PAK4,PIK3C2A,ANGPT1,GRB2,FGFR1,FGFR2,BIRC5,GAB1,IKBKAP,PIK3CB,PIK3CD
Role of NFAT in Regulation of the Immune Response	0.000512861	0.176424	RAF1,MAPK1,NFATC3,SOS2,HRAS,IKBKG,MAPK3,MRAS,GNA13,FRS2,AKT2,PRKCQ,ITPR2,FGFR1,CSNK1D,FGFR2,ATF2,GAB1,PLCG2,GNB2,CD86,PIK3CD,FYN,CAMK4,NFKBIE,GNA14,KLB,CSNK1E,AKT1,NFKBIA,PPP3CB,PIK3C3,SOS1,MAP2K1,PPP3CA,ORAI1,PIK3C2A,GRB2,GNA12,CSNK1G3,GNAI1,MEF2A,NFATC4,GNAI2,GNAI3,CALM1 (includes others),FOS,PLCB4,PIK3CB,IKBKAP,RCAN2
B Cell Receptor Signaling	0.000512861	0.176424	RAF1,CAMK4,PTK2B,MAPK1,NFATC3,NFKBIE,SOS2,HRAS,KLB,OCRL,MAPK11,EP300,IKBKG,NFKBIA,AKT1,PPP3CB,PIK3C3,MAPK3,SOS1,MAP3K7,MRAS,RASSF5,MAP2K1,FRS2,PPP3CA,RPS6KB1,AKT2,PRKCQ,PIK3C2A,GRB2,EGR1,FGFR1,MAP3K13,MAPK9,FGFR2,NFATC4,RAP1A,ATF2,CALM1 (includes others),BCL2L1,MAPK14,DAPP1,GAB1,PLCG2,PIK3CB,PIK3CD,PIK3AP1,INPP5K,ELK1,MAP3K3,PRKCB
Glucocorticoid Receptor Signaling	0.000537032	0.183665	PRKACB,RAF1,TGFBR1,MAPK1,NFATC3,SMAD3,SOS2,HRAS,GTF2E2,TAF13,FGG,PGR,HSPA4,IKBKG,MAPK3,PRKAA1,MRAS,MAP3K7,FRS2,POLR2I,AKT2,MED1,FGFR1,FGFR2,TAF4B,BCL2L1,GAB1,TAF5,DUSP1,PRKACA,NCOA1,GTF2H1,PIK3CD,PHF10,ARID1A,GTF2F2,NFKBIE,POLR2B,JAK2,GTF2A1,MAPK11,KLB,EP300,NFKBIA,POLR2C,KAT2B,AKT1,PPP3CB,HSP90AB1,PIK3C3,ANXA1,SOS1,TGFB2,GTF2H5,FKBP5,MAP2K1,PPP3CA,TAF12,CCNH,SRA1,TAF6,PIK3C2A,GRB2,MAPK9,NFATC4,T…
D-myo-inositol (1,4,5,6)-Tetrakisphosphate Biosynthesis	0.000549541	0.187393	PPP1R12C,PTPN13,NT5C,NUDT2,STYX,PPP4C,PPM1K,HACD2,OCRL,PXYLP1,SACM1L,MTMR6,PPP1R7,PPP1R13B,SGPP2,MTMR2,PPM1F,PALD1,PPP1CA,NUDT4,RASA1,ALPL,PPP3CA,CDC25A,PPP1R8,PTPN20,PP2D1,FIG4,PTPRM,PPP2R5A,NUDT5,ITPK1,TNS3,PTPA,PPP1R16B,DUSP1,PPP2R3A,PPM1H,SGPP1,MTMR7,DUSP16
D-myo-inositol (3,4,5,6)-tetrakisphosphate Biosynthesis	0.000549541	0.187393	PPP1R12C,PTPN13,NT5C,NUDT2,STYX,PPP4C,PPM1K,HACD2,OCRL,PXYLP1,SACM1L,MTMR6,PPP1R7,PPP1R13B,SGPP2,MTMR2,PPM1F,PALD1,PPP1CA,NUDT4,RASA1,ALPL,PPP3CA,CDC25A,PPP1R8,PTPN20,PP2D1,FIG4,PTPRM,PPP2R5A,NUDT5,ITPK1,TNS3,PTPA,PPP1R16B,DUSP1,PPP2R3A,PPM1H,SGPP1,MTMR7,DUSP16
CTLA4 Signaling in Cytotoxic T Lymphocytes	0.000645654	0.218877	B2M,FYN,PPP2CA,AP2B1,CLTB,JAK2,AP2A2,KLB,AKT1,PIK3C3,PPM1L,PPP2R5C,FRS2,AP2M1,AKT2,PIK3C2A,GRB2,AP1S2,FGFR1,CLTC,FGFR2,PPP2R5A,AP1S1,PPP2R1A,GAB1,PTPA,PPP2R3A,CD86,PIK3CB,PIK3CD,AP1G1
Sperm Motility	0.000691831	0.233839	PRKACB,PAFAH1B2,CAMK4,TWF1,PTK2B,PDIA3,PRKCZ,PLCD1,PLA2G4E,PLCE1,PLB1,PRKAR1B,MRAS,CATSPER2,PRKD1,PTK7,PNPLA8,SLC9A5,PRKCQ,PDE4C,ITPR2,PLA2G1B,PLCL2,PDE4B,PLCZ1,CALM1 (includes others),PLCB4,PRKCI,PLA2G4D,PLCG2,PRKCD,PDE1B,PRKACA,PRKCH,PAFAH1B1,PRKAR1A,PRKCB
Regulation of IL-2 Expression in Activated and Anergic T Lymphocytes	0.00074131	0.249822	RAF1,FYN,TGFBR1,CAMK4,MAPK1,NFATC3,NFKBIE,SMAD3,SOS2,HRAS,IKBKG,NFKBIA,PPP3CB,MAPK3,SOS1,TGFB2,MRAS,MAP2K1,PPP3CA,GRB2,MAPK9,NFATC4,CALM1 (includes others),FOS,PLCG2,ELK1
Role of IL-17A in Arthritis	0.000758578	0.254882	PIK3C2A,MAPK1,GRB2,NFKBIE,FGFR1,MAPK9,FGFR2,IL17RA,KLB,MAPK11,ATF2,MAPK14,NFKBIA,GAB1,PIK3C3,MAPK3,PIK3CB,PIK3CD,PTGS2,RPS6KA1,MAPKAPK2,FRS2,MAP2K1
Xenobiotic Metabolism Signaling	0.000891251	0.298569	RAF1,MAPK1,PPP2CA,HRAS,GCLC,MAPK3,ALDH3A2,PPM1L,MAP3K7,MRAS,CHST11,FRS2,PRKD1,ALDH7A1,MGST1,PRKCQ,MED1,FGFR1,MAP3K13,FGFR2,ALDH9A1,HDAC5,PPP2R1A,GAB1,PPP2R3A,PTPA,PRKCD,RBX1,ALDH1A2,NCOA1,PIK3CD,PRKCH,ALDH18A1,MAPK7,MGST3,CAMK4,NQO2,FMO5,KLB,MAPK11,PRKCZ,EP300,CES1,HSP90AB1,UST,ALDH1A3,PIK3C3,PPP2R5C,CHST10,MAP2K1,ALDH5A1,ABCB1,SRA1,PIK3C2A,GRB2,NQO1,MAPK9,UGT8,CYP1B1,PPP2R5A,ESD,MAPK14,PRKCI,MGS…
Docosahexaenoic Acid (DHA) Signaling	0.000912011	0.304612	AKT2,PIK3C2A,CASP3,GRB2,FGFR1,APAF1,FGFR2,KLB,PNPLA2,APP,BCL2L1,AKT1,CASP9,GAB1,PIK3C3,IL1B,PIK3CB,PIK3CD,FRS2
GDNF Family Ligand-Receptor Interactions	0.000933254	0.310774	RAF1,MAPK1,GFRA3,SOS2,HRAS,KLB,MAPK3,GFRA1,PIK3C3,SOS1,MRAS,MAP2K1,FRS2,RASA1,PIK3C2A,ITPR2,GRB2,FGFR1,MAPK9,FGFR2,FOS,GAB1,PLCG2,PIK3CB,PIK3CD
γ-linolenate Biosynthesis II (Animals)	0.001	0.332	ACSL3,FADS2,ACSL4,SLC27A1,CYB5A,ACSBG2,CYB5R3,SLC27A4,ACSL1
PPAR Signaling	0.00102329	0.33871	RAF1,MAPK1,NFKBIE,SOS2,HRAS,EP300,IKBKG,NFKBIA,IL1RL2,HSP90AB1,MAPK3,SOS1,MAP3K7,MRAS,PDGFRA,MAP2K1,TNFRSF11B,PDGFRB,SRA1,PPARD,GRB2,MED1,IL1R1,FOS,NCOA1,IL1B,INSR,PTGS2,PDGFD
IL-17 Signaling	0.00109648	0.361838	MAPK1,HRAS,JAK2,IL17RA,KLB,MAPK11,AKT1,MAPK3,PIK3C3,MAP3K7,MRAS,MAPKAPK2,MAP2K1,FRS2,AKT2,PIK3C2A,GRB2,FGFR1,MAPK9,FGFR2,ATF2,MAPK14,GAB1,PIK3CB,PIK3CD,PTGS2,ELK1
Integrin Signaling	0.00114815	0.377743	RAF1,MAPK1,ARF1,SOS2,HRAS,NCK2,TSPAN3,PARVB,ITGA3,PAK1,ARF4,MAPK3,ITGAV,MRAS,CAV1,FRS2,RND2,CAPN5,AKT2,FGFR1,RALB,FGFR2,TSPAN2,TNK2,RAP1A,MYL9,TLN2,GAB1,RND3,PLCG2,RHOA,ZYX,PIK3CD,ACTN4,CAPN7,ACTG1,FYN,RALA,ARPC1B,TSPAN7,PPP1CB,BCAR1,KLB,AKT1,PIK3C3,SOS1,MAP2K1,VASP,MYL12A,PAK4,PARVA,PIK3C2A,GRB2,ACTN2,ITGAL,PIK3CB,NEDD9
Estrogen-Dependent Breast Cancer Signaling	0.00114815	0.377743	AKT2,PIK3C2A,MAPK1,GRB2,FGFR1,HSD17B7,HSD17B11,FGFR2,HRAS,CCND1,KLB,ATF2,EP300,FOS,AKT1,GAB1,CYP19A1,PIK3C3,MAPK3,MRAS,HSD17B12,PIK3CB,PIK3CD,ELK1,FRS2
IL-17A Signaling in Airway Cells	0.00114815	0.377743	MAPK1,NFKBIE,JAK2,IL17RA,KLB,MAPK11,IKBKG,NFKBIA,AKT1,MAPK3,PIK3C3,MAP3K7,MAP2K1,FRS2,AKT2,PIK3C2A,GRB2,FGFR1,TYK2,FGFR2,MAPK9,MAPK14,GAB1,PIK3CB,PIK3CD
Dopamine Receptor Signaling	0.00114815	0.377743	PRKACB,PPP2CA,PPP1CB,ADCY5,PPP1R7,PTS,PPM1L,PRKAR1B,PPP2R5C,PPP1CA,QDPR,ADCY2,ADCY3,ADCY6,DRD2,PPP2R5A,ADCY9,PPP2R1A,PPP2R3A,PPP1R14D,PTPA,PRKACA,SPR,MAOA,PRKAR1A
TR/RXR Activation	0.0011749	0.381842	RAB3B,CAMK4,TRH,ME1,KLB,EP300,NCOA4,AKT1,PIK3C3,SLC16A2,RXRB,FRS2,AKT2,PIK3C2A,MED1,GRB2,FGFR1,NCOA6,APOA5,FGFR2,THRA,LDLR,GAB1,COL6A3,SREBF2,NCOA1,PIK3CB,PIK3CD,THRB,RCAN2
ILK Signaling	0.0011749	0.381842	MYH10,MAPK1,PPP2CA,MUC1,MYH7B,CCND1,VEGFA,NCK2,PARVB,MAPK3,PPM1L,FRS2,TESK1,DSP,RND2,AKT2,CASP3,FGFR1,SNAI1,FGFR2,VEGFC,ATF2,MYL9,PPP2R1A,RND3,GAB1,PTPA,PPP2R3A,RHOA,PIK3CD,RSU1,ACTN4,ACTG1,FLNB,FN1,SNAI2,KLB,EP300,AKT1,PIK3C3,PPP2R5C,PARVA,PIK3C2A,GRB2,ACTN2,MAPK9,RPS6KA5,PPP2R5A,FOS,PIK3CB,RPS6KA4,PTGS2
Role of Macrophages, Fibroblasts and Endothelial Cells in Rheumatoid Arthritis	0.0011749	0.381842	RAF1,MAPK1,NFATC3,HRAS,CCND1,VEGFA,ROCK2,IKBKG,PLCE1,IL1RL2,MAPK3,MRAS,MAP3K7,FRS2,TNFSF13B,PRKD1,TNFRSF11B,AKT2,PRKCQ,FGFR1,FGFR2,VEGFC,PLCL2,ATF2,C5,GAB1,RHOA,PLCG2,PRKCD,FZD6,PIK3CD,PRKCH,PDGFD,CAMK4,FN1,FRZB,PDIA3,NFKBIE,JAK2,IL17RA,KLB,PRKCZ,IRAK1,EP300,PLCD1,TRADD,NFKBIA,AKT1,PPP3CB,DKK3,PIK3C3,SFRP5,MAPKAPK2,MAP2K1,PPP3CA,TRAF1,LRP5,PIK3C2A,MYD88,GRB2,MAPK9,DKKL1,NFATC4,IL1R1,PLCZ1,CALM1 (…
FAK Signaling	0.00141254	0.454837	FYN,RAF1,MAPK1,SOS2,HRAS,KLB,BCAR1,ITGA3,PAK1,AKT1,MAPK3,PIK3C3,SOS1,MRAS,MAP2K1,FRS2,CAPN5,PAK4,AKT2,PIK3C2A,GRB2,FGFR1,FGFR2,TLN2,GAB1,PLCG2,PIK3CB,PIK3CD,CAPN7,ACTG1
Myc Mediated Apoptosis Signaling	0.00151356	0.485853	CDKN2A,AKT2,PIK3C2A,CASP3,GRB2,FGFR1,SOS2,APAF1,HRAS,FGFR2,MAPK9,KLB,PRKCZ,YWHAQ,AKT1,CASP9,GAB1,PIK3C3,SOS1,MRAS,PIK3CB,PIK3CD,FRS2
Mitotic Roles of Polo-Like Kinase	0.00151356	0.485853	SMC3,CDC20,PPP2CA,PRC1,CDC7,PLK1,ANAPC7,ANAPC1,ANAPC13,PPP2R5A,SLK,PPP2R1A,HSP90AB1,PTPA,PPP2R3A,PLK2,PPM1L,PPP2R5C,STAG2,KIF11,CDC27,CDC25A
Acute Myeloid Leukemia Signaling	0.00154882	0.494073	RAF1,MAPK1,SOS2,HRAS,KLB,CCND1,AKT1,PIM1,MAPK3,PIK3C3,RARA,SOS1,MRAS,MAP2K1,FRS2,RPS6KB1,AKT2,PIK3C2A,GRB2,FGFR1,FGFR2,CSF2RB,GAB1,ARAF,PIK3CB,IDH2,PIK3CD,PIM2
TGF-β Signaling	0.00162181	0.515736	ZFYVE9,RAF1,TGFBR1,MAPK1,GRB2,SMAD3,HDAC1,SOS2,SMAD7,MAPK9,HRAS,BMPR2,BMPR1B,MAPK11,ACVR1B,EP300,FOS,MAPK14,RNF111,MAPK3,SOS1,MRAS,TGFB2,MAP3K7,SMURF2,MAP2K1,ACVR2A
Paxillin Signaling	0.00165959	0.526089	MAPK1,PTK2B,ARF1,SOS2,HRAS,KLB,MAPK11,BCAR1,NCK2,ITGA3,PAK1,ARFIP2,PIK3C3,SOS1,MRAS,ITGAV,FRS2,PARVA,PAK4,PIK3C2A,GRB2,ACTN2,FGFR1,FGFR2,MAPK9,ITGAL,MAPK14,TLN2,GAB1,PIK3CB,PIK3CD,ACTN4,ACTG1
RhoA Signaling	0.0017378	0.549145	ARPC1B,SEPT9,PTK2B,PIP4K2B,PPP1CB,ARHGEF1,PIP5K1B,ROCK2,ARHGAP12,CDC42EP1,GNA13,MYL12A,PLXNA1,ARHGAP6,ARHGEF12,RTKN,GNA12,SEPT7,RDX,PKN1,PLD1,MYL9,PIP5K1A,RHPN2,LPAR1,RND3,PIP5K1C,PLEKHG5,RHOA,PIP4K2A,ACTG1,SEPT2,PIP4K2C,MSN,KTN1
Tight Junction Signaling	0.0017378	0.549145	PRKACB,MYH10,TGFBR1,VTI1A,PPP2CA,NAPG,JAM2,MYH7B,PRKCZ,NSF,MPDZ,AKT1,LLGL1,CGN,PPM1L,TGFB2,PRKAR1B,PPP2R5C,STX4,VASP,TNFRSF11B,CLDN10,TIAM1,AKT2,CSTF1,TJP1,YBX3,CNKSR3,GPAA1,SNAP25,PPP2R5A,MYL9,EPB41,FOS,TJP3,PPP2R1A,PRKCI,JAM3,PTPA,PPP2R3A,RHOA,PRKACA,CSTF3,ACTG1,PRKAR1A
Amyloid Processing	0.00194984	0.612251	PRKACB,CAPN5,AKT2,MAPK1,CSNK1D,MAPK11,APP,CSNK1E,CSNK2A2,MAPK14,AKT1,APH1A,MAPK3,PRKAR1B,PRKACA,CAPN7,PRKAR1A,PSEN1
Neuregulin Signaling	0.00194984	0.612251	RAF1,MAPK1,SOS2,HRAS,PRKCZ,ITGA3,AKT1,HSP90AB1,MAPK3,SOS1,MRAS,ERBB2,MAP2K1,PRKD1,RPS6KB1,AKT2,PRKCQ,GRB2,ERBIN,PRKCI,PLCG2,PRKCD,PRKCH,CDKN1B,ELK1,PSEN1,PRKCB
Small Cell Lung Cancer Signaling	0.00204174	0.637022	NFKBIE,KLB,CCND1,IKBKG,NFKBIA,CASP9,AKT1,PIK3C3,RXRB,FRS2,TRAF1,AKT2,CCNE2,PIK3C2A,GRB2,FGFR1,APAF1,FGFR2,PIAS3,BCL2L1,GAB1,E2F1,PIK3CD,PIK3CB,CDKN1B,PTGS2
Cardiac β-adrenergic Signaling	0.00218776	0.680394	PRKACB,PPP2CA,PDE12,AKAP9,PPP1CB,AKAP3,MPPE1,AKAP11,AKAP2,AKAP14,PDE7B,ADCY5,PPP1R7,PPM1L,MRAS,PRKAR1B,PPP2R5C,PPP1CA,APEX1,ADCY2,CACNA1D,PDE4C,ADCY3,ADCY6,SLC8A2,PDE4B,PPP2R5A,ADCY9,TULP2,PPP2R1A,PTPA,PPP1R14D,PPP2R3A,PDE1B,GNB2,AKAP10,PRKACA,PRKAR1A
IL-15 Signaling	0.00218776	0.680394	STAT6,RAF1,AKT2,PIK3C2A,MAPK1,GRB2,FGFR1,TYK2,HRAS,FGFR2,JAK2,MAPK11,KLB,BCL2L1,MAPK14,AKT1,GAB1,PIK3C3,MAPK3,MRAS,PIK3CB,PIK3CD,MAP2K1,FRS2
Ceramide Signaling	0.00218776	0.680394	RAF1,PPP2CA,HRAS,KLB,PRKCZ,DIABLO,AKT1,MAPK3,PIK3C3,PPM1L,MRAS,PPP2R5C,MAP2K1,FRS2,TNFRSF11B,AKT2,PIK3C2A,GRB2,FGFR1,FGFR2,PPP2R5A,FOS,PPP2R1A,GAB1,PPP2R3A,PTPA,PIK3CB,PIK3CD
Ephrin Receptor Signaling	0.00234423	0.722022	RAF1,FYN,ARPC1B,MAPK1,PTPN13,SOS2,HRAS,EPHA4,GNA14,JAK2,BCAR1,EP300,NCK2,VEGFA,ROCK2,PAK1,ITGA3,EPHB1,AKT1,SDC2,MAPK3,EFNB1,SOS1,MRAS,EFNB3,GNA13,MAP2K1,RASA1,AKT2,PAK4,ANGPT1,GRB2,GNA12,SH2D3C,GNAI1,VEGFC,RAP1A,ATF2,GNAI2,GNAI3,EPHA10,SDCBP,RHOA,GNB2,EPHB3,PDGFD
iNOS Signaling	0.00239883	0.736442	CAMK4,MAPK1,MYD88,NFKBIE,TYK2,IFNGR2,IFNGR1,JAK2,MAPK11,IRAK1,CALM1 (includes others),FOS,IKBKG,MAPK14,NFKBIA,IRAK4
Axonal Guidance Signaling	0.00245471	0.751141	RAF1,SOS2,HRAS,VEGFA,NCK2,PAK1,ITGA3,EPHB1,GNA13,FRS2,PRKD1,AKT2,PRKCQ,PTCH1,FGFR2,PLCL2,RAP1A,MYL9,GAB1,PLCG2,GNB2,RTN4,PRKACA,PIK3CD,PDGFD,NRP1,FYN,ARPC1B,PDIA3,EPHA4,GNA14,PRKCZ,PLCD1,AKT1,MYSM1,PIK3C3,SOS1,PSMD14,RASSF5,PPP3CA,MYL12A,PLXNA1,GRB2,GNA12,PLCZ1,SEMA3A,GNAI3,SEMA3C,SEMA7A,PRKCB,PRKACB,MAPK1,NFATC3,UNC5B,TUBB,ROCK2,PLCE1,SEMA3D,ADAM28,MAPK3,MRAS,UNC5D,EFNB3,CHMP1A,RASA1,ADAMTS1,FES…
Macropinocytosis Signaling	0.0025704	0.783971	PRKCQ,PIK3C2A,GRB2,FGFR1,FGFR2,HRAS,RAB34,KLB,PRKCZ,PAK1,PRKCI,GAB1,RHOA,PRKCD,PLCG2,PIK3C3,MRAS,PRKCH,PIK3CB,PIK3CD,ACTN4,PDGFD,FRS2,PRKD1,PRKCB
Gα12/13 Signaling	0.00288403	0.876746	RAF1,MAPK1,PTK2B,NFKBIE,HRAS,ARHGEF1,KLB,ROCK2,IKBKG,AKT1,NFKBIA,PIK3C3,MAPK3,MRAS,GNA13,RASA1,MAP2K1,FRS2,MYL12A,AKT2,PIK3C2A,GRB2,GNA12,FGFR1,MEF2A,FGFR2,MAPK9,MYL9,CDH2,LPAR1,GAB1,RHOA,PIK3CB,PIK3CD,MAPK7,ELK1
Signaling by Rho Family GTPases	0.00309029	0.93636	RAF1,MAPK1,SEPT9,PIP4K2B,ARHGEF1,PIP5K1B,ROCK2,PAK1,ITGA3,MAPK3,MRAS,CDC42EP1,GNA13,FRS2,RND2,ARHGEF4,FGFR1,SEPT7,RDX,FGFR2,PKN1,PLD1,MYL9,CDH2,PIP5K1A,GAB1,RND3,PIP5K1C,RHOA,NCF2,GNB2,PIK3CD,ACTG1,PIP4K2A,PIP4K2C,PPP1R12C,PTK2B,ARPC1B,GNA14,KLB,PRKCZ,ARFIP2,PIK3C3,ARHGEF3,MAP2K1,MYL12A,PAK4,ARHGEF12,PIK3C2A,GRB2,GNA12,GNAI1,MAPK9,GNAI2,GNAI3,FOS,PRKCI,PIK3CB,ELK1,SEPT2,MSN
Cell Cycle: G2/M DNA Damage Checkpoint Regulation	0.00316228	0.955008	CDKN2A,PRKDC,PTPMT1,CUL1,PLK1,AURKA,PRKCZ,PPM1D,CHEK1,EP300,TOP2B,YWHAQ,KAT2B,CDKN1A,ATR,RPS6KA1,BRCA1
Natural Killer Cell Signaling	0.00331131	0.996705	RAF1,FYN,MAPK1,SOS2,HRAS,KLB,OCRL,PRKCZ,PAK1,AKT1,MAPK3,PIK3C3,SOS1,MRAS,MAP2K1,FRS2,PRKD1,PAK4,AKT2,PRKCQ,PIK3C2A,GRB2,FGFR1,FGFR2,SH3BP2,PRKCI,GAB1,PRKCD,PLCG2,PIK3CB,PRKCH,PIK3CD,INPP5K,PRKCB
G-Protein Coupled Receptor Signaling	0.00338844	1	PRKACB,RAF1,MAPK1,PDE12,SOS2,HRAS,IKBKG,PDE7B,ADCY5,MAPK3,RGS10,MRAS,APEX1,FRS2,RASA1,GRK4,AKT2,FGFR1,FGFR2,RGS4,PDE4B,DRD2,RAP1A,ATF2,ADCY9,TULP2,GAB1,DUSP1,PDE1B,PRKACA,PIK3CD,DUSP4,RPS6KA1,FYN,CAMK4,PTK2B,NFKBIE,DUSP6,GNA14,CHRM3,KLB,MPPE1,EP300,NFKBIA,AKT1,PIK3C3,SOS1,PRKAR1B,MAP2K1,ADCY2,PDE4C,PIK3C2A,GRB2,ADCY3,ADCY6,GNAI1,GNAI2,GNAI3,PLCB4,LPAR1,PTH1R,PIK3CB,ADORA2A,ADRA1A,PRKAR1A,PRKCB
T Cell Receptor Signaling	0.00354813	1	FYN,RAF1,CAMK4,MAPK1,NFATC3,SOS2,HRAS,KLB,IKBKG,NFKBIA,PPP3CB,PIK3C3,MAPK3,SOS1,MRAS,RASA1,MAP2K1,FRS2,PPP3CA,PRKCQ,PIK3C2A,GRB2,FGFR1,FGFR2,NFATC4,FOS,CALM1 (includes others),GAB1,PIK3CB,PIK3CD,ELK1
Inhibition of Angiogenesis by TSP1	0.00363078	1	VEGFA,FYN,AKT2,AKT1,MAPK14,TGFBR1,CASP3,MAPK1,SDC2,CD36,MAPK9,KDR,MAPK11
CMP-N-acetylneuraminate Biosynthesis I (Eukaryotes)	0.00416869	1	GNE,NAGK,CMAS,NANP
Chemokine Signaling	0.0042658	1	RAF1,CAMK4,PTK2B,MAPK1,GNAI1,PPP1CB,HRAS,CCL24,MAPK11,ROCK2,GNAI2,GNAI3,CALM1 (includes others),FOS,PLCB4,MAPK14,PLCG2,MAPK3,RHOA,MRAS,MAP2K1,PRKCB
HMGB1 Signaling	0.00436516	1	MAPK1,RBBP7,HRAS,KLB,MAPK11,KAT2B,AKT1,MAPK3,PIK3C3,MRAS,TGFB2,MAP2K1,FRS2,TNFRSF11B,RND2,AKT2,KAT7,PIK3C2A,GRB2,FGFR1,IFNGR2,MAPK9,FGFR2,IFNGR1,IL1R1,FOS,MAPK14,KAT6B,RND3,GAB1,KAT6A,RHOA,IL1B,PIK3CB,PIK3CD,ELK1
4-1BB Signaling in T Lymphocytes	0.00457088	1	IKBKG,MAPK14,NFKBIA,MAPK1,MAPK3,NFKBIE,MAPK9,IKBKAP,MAP2K1,MAPK11,TRAF1,ATF2
ERK5 Signaling	0.00457088	1	RPS6KB1,GNA12,MEF2A,HRAS,RPS6KA5,PRKCZ,ATF2,EP300,YWHAQ,FOS,AKT1,GAB1,MRAS,RPS6KA4,RPS6KA2,GNA13,MAPK7,RPS6KA1,WNK1,MAP3K3
Phospholipase C Signaling	0.00467735	1	RAF1,MAPK1,NFATC3,SOS2,HRAS,ARHGEF1,ITGA3,PLCE1,ADCY5,MAPK3,HDAC7,MRAS,GNA13,PRKD1,RND2,ARHGEF4,PRKCQ,ITPR2,RALB,RAP1A,PLD1,HDAC5,ATF2,MYL9,ADCY9,RND3,RHOA,PLCG2,PRKCD,GNB2,PRKCH,FYN,CAMK4,RALA,PPP1CB,PRKCZ,EP300,PLA2G4E,PPP3CB,SOS1,ARHGEF3,MAP2K1,PPP3CA,MYL12A,ADCY2,ARHGEF12,GRB2,HDAC1,ADCY3,MEF2A,ADCY6,PLA2G1B,NFATC4,CALM1 (includes others),PLCB4,PLA2G4D,PRKCI,PRKCB
Cell Cycle Regulation by BTG Family Proteins	0.0047863	1	E2F6,PPP2R1A,CCNE2,PPP2R3A,PTPA,PPP2CA,BTG2,PPM1L,E2F1,PPP2R5C,CCND1,NOCT,PPP2R5A
Neurotrophin/TRK Signaling	0.00489779	1	RAF1,PIK3C2A,MAPK1,GRB2,FGFR1,SOS2,HRAS,FGFR2,KLB,ATF2,EP300,FOS,AKT1,GAB1,PIK3C3,MAPK3,SOS1,MRAS,PIK3CB,PIK3CD,RPS6KA1,MAP2K1,FRS2
Mitochondrial L-carnitine Shuttle Pathway	0.00501187	1	ACSL3,CPT1A,ACSL4,SLC27A1,CPT1C,ACSBG2,SLC27A4,ACSL1
Actin Cytoskeleton Signaling	0.00501187	1	RAF1,MYH10,MAPK1,SOS2,PIP4K2B,HRAS,ARHGEF1,PIP5K1B,MYH7B,ROCK2,ITGA3,PAK1,CYFIP2,MAPK3,MRAS,GNA13,FRS2,ARHGAP24,TIAM1,ARHGEF4,FGF9,FGFR1,RDX,FGFR2,MYL9,PIP5K1A,TLN2,TIAM2,GAB1,PIP5K1C,RHOA,PIK3CD,ACTN4,PDGFD,ACTG1,PIP4K2A,PIP4K2C,FN1,ARPC1B,PPP1CB,TRIO,BCAR1,KLB,PIK3C3,SOS1,MAP2K1,MYL12A,NCKAP1,PAK4,ARHGEF12,PIK3C2A,GRB2,ACTN2,GNA12,PIK3CB,MSN
Role of MAPK Signaling in the Pathogenesis of Influenza	0.00512861	1	PAFAH1B2,PNPLA8,RAF1,AKT2,MAPK1,CASP3,PLA2G1B,HRAS,MAPK9,MAPK11,ATF2,RABGEF1,PLA2G4E,AKT1,PLA2G4D,MAPK14,PLB1,MAPK3,MRAS,PTGS2,PAFAH1B1,MAP2K1
FGF Signaling	0.0057544	1	RAF1,MAPK1,SOS2,HRAS,KLB,MAPK11,EP300,AKT1,MAPK3,PIK3C3,SOS1,MAPKAPK2,MAP2K1,FRS2,AKT2,PIK3C2A,GRB2,FGFR1,FGF9,FGFR2,RPS6KA5,ATF2,MAPK14,GAB1,PIK3CB,PIK3CD
Induction of Apoptosis by HIV1	0.00588844	1	SLC25A13,SLC25A4,CASP3,NFKBIE,APAF1,MAPK9,DFFA,DIABLO,BCL2L1,TRADD,IKBKG,CASP9,RIPK1,NFKBIA,IKBKAP,SLC25A10,BIRC3,TNFRSF11B,TRAF1
Germ Cell-Sertoli Cell Junction Signaling	0.00616595	1	TGFBR1,MAPK1,HRAS,TUBB,BCAR1,KLB,ITGA3,PAK1,AKT1,PIK3C3,MAPK3,MAP3K7,TGFB2,MRAS,MTMR2,MAP2K1,FRS2,RAB8B,RND2,PAK4,EPN1,PIK3C2A,TJP1,GRB2,FGFR1,ACTN2,MAP3K13,TUBA4A,FGFR2,MAPK9,PLS1,CDH2,MAPK14,TUBB6,RND3,GAB1,RHOA,ZYX,PIK3CB,PIK3CD,ACTN4,CLINT1,MAP3K3,ACTG1
Endoplasmic Reticulum Stress Pathway	0.00616595	1	CASP9,CASP3,MBTPS1,DNAJC3,ATF6,EIF2S1,EIF2AK3,CASP7,MBTPS2
B Cell Activating Factor Signaling	0.00645654	1	FOS,IKBKG,MAPK14,NFKBIA,MAPK1,NFATC3,NFKBIE,MAPK9,IKBKAP,NFATC4,ELK1,MAPK11,TNFSF13B,TRAF1
CCR5 Signaling in Macrophages	0.00645654	1	CAMK4,PRKCQ,PTK2B,MAPK1,GNAI1,MAPK9,MAPK11,PRKCZ,GNAI2,FOS,CALM1 (includes others),GNAI3,PRKCI,MAPK14,PLCG2,PRKCD,GNB2,MRAS,PRKCH,PRKD1,PRKCB
Semaphorin Signaling in Neurons	0.00776247	1	RND2,FYN,PLXNA1,PAK4,ARHGEF12,MAPK1,FES,DPYSL4,DPYSL5,ROCK2,SEMA3A,PAK1,RND3,MAPK3,RHOA,NRP1,SEMA7A
Glioma Invasiveness Signaling	0.00776247	1	RND2,TIMP3,PIK3C2A,MAPK1,GRB2,FGFR1,HRAS,FGFR2,KLB,TIMP4,GAB1,RND3,PIK3C3,MAPK3,RHOA,MRAS,ITGAV,PIK3CB,PIK3CD,FRS2,TIMP2
HIF1α Signaling	0.00831764	1	MAPK1,HRAS,NAA10,KLB,MAPK11,MMP24,EP300,VEGFA,AKT1,MAPK3,PIK3C3,MRAS,EGLN3,MMP12,APEX1,FRS2,AKT2,PIK3C2A,GRB2,FGFR1,MAPK9,VEGFC,FGFR2,MAPK14,GAB1,CUL2,RBX1,NCOA1,PIK3CB,PIK3CD,MAPK7
Mouse Embryonic Stem Cell Pluripotency	0.00831764	1	RAF1,MAPK1,SOS2,HRAS,BMPR2,JAK2,KLB,MAPK11,ID1,AKT1,MAPK3,PIK3C3,SOS1,MAP3K7,MRAS,MAP2K1,FRS2,AKT2,PIK3C2A,GRB2,FGFR1,TYK2,FGFR2,ID3,MAPK14,GAB1,FZD6,PIK3CB,PIK3CD
Adipogenesis pathway	0.00891251	1	CDKN2A,SMAD3,NR2F2,RBBP7,FBXW7,BMPR2,LPIN1,AKT1,KAT2B,PAXIP1,EZH2,HDAC7,GTF2H5,RPS6KB1,ARNTL,CCNH,KAT7,FGFR1,HDAC1,SAP130,FGFR2,SENP2,NFATC4,NOCT,HDAC5,NR1D2,RUNX1T1,KAT6B,KAT6A,KLF5,FZD6,GTF2H1,KLF3,RPS6KA1,RBBP4
Leukocyte Extravasation Signaling	0.00891251	1	MAPK1,JAM2,MMP24,ROCK2,ITGA3,ARHGAP12,FRS2,PRKD1,TIMP2,PRKCQ,FGFR1,RDX,THY1,FGFR2,RAP1A,TIMP4,GAB1,JAM3,RHOA,PLCG2,PRKCD,NCF2,PRKCH,PIK3CD,ACTN4,ACTG1,PTK2B,BCAR1,MAPK11,KLB,PRKCZ,PIK3C3,RASSF5,MMP12,VASP,CLDN10,TIMP3,ARHGAP6,PIK3C2A,GRB2,ACTN2,GNAI1,MAPK9,ITGAL,GNAI2,GNAI3,PRKCI,MAPK14,PIK3CB,PRKCB,MSN
nNOS Signaling in Skeletal Muscle Cells	0.00912011	1	CALM1 (includes others),CAMK4,RYR3,SNTA1,SNTB1,RYR1,DAG1
Antiproliferative Role of TOB in T Cell Signaling	0.00977237	1	PABPC1,CCNE2,TGFBR1,MAPK1,SMAD3,CUL1,TGFB2,CDKN1B,RPS6KA1,TWSG1
Role of PI3K/AKT Signaling in the Pathogenesis of Influenza	0.0102329	1	AKT2,PIK3C2A,MAPK1,GRB2,NFKBIE,FGFR1,GNAI1,FGFR2,KLB,GNAI2,GNAI3,AKT1,CASP9,NFKBIA,GAB1,PIK3C3,MAPK3,ZNF346,PIK3CB,PIK3CD,MAP2K1,FRS2
Antioxidant Action of Vitamin C	0.0104713	1	PAFAH1B2,MAPK1,PDIA3,NFKBIE,JAK2,GLRX,MAPK11,PLCD1,SLC23A2,PLA2G4E,IKBKG,NFKBIA,PLCE1,MAPK3,PLB1,PNPLA8,PLA2G1B,MAPK9,PLCL2,PLD1,TXNRD3,PLCZ1,CSF2RB,PLCB4,MAPK14,PLA2G4D,PLCG2,PAFAH1B1
Oncostatin M Signaling	0.0104713	1	RAF1,TIMP3,MAPK1,GRB2,MAPK3,SOS1,TYK2,MRAS,HRAS,JAK2,ELK1,MAP2K1
GPCR-Mediated Integration of Enteroendocrine Signaling Exemplified by an L Cell	0.0109648	1	PRKACB,ADCY2,PDIA3,ITPR2,ADCY3,ADCY6,GNAI1,PLCL2,GNA14,GNAI2,PLCZ1,PLCD1,GNAI3,ADCY9,PLCB4,PLCE1,ADCY5,PLCG2,PRKAR1B,PRKACA,PRKAR1A
Acute Phase Response Signaling	0.0109648	1	RAF1,FN1,MAPK1,NFKBIE,SOS2,HRAS,JAK2,MAPK11,FGG,HNRNPK,IRAK1,C1R,TRADD,IKBKG,NFKBIA,AKT1,MAPK3,SOS1,MAP3K7,MRAS,SOCS2,NOLC1,MAP2K1,TNFRSF11B,AKT2,MYD88,GRB2,AHSG,MAPK9,IL1R1,HMOX2,C5,FOS,KLKB1,MAPK14,RIPK1,TF,IL1B,PIK3CB,PIK3CD,CRABP2,ELK1
SAPK/JNK Signaling	0.011749	1	NFATC3,SOS2,HRAS,KLB,HNRNPK,TRADD,PIK3C3,SOS1,MRAS,MAP3K7,GNA13,FRS2,PIK3C2A,GRB2,FGFR1,GNA12,MAP3K13,MAPK9,FGFR2,MAPK8IP1,ATF2,RIPK1,GAB1,PIK3CB,DUSP4,PIK3CD,ELK1,MAP3K3
Cell Cycle: G1/S Checkpoint Regulation	0.0123027	1	CDKN2A,CCNE2,SMAD3,HDAC1,CUL1,CDKN2C,CCND1,HDAC5,E2F6,CDKN2D,CCND3,CDKN1A,HDAC7,E2F1,TGFB2,RPL5,ATR,CDKN1B,CDC25A
Hereditary Breast Cancer Signaling	0.0128825	1	GADD45B,ARID1A,BARD1,HRAS,POLR2B,DDB2,KLB,CCND1,EP300,CHEK1,AKT1,POLR2C,PIK3C3,HDAC7,MRAS,RFC2,SLC19A1,BRCA1,FRS2,POLR2I,AKT2,PIK3C2A,GRB2,FGFR1,HDAC1,FGFR2,RFC1,HDAC5,GAB1,CDKN1A,E2F1,PIK3CB,ATR,PIK3CD,FANCA,PHF10
Netrin Signaling	0.0131826	1	NCK2,PRKACB,PPP3CB,NFATC3,RYR3,UNC5B,PRKAR1B,UNC5D,PRKACA,RYR1,NFATC4,PPP3CA,PRKAR1A
Nucleotide Excision Repair Pathway	0.0134896	1	POLR2I,CCNH,RPA3,ERCC1,ERCC6,POLR2C,ERCC8,GTF2H5,GTF2H1,POLR2B,RAD23B,RPA2
Granzyme B Signaling	0.0138038	1	PRKDC,CASP9,CASP3,NUMA1,APAF1,LMNB1,DFFA
Hypoxia Signaling in the Cardiovascular System	0.0144544	1	P4HB,UBE2A,NFKBIE,NQO1,CSNK1D,UBE2L6,ATF2,EP300,UBE2G2,VEGFA,UBE2D2,AKT1,NFKBIA,UBE2H,HSP90AB1,HIF1AN,UBE2D3,UBE2E1,UBE2C
DNA Methylation and Transcriptional Repression Signaling	0.0154882	1	CHD3,CHD4,HDAC1,RBBP7,ARID4B,SAP130,DNMT1,RBBP4
1D-myo-inositol Hexakisphosphate Biosynthesis II (Mammalian)	0.0154882	1	CALM1 (includes others),ITPK1,ITPKC,ITPKA,INPP5K,INPP5A,OCRL,PMPCA
Phagosome Maturation	0.0162181	1	B2M,VPS39,VTI1A,VPS28,PRDX1,CTSO,DYNC1I1,NAPG,TUBB,ATP6AP1,PRDX6,CTSF,NSF,DYNC1I2,CTSS,PIK3C3,LAMP1,VPS16,VPS41,TUBA4A,CANX,ATP6V1A,GPAA1,TSG101,SNAP25,ATP6V0A1,ATP6V1E1,CTSA,ATP6V1H,TUBB6,NCF2,ATP6V0A2,ATP6V0D1,VPS37B,EEA1,PRDX2
Cellular Effects of Sildenafil (Viagra)	0.0165959	1	PRKACB,MYH10,CAMK4,GUCY2C,PDIA3,PPP1CB,KCNN2,MYH7B,PLCD1,PLCE1,ADCY5,PRKAR1B,KCNQ3,MYL12A,ADCY2,CACNA1D,PDE4C,ITPR2,ADCY3,ADCY6,PLCL2,PDE4B,KCNH2,PLCZ1,MYL9,CALM1 (includes others),ADCY9,PLCB4,PLCG2,PDE1B,PRKACA,ACTG1,PRKAR1A
Assembly of RNA Polymerase III Complex	0.0165959	1	BDP1,GTF3C2,GTF3C3,GTF3A,BRF2,BRF1
Fatty Acid Activation	0.0165959	1	ACSL3,ACSL4,SLC27A1,ACSBG2,SLC27A4,ACSL1
Sertoli Cell-Sertoli Cell Junction Signaling	0.0165959	1	PRKACB,SPTBN1,RAF1,MAPK1,JAM2,HRAS,TUBB,BCAR1,MAPK11,ITGA3,AKT1,MAPK3,CGN,MAP3K7,MRAS,PRKAR1B,MTMR2,MAP2K1,RAB8B,DLG1,CLDN10,EPN1,AKT2,TJP1,ACTN2,MAP3K13,TUBA4A,MAPK9,YBX3,PLS1,ATF2,EPB41,TJP3,MAPK14,TUBB6,JAM3,PRKACA,ACTN4,CLINT1,ELK1,MAP3K3,ACTG1,PRKAR1A
Aryl Hydrocarbon Receptor Signaling	0.017378	1	CDKN2A,TRIP11,MAPK1,NQO2,CCND1,EP300,CHEK1,CCND3,HSP90AB1,ALDH1A3,MAPK3,RARA,ALDH3A2,TGFB2,RXRB,ALDH5A1,ALDH7A1,MGST1,CCNE2,MED1,NQO1,APAF1,CYP1B1,ALDH9A1,FOS,MGST2,CDKN1A,E2F1,ALDH1A2,IL1B,ATR,ALDH18A1,CDKN1B,ESR2,MGST3
FcγRIIB Signaling in B Lymphocytes	0.017378	1	PIK3C2A,GRB2,FGFR1,HRAS,MAPK9,FGFR2,KLB,AKT1,GAB1,PLCG2,PIK3C3,SOS1,MRAS,PIK3CB,PIK3CD,FRS2
IL-4 Signaling	0.0186209	1	STAT6,RPS6KB1,AKT2,PIK3C2A,GRB2,NFATC3,FGFR1,TYK2,SOS2,HRAS,FGFR2,NFATC4,JAK2,OCRL,KLB,AKT1,GAB1,PIK3C3,SOS1,MRAS,PIK3CB,PIK3CD,INPP5K,FRS2
TNFR1 Signaling	0.0186209	1	PAK4,CASP3,NFKBIE,APAF1,TNFAIP3,TANK,TRADD,FOS,PAK1,IKBKG,CASP9,NFKBIA,RIPK1,BIRC3,CASP7
Cancer Drug Resistance By Drug Efflux	0.0186209	1	RAF1,ABCB1,FOXO4,AKT2,AKT1,ARAF,MAPK1,MAPK3,MRAS,HRAS,PIK3CB,PIK3CD,PTGS2,PDK1,MAP2K1
ATM Signaling	0.0186209	1	SMC3,GADD45B,TOPBP1,MDC1,MAPK9,ZEB1,MAPK11,ATF2,EP300,PPM1D,CHEK1,USP7,RNF168,MAPK14,NFKBIA,SMC2,TRRAP,CDKN1A,ATR,TLK2,BRCA1,CDC25A
Glutathione Redox Reactions II	0.0190546	1	TXNDC12,PDIA3,GLRX
Acetate Conversion to Acetyl-CoA	0.0190546	1	ACSS3,ACSS1,ACSL1
Phagosome Formation	0.0194984	1	FCAR,FN1,PDIA3,KLB,PRKCZ,PLCD1,ITGA3,PLCE1,PIK3C3,FRS2,PRKD1,RND2,PRKCQ,PIK3C2A,GRB2,FGFR1,FGFR2,PLCL2,PLCZ1,PLCB4,CLEC7A,PRKCI,GAB1,RND3,PRKCD,PLCG2,RHOA,PIK3CB,PRKCH,PIK3CD,PRKCB
Methionine Degradation I (to Homocysteine)	0.0199526	1	SUV39H2,PRMT3,AHCYL2,MAT2B,EHMT1,MRM2,NSUN4
IL-12 Signaling and Production in Macrophages	0.0199526	1	MAPK1,MAPK11,KLB,PRKCZ,EP300,JMJD6,IKBKG,AKT1,PIK3C3,MAPK3,TGFB2,MAP2K1,FRS2,PRKD1,STAT6,AKT2,PRKCQ,PIK3C2A,GRB2,MYD88,FGFR1,MAPK9,FGFR2,IFNGR1,PCYOX1,FOS,MAPK14,PRKCI,GAB1,PRKCD,NCOA1,PIK3CB,PRKCH,PIK3CD,CLU,PRKCB
BMP signaling pathway	0.0204174	1	PRKACB,RAF1,CAMK4,MAPK1,GRB2,SMAD7,HRAS,BMPR2,MAPK9,BMPR1B,MAPK11,ATF2,MAPK14,MAPK3,SOS1,PRKAR1B,MRAS,PRKACA,MAP3K7,MAP2K1,PRKAR1A
Oxidative Ethanol Degradation III	0.0213796	1	ACSS3,ALDH1A3,ALDH3A2,ALDH1A2,ACSS1,ALDH9A1,ACSL1,ALDH7A1
Superpathway of D-myo-inositol (1,4,5)-trisphosphate Metabolism	0.0223872	1	CALM1 (includes others),IMPA1,ITPKC,IMPA2,ITPKA,INPP5K,INPP5A,OCRL,PMPCA
Ethanol Degradation IV	0.0223872	1	ACSS3,ALDH1A3,ALDH3A2,ALDH1A2,CAT,ACSS1,ALDH9A1,ACSL1,ALDH7A1
Clathrin-mediated Endocytosis Signaling	0.0245471	1	EPS15,RAB4A,ARPC1B,PICALM,AP2B1,GAK,CLTB,SH3GLB1,KLB,AP2A2,VEGFA,SNX9,PPP3CB,PIK3C3,AMPH,SH3GLB2,LDLRAP1,FRS2,PPP3CA,MYO6,AP2M1,EPN1,PIK3C2A,GRB2,FGFR1,FGF9,USP9X,CLTC,VEGFC,FGFR2,PCYOX1,HIP1,TSG101,CSNK2A2,LDLR,TF,GAB1,PIP5K1C,TFRC,PIK3CB,PIK3CD,DNM1L,PDGFD,ACTG1,CLU,HIP1R
Ephrin B Signaling	0.0251189	1	MAPK1,GNA12,GNAI1,HRAS,GNA14,HNRNPK,ROCK2,NCK2,GNAI2,GNAI3,PAK1,EPHB1,EFNB1,MAPK3,RHOA,GNB2,MRAS,EPHB3,EFNB3,GNA13
April Mediated Signaling	0.0263027	1	FOS,IKBKG,MAPK14,NFKBIA,MAPK1,NFATC3,NFKBIE,MAPK9,NFATC4,ELK1,MAPK11,TRAF1
Notch Signaling	0.0263027	1	MAML1,FURIN,NOTCH3,DTX1,APH1A,MAML3,RBPJ,MAML2,HEY2,NUMBL,PSEN1,HEY1
VDR/RXR Activation	0.0269153	1	SERPINB1,LRP5,PRKCQ,PPARD,MED1,IGFBP5,PSMC5,PRKCZ,EP300,YY1,PRKCI,PRKCD,CDKN1A,MXD1,NCOA1,TGFB2,PRKCH,CDKN1B,RXRB,PRKD1,PRKCB
Reelin Signaling in Neurons	0.0269153	1	PAFAH1B2,FYN,ARHGEF4,ARHGEF12,PIK3C2A,GRB2,FGFR1,FGFR2,MAPK9,ARHGEF1,MAPK8IP1,ITGAL,KLB,APP,ITGA3,AKT1,NDEL1,GAB1,PIK3C3,PIK3CB,PIK3CD,ARHGEF3,PAFAH1B1,FRS2
Ephrin A Signaling	0.0269153	1	FYN,PIK3C2A,GRB2,FGFR1,FGFR2,EPHA4,BCAR1,KLB,ROCK2,EPHA10,PAK1,GAB1,PIK3C3,RHOA,PIK3CB,PIK3CD,FRS2
Hepatic Cholestasis	0.0275423	1	ABCG8,PRKACB,SLC4A2,NR1H4,NFKBIE,PRKCZ,IRAK1,IKBKG,NFKBIA,IL1RL2,ADCY5,RARA,PPRC1,MAP3K7,TGFB2,PRKAR1B,PRKD1,TNFRSF11B,ABCB1,ADCY2,PRKCQ,MYD88,ADCY3,ADCY6,MAPK9,IL1R1,ADCY9,PRKCI,FABP6,SLCO3A1,PRKCD,PRKACA,IL1B,PRKCH,INSR,IRAK4,PRKAR1A,PRKCB
TWEAK Signaling	0.0275423	1	TRADD,IKBKG,RIPK1,CASP9,NFKBIA,CASP3,NFKBIE,APAF1,BIRC3,CASP7,TRAF1
Tec Kinase Signaling	0.0301995	1	FYN,PTK2B,JAK2,GNA14,KLB,PRKCZ,ITGA3,PAK1,PIK3C3,MRAS,GNA13,FRS2,PRKD1,RND2,STAT6,PAK4,PRKCQ,PIK3C2A,GRB2,GNA12,FGFR1,TYK2,GNAI1,FGFR2,MAPK9,GNAI2,GNAI3,FOS,PRKCI,RND3,GAB1,PRKCD,PLCG2,RHOA,GNB2,PIK3CB,PRKCH,PIK3CD,ACTG1,PRKCB
UDP-N-acetyl-D-galactosamine Biosynthesis II	0.030903	1	HK1,GNPNAT1,HK2,GNPDA2,UAP1
Choline Degradation I	0.030903	1	CHDH,ALDH7A1
Sulfate Activation for Sulfonation	0.030903	1	PAPSS1,PAPSS2
Cardiolipin Biosynthesis II	0.030903	1	PTPMT1,PGS1
Formaldehyde Oxidation II (Glutathione-dependent)	0.030903	1	ADH5,ESD
Glutamine Degradation I	0.030903	1	GLS,GLS2
CD27 Signaling in Lymphocytes	0.0316228	1	CASP3,NFKBIE,MAP3K13,APAF1,MAPK9,BCL2L1,FOS,IKBKG,NFKBIA,CASP9,CD70,MAP3K7,IKBKAP,MAP3K3,MAP2K1
p38 MAPK Signaling	0.0316228	1	TGFBR1,SRF,MAPK11,IRAK1,EP300,TRADD,PLA2G4E,IL1RL2,TGFB2,MAP3K7,RPS6KA2,MAPKAPK2,RPS6KB1,MAPKAPK3,PLA2G1B,MEF2A,MAPKAPK5,RPS6KA5,IL1R1,ATF2,PLA2G4D,MAPK14,H3F3A/H3F3B,DUSP1,IL1B,RPS6KA4,RPS6KA1,ELK1,IRAK4
tRNA Splicing	0.0323594	1	TULP2,TSEN15,PDE4C,PDE7B,TSEN34,PDE12,TSEN54,PDE1B,PDE4B,TSEN2,APEX1,MPPE1
Antiproliferative Role of Somatostatin Receptor 2	0.0331131	1	PIK3C2A,MAPK1,GUCY2C,GRB2,FGFR1,HRAS,FGFR2,KLB,GAB1,MAPK3,PIK3C3,CDKN1A,GNB2,MRAS,PIK3CB,PIK3CD,CDKN1B,ELK1,FRS2,MAP2K1
Apoptosis Signaling	0.0331131	1	CAPN5,RAF1,PRKCQ,MAPK1,CASP3,NFKBIE,APAF1,HRAS,DFFA,DIABLO,BCL2L1,IKBKG,CASP9,NFKBIA,PLCG2,MAPK3,MRAS,CAPN7,RPS6KA1,MAP2K1,BIRC3,CASP7,MCL1
Phospholipases	0.0371535	1	PAFAH1B2,PNPLA8,PDIA3,PLA2G1B,PLCL2,PLCH1,PLD1,PLCZ1,PLCD1,PLA2G4E,PLCB4,PLA2G4D,PLCE1,PLCG2,PLB1,LIPG,PAFAH1B1
Citrulline Biosynthesis	0.0371535	1	GLS,ARG2,ALDH18A1,GLS2
GADD45 Signaling	0.0371535	1	CCNE2,GADD45B,CCND3,CDKN1A,ATR,BRCA1,CCND1
DNA damage-induced 14-3-3σ Signaling	0.0371535	1	CCNE2,AKT2,AKT1,HUS1,ATR,BRCA1,RAD1
Cysteine Biosynthesis III (mammalia)	0.0371535	1	SUV39H2,PRMT3,AHCYL2,MAT2B,EHMT1,MRM2,NSUN4
Role of PKR in Interferon Induction and Antiviral Response	0.0389045	1	IKBKG,AKT1,MAPK14,CASP9,NFKBIA,CASP3,NFKBIE,APAF1,MAP3K7,EIF2S1,RNASEL,ATF2
Ovarian Cancer Signaling	0.0416869	1	PRKACB,CDKN2A,RAF1,MAPK1,HRAS,KLB,CCND1,VEGFA,AKT1,MAPK3,PIK3C3,MRAS,PRKAR1B,BRCA1,MAP2K1,FRS2,RPS6KB1,AKT2,PIK3C2A,GRB2,FGF9,FGFR1,PTGS1,FGFR2,VEGFC,GAB1,E2F1,PRKACA,FZD6,EDNRA,PIK3CB,PIK3CD,PTGS2,PRKAR1A
Serine Biosynthesis	0.0416869	1	PSAT1,PSPH,PHGDH
Lysine Degradation II	0.0416869	1	AASDHPPT,AASS,ALDH7A1
Gαi Signaling	0.042658	1	PRKACB,RAF1,RALA,MAPK1,SOS2,HRAS,ADCY5,MAPK3,SOS1,RGS10,MRAS,CAV1,PRKAR1B,ADCY2,GRB2,ADCY3,RALB,GNAI1,ADCY6,RGS4,DRD2,RAP1A,GNAI2,ADCY9,GNAI3,LPAR1,GNB2,PRKACA,PRKAR1A
Unfolded protein response	0.042658	1	P4HB,CANX,DNAJC3,ATF6,MBTPS2,SEL1L,HSPA4,SYVN1,UBXN4,SREBF2,MBTPS1,VCP,CD82,DNAJA2,EIF2AK3
Fatty Acid β-oxidation I	0.0436516	1	ACSL3,ECHS1,ACAA1,ACSL4,SLC27A1,ACSBG2,SLC27A4,ACAA2,ECI1,ACSL1
MSP-RON Signaling Pathway	0.0457088	1	PIK3C2A,GRB2,FGFR1,FGFR2,JAK2,KLB,PRKCZ,CSF2RB,KLKB1,GAB1,PIK3C3,PIK3CB,PIK3CD,RPS6KA2,FRS2,ACTG1
Stearate Biosynthesis I (Animals)	0.0457088	1	BDH2,ACSL3,DHCR24,PPT1,GNPAT,ACSL4,SLC27A1,ACSBG2,ACOT9,SLC27A4,ACSL1,MBOAT7
IL-22 Signaling	0.047863	1	AKT2,AKT1,MAPK14,MAPK1,MAPK3,TYK2,MAPK9,MAPK11
Estrogen-mediated S-phase Entry	0.047863	1	E2F6,CCNE2,E2F1,CDKN1A,CDKN1B,CCND1,ESR2,CDC25A
RAN Signaling	0.047863	1	KPNB1,KPNA5,KPNA4,RANBP2,RCC1,IPO5
D-myo-inositol (1,3,4)-trisphosphate Biosynthesis	0.0489779	1	CALM1 (includes others),ITPKC,ITPKA,INPP5K,INPP5A,OCRL,PMPCA
Agrin Interactions at Neuromuscular Junction	0.0512861	1	GABPB1,PAK4,MAPK1,PKLR,LAMA2,HRAS,MAPK9,ITGAL,PAK1,ITGA3,MAPK3,UTRN,MRAS,LAMB1,GABPA,DAG1,ERBB2,ACTG1
Fcγ Receptor-mediated Phagocytosis in Macrophages and Monocytes	0.0524807	1	FYN,RPS6KB1,AKT2,PRKCQ,PTK2B,MAPK1,ARPC1B,PLD1,PRKCZ,MYO5A,NCK2,PIP5K1A,PAK1,AKT1,PRKCI,TLN2,PRKCD,MAPK3,PRKCH,ACTG1,VASP,PRKD1,PRKCB
PKCθ Signaling in T Lymphocytes	0.0524807	1	FYN,MAPK1,NFATC3,NFKBIE,SOS2,HRAS,KLB,IKBKG,NFKBIA,PPP3CB,MAPK3,PIK3C3,SOS1,MAP3K7,MRAS,FRS2,PPP3CA,PRKCQ,PIK3C2A,GRB2,FGFR1,MAP3K13,FGFR2,NFATC4,FOS,GAB1,PLCG2,CD86,PIK3CB,PIK3CD,MAP3K3
autophagy	0.0524807	1	ULK1,VPS39,VPS16,VPS41,CTSO,ATG4B,CTSF,ATG4C,CTSA,ATG9A,CTSS,WIPI1,PIK3C3,RB1CC1,LAMP1,SQSTM1
Role of Pattern Recognition Receptors in Recognition of Bacteria and Viruses	0.0524807	1	MAPK1,EIF2S1,KLB,RNASEL,PRKCZ,MAPK3,PIK3C3,TGFB2,NOD1,FRS2,PRKD1,PRKCQ,PIK3C2A,GRB2,MYD88,FGFR1,MAPK9,FGFR2,C5,CLEC7A,NOD2,PRKCI,GAB1,PRKCD,PLCG2,DDX58,MAVS,IL1B,PIK3CB,PRKCH,PIK3CD,PRKCB
cAMP-mediated signaling	0.0549541	1	PRKACB,RAF1,CAMK4,MAPK1,DUSP6,PDE12,AKAP9,AKAP3,CHRM3,MPPE1,AKAP11,EP300,AKAP2,AKAP14,PPP3CB,PDE7B,ADCY5,MAPK3,RGS10,PRKAR1B,APEX1,MAP2K1,PPP3CA,GRK4,ADCY2,PDE4C,ADCY3,GNAI1,ADCY6,RGS4,PDE4B,DRD2,RAP1A,ATF2,GNAI2,GNAI3,CALM1 (includes others),ADCY9,TULP2,LPAR1,DUSP1,PTH1R,PDE1B,AKAP10,PRKACA,DUSP4,RPS6KA1,ADORA2A,PRKAR1A
Actin Nucleation by ARP-WASP Complex	0.057544	1	RND2,PPP1R12C,ARPC1B,GRB2,GNA12,SOS2,HRAS,ROCK2,NCK2,ITGA3,RND3,RHOA,SOS1,MRAS,VASP
RhoGDI Signaling	0.057544	1	GDI1,PPP1R12C,ARPC1B,PIP4K2B,ARHGEF1,GNA14,PIP5K1B,EP300,ROCK2,ITGA3,PAK1,MRAS,ARHGAP12,GNA13,ARHGEF3,MYL12A,RND2,ARHGEF4,PAK4,ARHGAP6,ARHGEF12,GNA12,GNAI1,RDX,ARHGDIB,GNAI2,MYL9,GNAI3,CDH2,PIP5K1A,RND3,PIP5K1C,RHOA,GNB2,ESR2,PIP4K2A,ACTG1,PIP4K2C,MSN
nNOS Signaling in Neurons	0.0588844	1	CAPN5,CALM1 (includes others),CAMK4,PRKCI,PRKCQ,PPP3CB,PRKCD,PRKCH,CAPN7,PRKCZ,PPP3CA,PRKD1,PRKCB
Oleate Biosynthesis II (Animals)	0.0630957	1	SCD,UFSP2,FADS6,FADS2,CYB5A
Cholesterol Biosynthesis I	0.0630957	1	SQLE,EBP,DHCR24,HSD17B7,SC5D
Cholesterol Biosynthesis II (via 24,25-dihydrolanosterol)	0.0630957	1	SQLE,EBP,DHCR24,HSD17B7,SC5D
Cholesterol Biosynthesis III (via Desmosterol)	0.0630957	1	SQLE,EBP,DHCR24,HSD17B7,SC5D
Role of p14/p19ARF in Tumor Suppression	0.0645654	1	CDKN2A,GAB1,PIK3C2A,GRB2,PIK3C3,FGFR1,E2F1,FGFR2,PIK3CB,PIK3CD,FRS2,KLB
Role of JAK1 and JAK3 in γc Cytokine Signaling	0.0645654	1	STAT6,PIK3C2A,PTK2B,MAPK1,FES,GRB2,FGFR1,HRAS,FGFR2,JAK2,KLB,GAB1,MAPK3,PIK3C3,MRAS,PIK3CB,PIK3CD,FRS2
Colorectal Cancer Metastasis Signaling	0.0691831	1	PRKACB,TGFBR1,MAPK1,SMAD3,SOS2,HRAS,CCND1,MMP24,VEGFA,CASP9,ADCY5,MAPK3,MRAS,FRS2,RND2,AKT2,CASP3,FGFR1,TYK2,FGFR2,VEGFC,IFNGR1,ADCY9,BCL2L1,GAB1,RND3,RHOA,FZD6,GNB2,PRKACA,PIK3CD,JAK2,KLB,AKT1,PIK3C3,SOS1,PRKAR1B,TGFB2,MMP12,MAP2K1,LRP5,ADCY2,PIK3C2A,GRB2,ADCY3,ADCY6,MAPK9,BIRC5,FOS,PIK3CB,PTGS2,LRP1,PRKAR1A
Ceramide Biosynthesis	0.0724436	1	SPTLC1,SPTLC2,KDSR
CD28 Signaling in T Helper Cells	0.074131	1	FYN,CAMK4,ARPC1B,NFATC3,NFKBIE,KLB,IKBKG,PAK1,AKT1,NFKBIA,PPP3CB,PIK3C3,MAP2K1,FRS2,PPP3CA,AKT2,PRKCQ,PIK3C2A,GRB2,ITPR2,FGFR1,MAPK9,FGFR2,NFATC4,FOS,CALM1 (includes others),GAB1,CD86,PIK3CB,PIK3CD
Role of IL-17F in Allergic Inflammatory Airway Diseases	0.074131	1	RAF1,MAPK1,MAPK3,IL1B,RPS6KA4,RPS6KA5,RPS6KA2,RPS6KA1,IL17RA,MAP2K1,EP300,ATF2
IL-17A Signaling in Fibroblasts	0.0758578	1	FOS,IKBKG,MAPK14,NFKBIA,MAPK1,MAPK3,NFKBIE,MAP3K7,IL17RA,MAPK11
Fatty Acid α-oxidation	0.0776247	1	TMLHE,ALDH1A3,ALDH3A2,ALDH1A2,PTGS2,ALDH9A1,ALDH7A1
D-myo-inositol (1,4,5)-trisphosphate Degradation	0.0812831	1	IMPA1,IMPA2,INPP5K,INPP5A,OCRL,PMPCA
L-carnitine Biosynthesis	0.0831764	1	TMLHE,ALDH9A1
Glutathione Biosynthesis	0.0831764	1	GCLC,GCLM
Tetrahydrobiopterin Biosynthesis I	0.0831764	1	PTS,SPR
Oxidized GTP and dGTP Detoxification	0.0831764	1	DDX6,RUVBL2
Tetrahydrobiopterin Biosynthesis II	0.0831764	1	PTS,SPR
4-aminobutyrate Degradation I	0.0831764	1	ABAT,ALDH5A1
DNA Double-Strand Break Repair by Non-Homologous End Joining	0.0851138	1	PRKDC,WRN,DCLRE1C,XRCC4,XRCC5
IL-9 Signaling	0.0851138	1	GAB1,PIK3C2A,GRB2,PIK3C3,FGFR1,CISH,FGFR2,SOCS2,PIK3CB,PIK3CD,FRS2,KLB
Regulation of the Epithelial-Mesenchymal Transition Pathway	0.0870964	1	RAF1,TGFBR1,SNAI2,MAPK1,SMAD3,SOS2,HRAS,JAK2,KLB,MAML1,AKT1,MAPK3,PIK3C3,SOS1,TGFB2,MRAS,MAP2K1,FRS2,PDGFRB,AKT2,NOTCH3,PIK3C2A,GRB2,EGR1,FGFR1,FGF9,SNAI1,TYK2,FGFR2,ZEB1,CDH2,ARAF,GAB1,APH1A,RHOA,FZD6,PIK3CB,RBPJ,PIK3CD,PDGFD,PSEN1
Wnt/β-catenin Signaling	0.0891251	1	CDKN2A,TGFBR1,FRZB,PPP2CA,BMPR2,CCND1,EP300,CSNK1E,AKT1,DKK3,RARA,PPM1L,MAP3K7,TGFB2,SFRP5,PPP2R5C,RUVBL2,LRP5,AXIN2,AKT2,APPL2,PPARD,CSNK1G3,HDAC1,CSNK1D,DKKL1,ACVR1B,PPP2R5A,CSNK2A2,CDH2,PPP2R1A,PTPA,PPP2R3A,TLE3,FZD6,ACVR2A,LRP1
Assembly of RNA Polymerase II Complex	0.0891251	1	TAF12,TAF4B,POLR2I,CCNH,TAF6,POLR2C,TAF5,GTF2H5,GTF2H1,GTF2E2,POLR2B,GTF2A1,TAF13
Dendritic Cell Maturation	0.0933254	1	B2M,MAPK1,PDIA3,NFKBIE,CD83,JAK2,MAPK11,KLB,EP300,PLCD1,IKBKG,NFKBIA,AKT1,PLCE1,IL1RL2,MAPK3,PIK3C3,FRS2,TNFRSF11B,AKT2,PIK3C2A,GRB2,MYD88,FGFR1,RELB,MAPK9,FGFR2,PLCL2,ATF2,PLCZ1,FSCN3,PLCB4,MAPK14,GAB1,PLCG2,FSCN1,CD86,IL1B,PIK3CB,PIK3CD,COL3A1
Gαs Signaling	0.0954993	1	PRKACB,ADCY2,MAPK1,ADCY3,ADCY6,RAP1A,CHRM3,ATF2,EP300,ADCY9,ADD3,ADCY5,MAPK3,PTH1R,RYR3,ADD1,PRKACA,GNB2,MRAS,PRKAR1B,RYR1,ELK1,ADORA2A,MAP2K1,PRKAR1A
Putrescine Degradation III	0.0954993	1	ALDH1A3,ALDH3A2,ALDH1A2,SAT2,ALDH9A1,ALDH7A1,MAOA
Superpathway of Methionine Degradation	0.0977237	1	BHMT,SUV39H2,PRMT3,AHCYL2,MAT2B,CDO1,EHMT1,MRM2,NSUN4
Histamine Degradation	0.102565	1	HNMT,ALDH1A3,ALDH3A2,ALDH1A2,ALDH9A1,ALDH7A1
Calcium-induced T Lymphocyte Apoptosis	0.108393	1	CAMK4,PRKCQ,ITPR2,HDAC1,PRKCZ,EP300,CALM1 (includes others),PRKCI,PPP3CB,PRKCD,NR4A1,PRKCH,PPP3CA,PRKD1,PRKCB,ORAI1
Superpathway of Serine and Glycine Biosynthesis I	0.109901	1	PSAT1,PSPH,PHGDH
Acetyl-CoA Biosynthesis I (Pyruvate Dehydrogenase Complex)	0.109901	1	PDHA1,DLAT,PDHB
Amyotrophic Lateral Sclerosis Signaling	0.111429	1	KLB,VEGFA,PAK1,CASP9,HECW1,PIK3C3,FRS2,BIRC3,PPP3CA,CAPN5,CACNA1D,CASP3,PIK3C2A,GRB2,FGFR1,APAF1,VEGFC,FGFR2,BCL2L1,GAB1,CAT,PIK3CD,PIK3CB,CAPN7,CASP7
Purine Nucleotides De Novo Biosynthesis II	0.11272	1	ADSS,ADSL,GMPS,PFAS
Hepatic Fibrosis / Hepatic Stellate Cell Activation	0.114025	1	IGFBP4,MYH10,FN1,CTGF,TGFBR1,SMAD3,KLF6,COL4A2,MYH7B,VEGFA,COL6A1,IL1RL2,TGFB2,LAMA1,PDGFRA,ECE1,TIMP2,PDGFRB,TNFRSF11B,COL5A2,COL4A1,FLT1,FGFR1,FLT4,SMAD7,IFNGR2,VEGFC,FGFR2,BAMBI,IGFBP5,IFNGR1,IL1R1,MYL9,COL6A3,EDNRA,IL1B,PDGFD,KDR,COL3A1
Tumoricidal Function of Hepatic Natural Killer Cells	0.115345	1	CASP9,CASP3,SRGN,APAF1,ITGAL,CASP7,DFFA
Role of NANOG in Mammalian Embryonic Stem Cell Pluripotency	0.11885	1	RAF1,MAPK1,SOS2,HRAS,BMPR2,BMPR1B,JAK2,KLB,AKT1,MAPK3,PIK3C3,SOS1,MRAS,GATA6,MAP2K1,FRS2,AKT2,PIK3C2A,GRB2,FGFR1,TYK2,FGFR2,GAB1,FZD6,PIK3CB,PIK3CD,SALL4
Cell Cycle Control of Chromosomal Replication	0.119124	1	TOP2B,MCM6,CDC45,RPA3,MCM2,CDC6,ORC5,CDC7,MCM4,RPA2
GABA Receptor Signaling	0.120226	1	ADCY2,AP2M1,ABAT,AP2B1,ADCY3,ADCY6,KCNN2,KCNH2,AP2A2,ALDH9A1,ADCY9,NSF,ADCY5,MRAS,KCNQ3,ALDH5A1
Factors Promoting Cardiogenesis in Vertebrates	0.12218	1	LRP5,CCNE2,PRKCQ,TGFBR1,CDC6,BMPR2,BMPR1B,PRKCZ,ACVR1B,ATF2,PRKCI,MAPK14,PRKCD,TGFB2,MAP3K7,FZD6,PRKCH,ACVR2A,LRP1,PRKD1,PRKCB
Death Receptor Signaling	0.12218	1	CASP3,NFKBIE,ZC3HAV1,APAF1,PARP12,PARP3,DFFA,ARHGDIB,DIABLO,TANK,TRADD,TNKS,IKBKG,RIPK1,CASP9,NFKBIA,TIPARP,PARP11,BIRC3,ACTG1,CASP7
EIF2 Signaling	0.124165	1	RAF1,MAPK1,SOS2,HRAS,PPP1CB,EIF2S1,CCND1,EIF2B2,KLB,VEGFA,AKT1,RPS20,EIF4G2,MAPK3,PIK3C3,EIF5,SOS1,MRAS,PPP1CA,FRS2,MAP2K1,PABPC1,AKT2,ATF3,PIK3C2A,GRB2,RPL3,FGFR1,FGFR2,EIF2B3,EIF3J,EIF4G3,RPL37A,RPL10A,RPL8,GAB1,EIF4A1,RPS27A,RPL5,PIK3CB,PIK3CD,INSR,EIF2AK3,EIF3L,AGO4,EIF1AX
TNFR2 Signaling	0.124451	1	TANK,FOS,IKBKG,NFKBIA,NFKBIE,TNFAIP3,BIRC3,TRAF1
Parkinson's Signaling	0.136458	1	MAPK14,CASP9,CASP3,MAPK1,MAPK11
IL-17A Signaling in Gastric Cells	0.137088	1	FOS,MAPK14,MAPK1,MAPK3,MAPK9,IL17RA,MAPK11
Role of JAK family kinases in IL-6-type Cytokine Signaling	0.137088	1	MAPK14,MAPK1,MAPK3,TYK2,MAPK9,JAK2,MAPK11
PRPP Biosynthesis I	0.145546	1	PRPS2,PRPS1
N-acetylglucosamine Degradation II	0.145546	1	NAGK,GNPDA2
Lipid Antigen Presentation by CD1	0.160694	1	B2M,AP2M1,PDIA3,AP2B1,PSAP,CANX,AP2A2
Sumoylation Pathway	0.16788	1	RND2,RANBP2,GDI1,HDAC1,SENP7,MAPK9,SENP2,RFC1,ZEB1,UBA2,ARHGDIB,EP300,FOS,SAE1,NFKBIA,RND3,RCC1,RHOA,RFC2,SLC19A1,DNMT1
MIF Regulation of Innate Immunity	0.17378	1	PLA2G4E,FOS,PLA2G4D,NFKBIA,MAPK1,MAPK3,NFKBIE,PLA2G1B,MAPK9,PTGS2
Methylthiopropionate Biosynthesis	0.176198	1	ADI1
Acyl Carrier Protein Metabolism	0.176198	1	AASDHPPT
Acetyl-CoA Biosynthesis III (from Citrate)	0.176198	1	ACLY
Thiamin Salvage III	0.176198	1	TPK1
Sorbitol Degradation I	0.176198	1	SORD
Phosphatidylethanolamine Biosynthesis III	0.176198	1	PTDSS2
Alanine Biosynthesis III	0.176198	1	NFS1
Glutathione Redox Reactions I	0.178649	1	GSTZ1,MGST1,MGST2,GPX6,PRDX6,MGST3
IL-15 Production	0.18578	1	PRKCI,TWF1,PTK2B,TYK2,JAK2,PRKCZ,PTK7
Ethanol Degradation II	0.192752	1	ADH5,ACSS3,ALDH1A3,ALDH3A2,ALDH1A2,ACSS1,ALDH9A1,ACSL1,ALDH7A1
Regulation of Cellular Mechanics by Calpain Protease	0.194089	1	CAPN5,MAPK1,GRB2,ACTN2,HRAS,CCND1,ITGA3,TLN2,MAPK3,MRAS,CDKN1B,ACTN4,CAPN7
Wnt/Ca+ pathway	0.194089	1	PDIA3,NFATC3,NFATC4,PLCL2,EP300,ATF2,PLCD1,PLCZ1,PLCB4,PLCE1,PLCG2,FZD6,PPP3CA
Prostanoid Biosynthesis	0.201372	1	PTGIS,PTGS1,PTGS2
Role of BRCA1 in DNA Damage Response	0.203704	1	ARID1A,TOPBP1,BARD1,MDC1,UIMC1,PLK1,RFC1,CHEK1,E2F6,E2F1,CDKN1A,RFC2,SLC19A1,ATR,BRCA1,FANCA,PHF10
Epithelial Adherens Junction Signaling	0.204174	1	MYH10,AKT2,EPN1,NOTCH3,TGFBR1,SNAI2,ARPC1B,FGFR1,ACTN2,SNAI1,TUBA4A,HRAS,BMPR2,TUBB,RAP1A,PTPRM,MYH7B,ACVR1B,MYL9,CDH2,AKT1,TUBB6,RHOA,TGFB2,MRAS,ZYX,ACTN4,CLINT1,ACTG1,ACVR2A
Superpathway of Cholesterol Biosynthesis	0.212324	1	MVD,SQLE,EBP,DHCR24,ACAT1,HSD17B7,SC5D
Type I Diabetes Mellitus Signaling	0.214783	1	MAPK1,CASP3,MYD88,NFKBIE,APAF1,IFNGR2,MAPK9,IFNGR1,JAK2,IL1R1,MAPK11,IRAK1,TRADD,IKBKG,MAPK14,RIPK1,CASP9,NFKBIA,MAP3K7,CD86,IL1B,SOCS2,TNFRSF11B
Circadian Rhythm Signaling	0.214783	1	CSNK1E,PER1,ARNTL,NR1D1,CRY2,CSNK1D,EP300,ATF2
MIF-mediated Glucocorticoid Regulation	0.214783	1	PLA2G4E,PLA2G4D,NFKBIA,MAPK1,MAPK3,NFKBIE,PLA2G1B,PTGS2
Trehalose Degradation II (Trehalase)	0.215278	1	HK1,HK2
Myo-inositol Biosynthesis	0.215278	1	IMPA1,IMPA2
Lysine Degradation V	0.215278	1	AASDHPPT,ALDH7A1
Tyrosine Degradation I	0.215278	1	GSTZ1,HPD
Glutamate Degradation III (via 4-aminobutyrate)	0.215278	1	ABAT,ALDH5A1
Folate Polyglutamylation	0.215278	1	FPGS,MTHFD1
Serotonin Receptor Signaling	0.215774	1	ADCY9,ADCY2,ADCY5,PTS,ADCY3,ADCY6,SLC6A4,SPR,QDPR,MAOA
Isoleucine Degradation I	0.223357	1	ECHS1,ACAD8,ACAT1,ACADSB
Superpathway of Citrulline Metabolism	0.223357	1	GLS,ARG2,ALDH18A1,GLS2
Phenylalanine Degradation IV (Mammalian, via Side Chain)	0.223357	1	HPD,ALDH3A2,ACSF3,MAOA
Nur77 Signaling in T Lymphocytes	0.231206	1	CALM1 (includes others),CAMK4,CASP9,CASP3,PPP3CB,HDAC1,APAF1,NR4A1,CD86,MAPK7,MAP3K3,PPP3CA,EP300
iCOS-iCOSL Signaling in T Helper Cells	0.234423	1	AKT2,PRKCQ,CAMK4,PIK3C2A,ITPR2,GRB2,NFATC3,FGFR1,NFKBIE,FGFR2,NFATC4,PLEKHA3,KLB,CALM1 (includes others),IKBKG,AKT1,NFKBIA,GAB1,PPP3CB,PIK3C3,PIK3CB,PIK3CD,PLEKHA2,FRS2,PPP3CA
tRNA Charging	0.239883	1	PARS2,IARS2,YARS,VARS2,TARSL2,HARS2,IARS,FARSB,FARSA
Inhibition of Matrix Metalloproteases	0.239883	1	TIMP3,TIMP4,SDC2,THBS2,MMP12,TFPI2,MMP24,LRP1,TIMP2
Pentose Phosphate Pathway	0.252348	1	TKT,H6PD,RPIA
Pyrimidine Ribonucleotides De Novo Biosynthesis	0.261216	1	NUDT5,NUDT18,AK1,AK8,ENTPD6,ANXA1,CTPS2,UMPS,CANT1,DDX3X
Role of Osteoblasts, Osteoclasts and Chondrocytes in Rheumatoid Arthritis	0.263027	1	CAMK4,FRZB,MAPK1,PTK2B,NFATC3,NFKBIE,BMPR2,KLB,TRADD,IKBKG,ITGA3,NFKBIA,CASP9,AKT1,PPP3CB,IL1RL2,DKK3,MAPK3,PIK3C3,MAP3K7,SFRP5,ALPL,FRS2,BIRC3,PPP3CA,TNFRSF11B,AKT2,LRP5,PIK3C2A,GRB2,FGFR1,FGFR2,MAPK9,DKKL1,NFATC4,IL1R1,CALM1 (includes others),FOS,MAPK14,GAB1,FZD6,IL1B,PIK3CB,PIK3CD,LRP1
Glutaryl-CoA Degradation	0.26485	1	L3HYPDH,ACAT1,HACD2,GCDH
Tryptophan Degradation X (Mammalian, via Tryptamine)	0.270396	1	ALDH1A3,ALDH3A2,ALDH1A2,ALDH9A1,ALDH7A1,MAOA
Gluconeogenesis I	0.270396	1	ENO4,ENO3,ME2,ME1,MDH2,BPGM
Retinoic acid Mediated Apoptosis Signaling	0.271019	1	CASP3,ZC3HAV1,APAF1,PARP12,PARP3,TNKS,CASP9,TIPARP,RARA,DAP3,PARP11,RXRB,CRABP2
Role of Oct4 in Mammalian Embryonic Stem Cell Pluripotency	0.285102	1	PHB,PPP1R8,RARA,NR2F2,MEF2A,SH3GLB1,RXRB,NR5A1,BRCA1,SALL4
Chondroitin and Dermatan Biosynthesis	0.286418	1	CSGALNACT2,CHSY1
Pentose Phosphate Pathway (Non-oxidative Branch)	0.286418	1	TKT,RPIA
Selenocysteine Biosynthesis II (Archaea and Eukaryotes)	0.286418	1	SEPHS1,SEPSECS
UDP-N-acetyl-D-glucosamine Biosynthesis II	0.286418	1	GNPNAT1,UAP1
Rapoport-Luebering Glycolytic Shunt	0.286418	1	TIGAR,BPGM
Systemic Lupus Erythematosus Signaling	0.304789	1	CD2BP2,CAMK4,MAPK1,PRPF3,NFATC3,SOS2,HRAS,PRPF4,SART1,KLB,LSM14A,AKT1,EFTUD2,MAPK3,PIK3C3,SOS1,C7,MRAS,PRPF40A,SNU13,FRS2,LSM4,TNFSF13B,AKT2,SNRPA,PIK3C2A,GRB2,FGFR1,FGFR2,PRPF38B,NFATC4,C5,FOS,LSM12,GAB1,PLCG2,SNRPB2,PRPF6,CD86,IL1B,PIK3CB,PIK3CD,PIM2
IL-10 Signaling	0.306196	1	FOS,IKBKG,MAPK14,NFKBIA,IL1RL2,MAPK1,NFKBIE,TYK2,MAP3K7,IL1B,ARG2,IL1R1,ELK1,MAPK11
Spliceosomal Cycle	0.321366	1	U2AF2
Epoxysqualene Biosynthesis	0.321366	1	SQLE
β-alanine Degradation I	0.321366	1	ABAT
Alanine Degradation III	0.321366	1	GPT2
Taurine Biosynthesis	0.321366	1	CDO1
Alanine Biosynthesis II	0.321366	1	GPT2
Uridine-5'-phosphate Biosynthesis	0.321366	1	UMPS
GDP-L-fucose Biosynthesis II (from L-fucose)	0.321366	1	FUK
4-hydroxyproline Degradation I	0.321366	1	HOGA1
Spermidine Biosynthesis I	0.321366	1	SRM
L-glutamine Biosynthesis II (tRNA-dependent)	0.321366	1	GATB
Glycine Degradation (Creatine Biosynthesis)	0.321366	1	GATM
GDP-L-fucose Biosynthesis I (from GDP-D-mannose)	0.321366	1	TSTA3
Putrescine Biosynthesis III	0.321366	1	AZIN2
LPS/IL-1 Mediated Inhibition of RXR Function	0.33266	1	ABCG8,NR1H4,FMO5,SLC27A4,IRAK1,IL1RL2,UST,ALDH1A3,ALDH3A2,RARA,MAP3K7,ACSL4,CHST11,CHST10,CPT1C,FABP3,ALDH5A1,ALDH7A1,TNFRSF11B,ABCB1,ACSL3,MGST1,CPT1A,MYD88,MAPK9,IL1R1,ACSBG2,ALDH9A1,PAPSS2,NR1H2,MGST2,FABP6,CAT,ALDH1A2,NCOA1,IL1B,ALDH18A1,SLC27A1,ABCC4,ACSL1,MGST3,MAOA
TREM1 Signaling	0.338844	1	AKT2,NLRP6,MAPK1,GRB2,MYD88,CD83,JAK2,IRAK1,NOD2,AKT1,PLCG2,MAPK3,CD86,NOD1,IL1B
Pyrimidine Ribonucleotides Interconversion	0.342768	1	NUDT5,NUDT18,AK1,AK8,ENTPD6,ANXA1,CTPS2,CANT1,DDX3X
Polyamine Regulation in Colon Cancer	0.34435	1	PSMA8,AZIN1,MXD1,SAT2,OAZ3
PXR/RXR Activation	0.355631	1	PRKACB,SCD,ABCB1,AKT2,AKT1,CPT1A,ALDH3A2,PRKACA,PRKAR1B,NCOA1,INSR,PAPSS2,PRKAR1A
Cleavage and Polyadenylation of Pre-mRNA	0.357273	1	CSTF1,CSTF3,WDR33
Acyl-CoA Hydrolysis	0.357273	1	PPT1,GNPAT,ACOT9
BER pathway	0.357273	1	POLG,APEX1,POLB
NAD Salvage Pathway III	0.357273	1	NMRK1,NMNAT2
Bladder Cancer Signaling	0.36141	1	CDKN2A,RAF1,MAPK1,FGF9,HRAS,VEGFC,RPS6KA5,CCND1,MMP24,VEGFA,MAPK3,CDKN1A,E2F1,MRAS,ERBB2,MMP12,MAP2K1
Caveolar-mediated Endocytosis Signaling	0.368129	1	B2M,FLNB,COPZ1,FYN,ARCN1,COPB2,ITGAL,ITGA3,FLOT2,ITGAV,CAV1,INSR,PTRF,ACTG1
Estrogen Biosynthesis	0.380189	1	POR,CYP2F1,CYP19A1,CYP2U1,HSD17B11,HSD17B7,HSD17B12,CYP1B1
TCA Cycle II (Eukaryotic)	0.382825	1	SDHA,SUCLA2,CS,DLST,MDH2
Mitochondrial Dysfunction	0.385478	1	NDUFA4,FURIN,COX6A1,CYB5R3,PDHA1,NDUFB9,NDUFS1,CASP9,UQCRFS1,ATPAF1,NDUFS2,CPT1C,ATP5F1,SDHA,CPT1A,CASP3,GLRX2,COX7A2L,LRRK2,MAPK9,APP,NDUFV2,NDUFA6,TXN2,APH1A,CAT,CYB5A,UQCRC1,NDUFB2,PSEN1,MAOA,COX15
Valine Degradation I	0.395367	1	ECHS1,ABAT,ACAD8,ACADSB
Calcium Signaling	0.405509	1	PRKACB,MYH10,CAMK4,MAPK1,ATP2B1,NFATC3,MYH7B,EP300,PPP3CB,MAPK3,HDAC7,RYR3,PRKAR1B,RYR1,PPP3CA,ITPR2,HDAC1,MEF2A,SLC8A2,MCU,TRPC4,NFATC4,TRPC6,RAP1A,HDAC5,ATF2,MYL9,CALM1 (includes others),MICU1,PRKACA,RCAN2,ATP2B4,PRKAR1A
Activation of IRF by Cytosolic Pattern Recognition Receptors	0.41115	1	TANK,IKBKG,RIPK1,NFKBIA,PPIB,NFKBIE,DDX58,SIKE1,MAVS,MAPK9,IKBKAP,ATF2
Role of JAK1, JAK2 and TYK2 in Interferon Signaling	0.420727	1	RAF1,TYK2,IFNGR2,IFNGR1,JAK2
Superoxide Radicals Degradation	0.425598	1	CAT,NQO1
Glycoaminoglycan-protein Linkage Region Biosynthesis	0.425598	1	XYLT2,B3GAT3
Toll-like Receptor Signaling	0.432514	1	MAPK1,MYD88,TNFAIP3,MAPK11,IRAK1,FOS,IKBKG,NFKBIA,MAPK14,MAP3K7,IL1B,ELK1,IRAK4,TRAF1
Sonic Hedgehog Signaling	0.439542	1	PRKACB,PTCH1,PRKAR1B,PRKACA,PRKAR1A,DYRK1A
Diphthamide Biosynthesis	0.44157	1	DPH5
NADH Repair	0.44157	1	NAXD
Methylglyoxal Degradation I	0.44157	1	HAGHL
5-aminoimidazole Ribonucleotide Biosynthesis I	0.44157	1	PFAS
Coenzyme A Biosynthesis	0.44157	1	PPCS
S-methyl-5-thio-α-D-ribose 1-phosphate Degradation	0.44157	1	ADI1
1,25-dihydroxyvitamin D3 Biosynthesis	0.44157	1	POR
Methionine Salvage II (Mammalian)	0.44157	1	BHMT
Inosine-5'-phosphate Biosynthesis II	0.44157	1	ADSL
Biotin-carboxyl Carrier Protein Assembly	0.44157	1	ACACB
1D-myo-inositol Hexakisphosphate Biosynthesis V (from Ins(1,3,4)P3)	0.44157	1	ITPK1
S-adenosyl-L-methionine Biosynthesis	0.44157	1	MAT2B
N-acetylglucosamine Degradation I	0.44157	1	GNPDA2
Bupropion Degradation	0.458142	1	POR,CYP2F1,CYP19A1,CYP2U1,CYP1B1
Glycolysis I	0.458142	1	ENO4,PKLR,ENO3,PFKL,BPGM
Leukotriene Biosynthesis	0.459198	1	DPEP3,MGST2,ALOX5
Cardiomyocyte Differentiation via BMP Receptors	0.479733	1	MAP3K7,BMPR2,BMPR1B,ATF2
Sphingosine and Sphingosine-1-phosphate Metabolism	0.489779	1	SGPP2,SGPP1
Phosphatidylethanolamine Biosynthesis II	0.489779	1	PIGF,PCYT2
Ketolysis	0.489779	1	BDH2,ACAT1
GDP-glucose Biosynthesis	0.489779	1	HK1,HK2
Role of RIG1-like Receptors in Antiviral Innate Immunity	0.49545	1	TANK,IKBKG,RIPK1,NFKBIA,NFKBIE,DDX58,MAVS,EP300
Cytotoxic T Lymphocyte-mediated Apoptosis of Target Cells	0.505825	1	B2M,CASP9,CASP3,APAF1,CASP7,DFFA
G Protein Signaling Mediated by Tubby	0.505825	1	PLCB4,PLCG2,MRAS,GNB2,JAK2,INSR
Telomere Extension by Telomerase	0.508159	1	TNKS,TERF1,XRCC5
Vitamin-C Transport	0.508159	1	SLC23A2,GLRX,TXNRD3
Inflammasome pathway	0.521195	1	NOD2,MYD88,IL1B,NEK7
Eicosanoid Signaling	0.526017	1	PNPLA8,PTGIS,PAFAH1B2,PLA2G4E,PLA2G4D,DPEP3,PLB1,PTGS1,PLA2G1B,PTGS2,ALOX5,PAFAH1B1
Acetone Degradation I (to Methylglyoxal)	0.529663	1	POR,CYP2F1,CYP19A1,CYP2U1,CYP1B1
Arsenate Detoxification I (Glutaredoxin)	0.539511	1	GLRX2
Pentose Phosphate Pathway (Oxidative Branch)	0.539511	1	H6PD
2-ketoglutarate Dehydrogenase Complex	0.539511	1	DLST
Heme Degradation	0.539511	1	HMOX2
Spermine and Spermidine Degradation I	0.539511	1	SAT2
Phenylethylamine Degradation I	0.539511	1	ALDH3A2
Ascorbate Recycling (Cytosolic)	0.539511	1	GLRX
Proline Biosynthesis I	0.539511	1	ALDH18A1
Glycerol-3-phosphate Shuttle	0.539511	1	GPD1L
Melatonin Degradation II	0.539511	1	MAOA
Arginine Degradation I (Arginase Pathway)	0.539511	1	ARG2
L-cysteine Degradation I	0.539511	1	CDO1
Phenylalanine Degradation I (Aerobic)	0.539511	1	QDPR
Molybdenum Cofactor Biosynthesis	0.539511	1	NFS1
Fatty Acid β-oxidation III (Unsaturated, Odd Number)	0.539511	1	ECI1
Glucose and Glucose-1-phosphate Degradation	0.548277	1	HK1,HK2
Ketogenesis	0.548277	1	BDH2,ACAT1
Calcium Transport I	0.548277	1	ATP2B1,ATP2B4
Pregnenolone Biosynthesis	0.548277	1	CYP26B1,MICAL2
Mismatch Repair in Eukaryotes	0.554626	1	RFC2,SLC19A1,RFC1
γ-glutamyl Cycle	0.554626	1	OPLAH,GCLC,GCLM
Ubiquinol-10 Biosynthesis (Eukaryotic)	0.598412	1	CYP26B1,MICAL2,COQ2
Dolichyl-diphosphooligosaccharide Biosynthesis	0.60256	1	DPAGT1,ALG8
Mineralocorticoid Biosynthesis	0.60256	1	EBP,CYP21A2
Protein Citrullination	0.620869	1	PADI2
Tetrahydrofolate Salvage from 5,10-methenyltetrahydrofolate	0.620869	1	MTHFD1

## Sheet: S2.3 KIDNEY func enrichment
Ingenuity Canonical Pathways	Pvalue	Adj P	Molecules
Molecular Mechanisms of Cancer	7.41e-09	2.97e-06	PRKACB,RAF1,TGFBR1,MAPK1,SMAD3,SOS2,CDKN2C,ARHGEF1,BMPR1B,PTK2,E2F6,CASP9,CCND3,MRAS,MAP3K7,GNA13,FRS2,RASA1,PRKD1,CDC25A,AKT2,CCNE2,STK36,CASP3,FGFR1,TYK2,RALB,FGFR2,AURKA,RAP1A,ADCY9,RASGRF2,GAB1,RND3,APH1A,PRKACA,PIK3CD,LEF1,FYN,BMPR2,JAK2,HIF1A,GNA14,KLB,CHEK1,EP300,DIABLO,NFKBIA,RHOT1,PIK3C3,SOS1,PRKAR1B,TGFB2,ARHGEF3,MAP2K1,PRKDC,PAK4,LRP5,ARHGEF12,PIK3C2A,HAT1,ADCY3,GNAI1,APAF1,SMAD7,MAPK9…
ERK/MAPK Signaling	1.86e-08	7.43e-06	PRKACB,RAF1,MAPK1,PPP2CA,SOS2,SRF,PTK2,YWHAQ,PPM1L,MRAS,FRS2,FGFR1,VRK2,FGFR2,MAPKAPK5,RAP1A,ELF1,ATF2,PPP2CB,H3F3A/H3F3B,TLN2,GAB1,ARAF,PPP2R3A,PRKACA,PIK3CD,DUSP4,ELK3,FYN,DUSP6,PPP1CB,KLB,EP300,PLA2G4E,ELF4,PIK3C3,SOS1,PRKAR1B,PPP2R5C,STAT1,MAP2K1,PAK4,PIK3C2A,PPP2R5A,FOS,ELF2,PLA2G4D,PPP1R14D,PAK2,PIK3CB,PRKCB,PRKAR1A
Breast Cancer Regulation by Stathmin1	1.95e-08	7.76e-06	PRKACB,RAF1,MAPK1,PPP2CA,SOS2,ARHGEF1,LIMK2,ROCK2,E2F6,PPM1L,MRAS,GNA13,FRS2,PRKD1,CCNE2,ITPR2,FGFR1,TUBB2A,FGFR2,ADCY9,PPP2CB,GAB1,PPP2R3A,GNB2,PRKACA,PIK3CD,CAMK4,PPP1CB,KLB,PIK3C3,SOS1,RB1CC1,PRKAR1B,PPP2R5C,ARHGEF3,MAP2K1,ARHGEF12,PIK3C2A,ADCY3,GNAI1,TUBA4A,TSG101,PPP2R5A,GNAI3,PLCB4,TUBB6,PPP1R14D,CDKN1A,PIK3CB,CDKN1B,ADCY7,PRKCB,PRKAR1A
Gap Junction Signaling	2e-08	7.92e-06	PRKACB,RAF1,GUCY2C,MAPK1,PDIA3,SOS2,KLB,CSNK1E,PLCE1,PPP3CB,PIK3C3,SOS1,MRAS,CAV1,PRKAR1B,FRS2,MAP2K1,ACTC1,PRKD1,GUCY1B3,ACTA1,AKT2,PIK3C2A,GUCY1A3,ITPR2,CSNK1G3,FGFR1,TUBB2A,ADCY3,TUBA4A,GNAI1,CSNK1D,FGFR2,PLCL2,DRD2,GNAI3,ADCY9,PLCB4,NOV,TUBB6,GAB1,ACTA2,PRKACA,PIK3CB,PIK3CD,ADCY7,PRKAR1A,PRKCB
VEGF Signaling	3.16e-08	1.25e-05	RAF1,MAPK1,SOS2,HIF1A,EIF2S1,KLB,EIF2B2,ELAVL1,ROCK2,VEGFA,PTK2,PIK3C3,SOS1,MRAS,MAP2K1,ACTC1,FRS2,ACTA1,AKT2,PIK3C2A,FLT1,ACTN2,FGFR1,FLT4,FGFR2,VEGFC,GAB1,ACTA2,PIK3CB,PIK3CD,ACTN4,KDR,EIF1AX,PRKCB
IGF-1 Signaling	8.71e-08	3.44e-05	PRKACB,IGFBP4,RAF1,MAPK1,SOS2,SRF,JAK2,KLB,YWHAQ,PTK2,CASP9,PIK3C3,SOS1,MRAS,PRKAR1B,SOCS2,RASA1,MAP2K1,FRS2,RPS6KB1,AKT2,PIK3C2A,FGFR1,FGFR2,IGFBP5,CSNK2A2,FOS,NOV,GAB1,PRKACA,PIK3CB,PIK3CD,PRKAR1A
Aldosterone Signaling in Epithelial Cells	1.74e-07	6.85e-05	RAF1,CRYAB,DNAJC17,MAPK1,DNAJB4,PDIA3,SOS2,DNAJC6,PIP4K2B,DNAJC3,DNAJC13,DNAJC10,PIP5K1B,DNAJC15,DNAJB2,KLB,HSPA4,PLCE1,HSP90AB1,PIK3C3,SOS1,DNAJC22,FRS2,MAP2K1,PRKD1,PIK3C2A,ITPR2,FGFR1,FGFR2,PLCL2,DNAJB14,DNAJC11,DNAJC21,PLCB4,PIP5K1A,DNAJC24,GAB1,PIP5K1C,HSPA13,PIK3CB,PIK3CD,PIP4K2A,DNAJC7,PIP4K2C,PRKCB
Protein Ubiquitination Pathway	1.95e-07	7.66e-05	CRYAB,USP45,UBE2A,DNAJB4,UBE3B,DNAJC6,DNAJC3,FBXW7,PSMB8,DNAJC15,DNAJB2,HSPA4,USP7,USP10,SUGT1,PSMA2,DNAJC22,PSMA6,USP9X,PSMD5,BIRC6,PSMD3,DNAJB14,PSMD11,UBE2D2,UBE2H,RBX1,PSMD12,UBR1,HSPA13,PSMB1,BAP1,UBE2E1,DNAJC17,CDC20,USP11,CUL1,USP54,DNAJC13,DNAJC10,USP3,PSMD10,HSP90AB1,USP13,USP47,PSMA3,PSMD14,MED20,UBE2L6,PSMD8,DNAJC11,DNAJC21,DNAJC24,UBE2J1,USP4,CUL2,USP22,UBE2D3,DNAJC7
STAT3 Pathway	3.8e-07	0.000149034	RAF1,TGFBR1,FLT1,MAPK1,FGFR1,TYK2,FLT4,FGFR2,BMPR2,MAPK9,BMPR1B,JAK2,IGF2R,DDR1,PIAS3,MAPK14,CDKN1A,CISH,PDGFRA,MRAS,SOCS2,INSR,KDR,MAP2K1,CDC25A
Renin-Angiotensin Signaling	8.91e-07	0.000348479	PRKACB,RAF1,MAPK1,SOS2,SHC3,JAK2,KLB,PTK2,PIK3C3,SOS1,PRKAR1B,MRAS,STAT1,MAP2K1,FRS2,PRKD1,PAK4,PIK3C2A,ITPR2,FGFR1,ADCY3,MAPK9,FGFR2,ATF2,ADCY9,FOS,MAPK14,GAB1,PAK2,PRKACA,PIK3CB,PIK3CD,ADCY7,PRKCB,PRKAR1A
Renal Cell Carcinoma Signaling	1.17e-06	0.00045821	RAF1,MAPK1,SOS2,HIF1A,KLB,EP300,VEGFA,PIK3C3,SOS1,MRAS,EGLN3,MAP2K1,FRS2,AKT2,PAK4,PIK3C2A,FGFR1,FGFR2,RAP1A,FOS,GAB1,CUL2,RBX1,PAK2,PIK3CB,PIK3CD
Telomerase Signaling	1.86e-06	0.000724352	RAF1,MAPK1,PPP2CA,TERF2IP,SOS2,KLB,ELF4,HSP90AB1,PIK3C3,SOS1,HDAC7,PPM1L,MRAS,PPP2R5C,MAP2K1,TERF1,FRS2,AKT2,PIK3C2A,FGFR1,FGFR2,PPP2R5A,ELF1,PPP2CB,ELF2,GAB1,PPP2R3A,CDKN1A,PIK3CB,PIK3CD,ELK3
Germ Cell-Sertoli Cell Junction Signaling	3.09e-06	0.00119903	TGFBR1,MAPK1,AFDN,LIMK2,KLB,PTK2,RHOT1,PIK3C3,MRAS,TGFB2,MAP3K7,MTMR2,FRS2,MAP2K1,ACTC1,RAB8B,ACTA1,PAK4,EPN1,PIK3C2A,TNFRSF1A,TJP1,ACTN2,FGFR1,TUBB2A,TUBA4A,FGFR2,MAPK9,PLS1,CDH2,MAPK14,TUBB6,RND3,GAB1,ACTA2,PAK2,PIK3CB,PIK3CD,ACTN4,A2M,MAP3K3,CTNND1
AMPK Signaling	3.16e-06	0.0012238	PRKACB,FOXO4,CAB39,ARID1A,MAPK1,PPP2CA,CFTR,PFKL,KLB,ELAVL1,EP300,PPM1D,KAT2B,TBC1D1,PIK3C3,PPM1L,MAP3K7,MRAS,PRKAA1,PRKAR1B,PPP2R5C,FRS2,PFKFB3,RPS6KB1,AKT2,ACACB,CPT1A,PIK3C2A,FGFR1,AK3,FGFR2,PFKFB2,PPP2R5A,ATF2,PPP2CB,MAPK14,GAB1,PFKFB4,PPP2R3A,CDKN1A,PRKACA,PIK3CB,PIK3CD,INSR,AK2,HLTF,PRKAR1A
EGF Signaling	3.31e-06	0.00127817	RPS6KB1,RAF1,AKT2,PIK3C2A,MAPK1,ITPR2,FGFR1,SOS2,SRF,FGFR2,KLB,CSNK2A2,FOS,MAPK14,GAB1,PIK3C3,SOS1,PIK3CB,PIK3CD,STAT1,MAP2K1,FRS2,RASA1
JAK/Stat Signaling	4.17e-06	0.00160495	RAF1,MAPK1,SOS2,JAK2,KLB,PIK3C3,CISH,SOS1,MRAS,SOCS2,STAT1,MAP2K1,FRS2,STAT6,AKT2,PIK3C2A,FGFR1,TYK2,FGFR2,FOS,PIAS3,GAB1,CDKN1A,PIK3CD,PIK3CB
Nitric Oxide Signaling in the Cardiovascular System	4.17e-06	0.00160495	PRKACB,CAMK4,GUCY2C,MAPK1,KLB,VEGFA,HSP90AB1,PIK3C3,PRKAR1B,PRKAA1,CAV1,MAP2K1,FRS2,PRKD1,GUCY1B3,AKT2,CACNA1D,PIK3C2A,FLT1,GUCY1A3,ITPR2,FGFR1,FLT4,FGFR2,VEGFC,GAB1,PDE1B,PRKACA,PIK3CB,PIK3CD,KDR,PRKCB,PRKAR1A
Estrogen Receptor Signaling	6.03e-06	0.0023078	RAF1,TAF11,MAPK1,SOS2,POLR2B,MNAT1,GTF2A1,TAF13,EP300,KAT2B,CDK8,POLR2C,SOS1,MED21,MRAS,TAF2,MAP2K1,TAF12,PRKDC,SRA1,CCNH,MED20,MED30,TAF9B,TAF4B,H3F3A/H3F3B,TAF5,TRRAP,SPEN,NCOA1,MED31,GTF2H1,MED4
NRF2-mediated Oxidative Stress Response	6.46e-06	0.0024664	RAF1,DNAJC17,MAPK1,DNAJB4,NQO2,DNAJC6,DNAJA4,DNAJC3,DNAJC13,DNAJC10,DNAJB2,DNAJC15,KLB,EP300,PIK3C3,VCP,MAP3K7,MRAS,DNAJA2,FKBP5,FRS2,ACTC1,MAP2K1,ACTA1,PRKD1,PIK3C2A,FGFR1,MAPK9,FGFR2,DNAJB14,DNAJC11,DNAJC21,FOS,MAPK14,GAB1,ACTA2,STIP1,RBX1,PIK3CB,PIK3CD,SQSTM1,GSTO2,DNAJC7,PRKCB
PDGF Signaling	7.24e-06	0.0027601	RAF1,MAPK1,SOS2,SRF,JAK2,KLB,PIK3C3,SOS1,MRAS,PDGFRA,CAV1,SPHK1,STAT1,RASA1,MAP2K1,FRS2,PIK3C2A,FGFR1,TYK2,FGFR2,CSNK2A2,FOS,GAB1,PIK3CB,PIK3CD,PDGFD,PRKCB
HGF Signaling	7.41e-06	0.00281698	RAF1,MAPK1,SOS2,KLB,PTK2,ELF4,PIK3C3,SOS1,MRAS,MAP3K7,FRS2,MAP2K1,PRKD1,AKT2,PIK3C2A,FGFR1,MAPK9,FGFR2,RAP1A,ATF2,ELF1,FOS,ELF2,GAB1,CDKN1A,PIK3CB,PIK3CD,PTGS2,MAP3K3,ELK3,PRKCB
Melanocyte Development and Pigmentation Signaling	8.91e-06	0.00337784	PRKACB,RAF1,MAPK1,SOS2,KLB,EP300,PIK3C3,SOS1,MRAS,PRKAR1B,RPS6KA2,MAP2K1,FRS2,RPS6KB1,PIK3C2A,MITF,FGFR1,ADCY3,FGFR2,ATF2,ADCY9,GAB1,PRKACA,PIK3CB,PIK3CD,ADCY7,PRKAR1A
Endothelin-1 Signaling	9.77e-06	0.00369396	RAF1,GUCY2C,MAPK1,PDIA3,SHC3,GNA14,KLB,PLA2G4E,PLCE1,CASP9,PIK3C3,SOS1,MRAS,ECE1,GNA13,FRS2,PRKD1,GUCY1B3,PNPLA8,PIK3C2A,CASP3,GUCY1A3,ITPR2,FGFR1,ADCY3,GNAI1,MAPK9,FGFR2,PLCL2,GNAI3,ADCY9,FOS,PLCB4,MAPK14,PLA2G4D,ARAF,GAB1,EDNRA,PIK3CB,PIK3CD,PTGS2,PAFAH1B1,ADCY7,CASP7,PRKCB
HIPPO signaling	1.05e-05	0.00394768	TEAD4,SAV1,PPP2CA,SMAD3,WWTR1,CUL1,PPP1CB,FRMD6,CSNK1E,YWHAQ,STK4,LLGL1,AJUBA,PPM1L,PPP2R5C,AMOT,LATS1,DLG1,CSNK1D,DLG3,PPP2R5A,TP53BP2,PPP2CB,PPP2R3A,PPP1R14D
NF-κB Signaling	1.35e-05	0.0050721	PRKACB,RAF1,AZI2,TGFBR1,BMPR2,TNFAIP3,BMPR1B,KLB,EP300,IKBKG,NFKBIA,PIK3C3,MAP3K7,PDGFRA,MRAS,TLR3,FRS2,AKT2,PIK3C2A,FLT1,TNFRSF1A,RELB,FGFR1,FLT4,FGFR2,IRAK3,IGF2R,DDR1,TAB3,CSNK2A2,ARAF,GAB1,PELI1,PRKACA,PIK3CB,PIK3CD,INSR,KDR,MAP3K3,IRAK4,PRKCB
Relaxin Signaling	1.35e-05	0.0050721	PRKACB,GUCY2C,MAPK1,PDE12,GNA14,KLB,MPPE1,VEGFA,NFKBIA,PDE7B,PIK3C3,MRAS,PRKAR1B,GNA13,APEX1,MAP2K1,FRS2,GUCY1B3,AKT2,PIK3C2A,PDE4C,GUCY1A3,FGFR1,ADCY3,GNAI1,FGFR2,RAP1A,GNAI3,ADCY9,FOS,GAB1,PDE1B,GNB2,PRKACA,PIK3CB,PIK3CD,ADCY7,PRKAR1A
VEGF Family Ligand-Receptor Interactions	1.48e-05	0.00553187	RAF1,AKT2,FLT1,PIK3C2A,MAPK1,FGFR1,FLT4,SOS2,FGFR2,VEGFC,KLB,VEGFA,FOS,PLA2G4E,PLA2G4D,GAB1,PIK3C3,SOS1,MRAS,PIK3CB,PIK3CD,KDR,MAP2K1,FRS2,PRKD1,PRKCB
Angiopoietin Signaling	1.82e-05	0.00678748	PAK4,AKT2,PIK3C2A,ANGPT1,FGFR1,FGFR2,KLB,BIRC5,PTK2,IKBKG,NFKBIA,CASP9,GAB1,PIK3C3,SOS1,PAK2,MRAS,ANGPT4,PIK3CB,IKBKAP,PIK3CD,FRS2,RASA1
Actin Cytoskeleton Signaling	1.86e-05	0.00692696	RAF1,MYH10,MAPK1,SOS2,PIP4K2B,ARHGEF1,LIMK2,PIP5K1B,MYH7B,F2,PTK2,ROCK2,CYFIP2,FGF12,MRAS,GNA13,FRS2,ACTA1,TIAM1,FGF9,FGFR1,RDX,FGFR2,PIP5K1A,TLN2,TIAM2,GAB1,ACTA2,PIP5K1C,PIK3CD,ACTN4,PDGFD,PIP4K2A,PIP4K2C,FN1,MYLK3,PPP1CB,KLB,PIK3C3,SOS1,MAP2K1,ACTC1,NCKAP1,PAK4,ARHGEF12,PIK3C2A,ACTN2,PAK2,PIK3CB
3-phosphoinositide Biosynthesis	1.86e-05	0.00692696	FYN,PIP4K2B,NT5C,STYXL1,PIP5K1B,PPM1K,HACD2,KLB,UBLCP1,PXYLP1,SACM1L,MTMR6,PIK3C3,SGPP2,PDGFRA,DUSP11,MTMR2,PPM1F,ERBB2,PALD1,NUDT4,RASA1,FRS2,PI4KB,CDC25A,PIK3C2A,PTPN20,FGFR1,FGFR2,PPP2R5A,NUDT5,ITPK1,TNS3,PIP5K1A,GAB1,PPP1R16B,PIP5K1C,PPP2R3A,PPM1H,SGPP1,PIK3CB,PIK3CD,PIP4K2A,PIP4K2C,DUSP16
GM-CSF Signaling	1.91e-05	0.00705021	RAF1,AKT2,PIK3C2A,MAPK1,FGFR1,SOS2,FGFR2,JAK2,KLB,CSF2RB,GAB1,PPP3CB,PIK3C3,SOS1,CISH,MRAS,PIK3CB,PIK3CD,STAT1,MAP2K1,FRS2,PRKCB
IL-8 Signaling	1.95e-05	0.00719493	RAF1,MAPK1,LIMK2,KLB,ROCK2,VEGFA,PTK2,IKBKG,CCND3,RHOT1,PIK3C3,MRAS,ITGAV,GNA13,FRS2,MAP2K1,PRKD1,LASP1,RPS6KB1,AKT2,PIK3C2A,FLT1,ANGPT1,FGFR1,FLT4,GNAI1,FGFR2,VEGFC,MAPK9,IRAK3,GNAI3,FOS,ARAF,RND3,GAB1,NCF2,PAK2,GNB2,PIK3CB,PIK3CD,PTGS2,KDR,IRAK4,PRKCB
Lymphotoxin β Receptor Signaling	2e-05	0.00734256	AKT2,PIK3C2A,MAPK1,CASP3,RELB,FGFR1,APAF1,FGFR2,KLB,EP300,DIABLO,IKBKG,CASP9,NFKBIA,GAB1,PIK3C3,PIK3CB,IKBKAP,PIK3CD,FRS2,TRAF1
Superpathway of Inositol Phosphate Compounds	2.29e-05	0.00840748	PIP4K2B,STYXL1,PIP5K1B,SACM1L,PLCE1,SGPP2,DUSP11,MTMR2,RASA1,FRS2,PMPCA,CDC25A,FGFR1,PTPN20,FGFR2,ITPK1,PIP5K1A,GAB1,TMEM55A,PPP2R3A,PIP5K1C,PPM1H,ITPKC,PIK3CD,SGPP1,PIP4K2A,PIP4K2C,FYN,NT5C,INPP5A,PPM1K,HACD2,KLB,UBLCP1,PLCH1,PXYLP1,MTMR6,PIK3C3,PDGFRA,PPM1F,PALD1,ERBB2,NUDT4,PI4KB,PIK3C2A,PPP2R5A,NUDT5,PLCB4,TNS3,PPP1R16B,PIK3CB,DUSP16
Glucocorticoid Receptor Signaling	2.57e-05	0.00940765	PRKACB,RAF1,TAF11,TGFBR1,MAPK1,NFATC3,SMAD3,SOS2,MNAT1,TAF13,HSPA4,IKBKG,PRKAA1,MRAS,MAP3K7,FRS2,AKT2,FGFR1,FGFR2,TAF9B,TAF4B,TAF5,GAB1,PRKACA,NCOA1,GTF2H1,PIK3CD,ARID1A,POLR2B,JAK2,GTF2A1,KLB,EP300,NFKBIA,POLR2C,KAT2B,HSP90AB1,PPP3CB,PIK3C3,SOS1,TGFB2,STAT1,FKBP5,TAF2,MAP2K1,TAF12,SRA1,CCNH,PIK3C2A,MAPK9,TSG101,FOS,MAPK14,CDKN1A,PIK3CB,PTGS2,HLTF,A2M
p70S6K Signaling	2.75e-05	0.0100529	RAF1,MAPK1,PDIA3,PPP2CA,SOS2,KLB,F2,YWHAQ,PLCE1,PIK3C3,SOS1,PPM1L,MRAS,PPP2R5C,MAP2K1,FRS2,PRKD1,RPS6KB1,AKT2,PIK3C2A,FGFR1,GNAI1,FGFR2,PLCL2,PPP2R5A,PPP2CB,GNAI3,PLCB4,GAB1,PPP2R3A,PIK3CB,PIK3CD,PRKCB
ILK Signaling	2.95e-05	0.0107424	MYH10,FN1,SNAI2,MAPK1,PPP2CA,HIF1A,MYH7B,KLB,EP300,VEGFA,PTK2,NCK2,RHOT1,PIK3C3,PPM1L,PPP2R5C,FRS2,ACTC1,TESK1,ACTA1,AKT2,PIK3C2A,CASP3,TNFRSF1A,FGFR1,ACTN2,VEGFC,MAPK9,FGFR2,PPP2R5A,ATF2,PPP2CB,FOS,RND3,GAB1,ACTA2,PPP2R3A,PIK3CB,LEF1,PIK3CD,PTGS2,ACTN4,ITGB6
PAK Signaling	2.95e-05	0.0107424	RAF1,MAPK1,SOS2,LIMK2,KLB,PTK2,NCK2,PIK3C3,SOS1,MRAS,PDGFRA,MAP2K1,FRS2,PAK4,ARHGAP10,PIK3C2A,CASP3,FGFR1,MAPK9,FGFR2,EPHA3,GAB1,PAK2,EPHB3,PIK3CB,PIK3CD,PDGFD
UVA-Induced MAPK Signaling	2.95e-05	0.0107424	MAPK1,PDIA3,PARP9,KLB,CASP9,PLCE1,TIPARP,PIK3C3,MRAS,PARP11,RPS6KA2,STAT1,FRS2,RPS6KB1,PIK3C2A,CASP3,FGFR1,MAPK9,FGFR2,PARP3,PLCL2,FOS,PLCB4,MAPK14,GAB1,PIK3CB,PIK3CD
Role of NFAT in Cardiac Hypertrophy	3.31e-05	0.0119538	PRKACB,RAF1,CAMK4,TGFBR1,MAPK1,PDIA3,SOS2,KLB,EP300,PLCE1,PPP3CB,PIK3C3,SOS1,HDAC7,MAP3K7,TGFB2,MRAS,PRKAR1B,FRS2,MAP2K1,PRKD1,AKT2,PIK3C2A,ITPR2,FGFR1,ADCY3,GNAI1,MAPK9,FGFR2,PLCL2,GNAI3,ADCY9,PLCB4,MAPK14,GAB1,GNB2,PRKACA,PIK3CB,PIK3CD,ADCY7,RCAN2,PRKAR1A,PRKCB
PTEN Signaling	3.47e-05	0.0124825	RAF1,FOXO4,TGFBR1,MAPK1,SOS2,BMPR2,BMPR1B,PTK2,IKBKG,CASP9,SOS1,PDGFRA,MRAS,MAP2K1,RPS6KB1,AKT2,FLT1,CASP3,FGFR1,FLT4,FGFR2,IGF2R,DDR1,CSNK2A2,CDKN1A,PIK3CB,PIK3CD,INSR,CDKN1B,KDR
Cardiac Hypertrophy Signaling	3.55e-05	0.0127378	PRKACB,RAF1,TGFBR1,MAPK1,SRF,ROCK2,PLCE1,MRAS,MAP3K7,GNA13,FRS2,RPS6KB1,FGFR1,FGFR2,PLCL2,ATF2,ADCY9,GAB1,RND3,PRKACA,GNB2,PIK3CD,CAMK4,PDIA3,ATF6,GNA14,EIF2B2,KLB,EP300,PPP3CB,RHOT1,PIK3C3,SOS1,PRKAR1B,TGFB2,MAPKAPK2,MAP2K1,CACNA1D,PIK3C2A,ADCY3,GNAI1,MAPK9,ADSS,GNAI3,PLCB4,MAPK14,PIK3CB,ADCY7,MAP3K3,PRKAR1A
IL-3 Signaling	4.37e-05	0.0156273	STAT6,RAF1,AKT2,PIK3C2A,MAPK1,FGFR1,FGFR2,JAK2,KLB,FOS,CSF2RB,PPP3CB,GAB1,PIK3C3,SOS1,MRAS,PIK3CB,PIK3CD,STAT1,MAP2K1,FRS2,PRKD1,PRKCB
PPARα/RXRα Activation	4.68e-05	0.0166981	PRKACB,RAF1,TGFBR1,MAPK1,PDIA3,SMAD3,CD36,SOS2,BMPR2,JAK2,GNA14,AP2A2,ADIPOR1,EP300,IKBKG,NFKBIA,CHD5,PLCE1,HSP90AB1,SOS1,PRKAR1B,MAP3K7,TGFB2,MRAS,PRKAA1,MAP2K1,ACAA1,ADCY3,NCOA6,PLCL2,ADCY9,PLCB4,ACADL,MAPK14,PRKACA,INSR,ADCY7,ACVR2A,PRKAR1A,PRKCB
CD40 Signaling	4.79e-05	0.0170392	PIK3C2A,MAPK1,FGFR1,TNFAIP3,MAPK9,FGFR2,KLB,FOS,IKBKG,NFKBIA,MAPK14,GAB1,PIK3C3,MAP3K7,PIK3CB,IKBKAP,PIK3CD,PTGS2,MAPKAPK2,FRS2,MAP2K1,TRAF1
Leptin Signaling in Obesity	4.9e-05	0.0173871	PRKACB,AKT2,PIK3C2A,MAPK1,PDIA3,FGFR1,ADCY3,FGFR2,JAK2,PLCL2,KLB,ADCY9,PLCB4,PLCE1,GAB1,PIK3C3,PRKAR1B,PRKACA,PIK3CB,PIK3CD,MAP2K1,ADCY7,FRS2,PRKAR1A
CNTF Signaling	5.62e-05	0.0199069	RPS6KB1,RAF1,PIK3C2A,MAPK1,FGFR1,TYK2,FGFR2,JAK2,KLB,GAB1,PIK3C3,SOS1,MRAS,PIK3CB,PIK3CD,RPS6KA2,STAT1,MAP2K1,FRS2
P2Y Purigenic Receptor Signaling Pathway	5.89e-05	0.0207862	PRKACB,RAF1,MAPK1,PDIA3,KLB,EP300,PLCE1,PIK3C3,PRKAR1B,MRAS,FRS2,MAP2K1,PRKD1,AKT2,PIK3C2A,FGFR1,ADCY3,GNAI1,FGFR2,PLCL2,ATF2,FOS,GNAI3,ADCY9,PLCB4,GAB1,GNB2,PRKACA,PIK3CB,PIK3CD,ADCY7,PRKCB,PRKAR1A
Paxillin Signaling	6.31e-05	0.0222097	MAPK1,SOS2,KLB,PTK2,NCK2,ARFIP2,PIK3C3,SOS1,ITGAV,MRAS,FRS2,ACTC1,ACTA1,PAK4,PIK3C2A,ACTN2,FGFR1,MAPK9,FGFR2,TLN2,MAPK14,GAB1,ACTA2,PAK2,PIK3CB,PIK3CD,ACTN4,ITGB6
FLT3 Signaling in Hematopoietic Progenitor Cells	6.61e-05	0.0231903	STAT6,RPS6KB1,RAF1,AKT2,PIK3C2A,MAPK1,FGFR1,SOS2,FGFR2,KLB,ATF2,EP300,MAPK14,GAB1,PIK3C3,SOS1,MRAS,PIK3CB,PIK3CD,RPS6KA2,STAT1,MAP2K1,FRS2
FAK Signaling	6.92e-05	0.0242141	FYN,RAF1,MAPK1,SOS2,KLB,PTK2,PIK3C3,SOS1,MRAS,FRS2,ACTC1,MAP2K1,ACTA1,AKT2,PAK4,PIK3C2A,FGFR1,FGFR2,TLN2,CAPNS1,GAB1,ACTA2,PAK2,PIK3CB,PIK3CD,CAPN7
Androgen Signaling	7.59e-05	0.0264744	PRKACB,CAMK4,MAPK1,SMAD3,GNA14,POLR2B,MNAT1,GTF2A1,EP300,NCOA4,HSPA4,POLR2C,KAT2B,MRAS,PRKAR1B,GNA13,TAF2,PRKD1,CCNH,KAT7,GNAI1,GNAI3,NCOA1,PRKACA,GNB2,GTF2H1,PRKCB,PRKAR1A
Pancreatic Adenocarcinoma Signaling	7.76e-05	0.0270134	RAF1,TGFBR1,MAPK1,SMAD3,JAK2,KLB,VEGFA,E2F6,CASP9,PIK3C3,TGFB2,ERBB2,STAT1,MAP2K1,FRS2,AKT2,PIK3C2A,FGFR1,TYK2,FGFR2,VEGFC,MAPK9,BIRC5,GAB1,CDKN1A,PIK3CB,PIK3CD,PTGS2,CDKN1B
Rac Signaling	7.76e-05	0.0270134	RAF1,MAPK1,PIP4K2B,LIMK2,PIP5K1B,KLB,PTK2,ARFIP2,CYFIP2,PIK3C3,MRAS,MAP2K1,FRS2,NCKAP1,RPS6KB1,TIAM1,PAK4,PIK3C2A,FGFR1,FGFR2,PIP5K1A,GAB1,PIP5K1C,NCF2,PAK2,PIK3CB,PIK3CD,PIP4K2A,PIP4K2C
LPS-stimulated MAPK Signaling	7.94e-05	0.0274838	RAF1,PIK3C2A,MAPK1,FGFR1,SRF,MAPK9,FGFR2,KLB,ATF2,FOS,IKBKG,MAPK14,NFKBIA,GAB1,PIK3C3,MRAS,MAP3K7,PIK3CB,PIK3CD,FRS2,MAP2K1,PRKD1,PRKCB
Prolactin Signaling	7.94e-05	0.0274838	FYN,RAF1,PIK3C2A,MAPK1,FGFR1,SOS2,FGFR2,JAK2,KLB,EP300,FOS,GAB1,PIK3C3,SOS1,MRAS,SOCS2,PIK3CB,PIK3CD,STAT1,MAP2K1,FRS2,PRKD1,PRKCB
Clathrin-mediated Endocytosis Signaling	8.13e-05	0.0279614	EPS15,RAB4A,PICALM,AP2B1,GAK,SH3GLB1,KLB,AP2A2,F2,VEGFA,PPP3CB,PIK3C3,FGF12,AMPH,STAM,LDLRAP1,FRS2,ACTC1,ACTA1,MYO6,EPN1,PIK3C2A,FGF9,FGFR1,USP9X,CLTC,VEGFC,FGFR2,HIP1,TSG101,CSNK2A2,TF,GAB1,ACTA2,PIP5K1C,TFRC,PIK3CB,PIK3CD,DNM1L,PDGFD,ITGB6,APOD
Integrin Signaling	8.91e-05	0.0305699	RAF1,FYN,TSPAN7,MAPK1,SOS2,MYLK3,PPP1CB,KLB,PTK2,NCK2,TSPAN3,RHOT1,PIK3C3,SOS1,ITGAV,MRAS,CAV1,FRS2,MAP2K1,ACTC1,ACTA1,PAK4,AKT2,PIK3C2A,FGFR1,ACTN2,RALB,TSPAN2,FGFR2,BCAR3,TNK2,RAP1A,TLN2,ARF5,CAPNS1,RND3,GAB1,ACTA2,PAK2,PIK3CB,PIK3CD,CAPN7,ACTN4,ITGB6,NEDD9
Sphingosine-1-phosphate Signaling	9.12e-05	0.0311908	MAPK1,PDIA3,KLB,PTK2,CASP9,PLCE1,RHOT1,PIK3C3,SPHK1,PDGFRA,GNA13,FRS2,AKT2,PIK3C2A,CASP3,FGFR1,ADCY3,GNAI1,FGFR2,PLCL2,GNAI3,ADCY9,PLCB4,RND3,GAB1,PIK3CB,PIK3CD,PDGFD,ADCY7,CASP7
IL-6 Signaling	9.12e-05	0.0311908	RAF1,MAPK1,SOS2,SRF,JAK2,KLB,VEGFA,IKBKG,NFKBIA,PIK3C3,SOS1,MAP3K7,MRAS,MAPKAPK2,MAP2K1,FRS2,MCL1,AKT2,PIK3C2A,TNFRSF1A,FGFR1,MAPK9,FGFR2,FOS,CSNK2A2,MAPK14,GAB1,PIK3CB,PIK3CD,A2M
Prostate Cancer Signaling	9.33e-05	0.0317306	RAF1,CCNE2,AKT2,PIK3C2A,MAPK1,FGFR1,SOS2,FGFR2,KLB,ATF2,EP300,CASP9,NFKBIA,GAB1,HSP90AB1,PIK3C3,CDKN1A,SOS1,MRAS,PIK3CB,LEF1,PIK3CD,CDKN1B,FRS2,MAP2K1
ErbB Signaling	9.33e-05	0.0317306	RPS6KB1,RAF1,PAK4,PIK3C2A,MAPK1,FGFR1,SOS2,FGFR2,MAPK9,KLB,NCK2,FOS,MAPK14,GAB1,PIK3C3,PAK2,SOS1,MRAS,PIK3CB,PIK3CD,ERBB2,MAP2K1,FRS2,PRKD1,PRKCB
Erythropoietin Signaling	0.000107152	0.0362174	RPS6KB1,RAF1,AKT2,PIK3C2A,MAPK1,FGFR1,SOS2,FGFR2,JAK2,KLB,FOS,NFKBIA,GAB1,PIK3C3,SOS1,MRAS,PIK3CB,PIK3CD,MAP2K1,FRS2,PRKD1,PRKCB
Thrombin Signaling	0.000109648	0.0369513	RAF1,CAMK4,MAPK1,PDIA3,PPP1CB,ARHGEF1,GNA14,KLB,F2,ROCK2,PTK2,PLCE1,RHOT1,PIK3C3,SOS1,MRAS,GATA6,GNA13,ARHGEF3,FRS2,MAP2K1,PRKD1,RPS6KB1,AKT2,ARHGEF12,PIK3C2A,ITPR2,FGFR1,ADCY3,GNAI1,FGFR2,PLCL2,GNAI3,ADCY9,PLCB4,MAPK14,RND3,GAB1,GNB2,PIK3CB,PIK3CD,ADCY7,PRKCB
Endometrial Cancer Signaling	0.000112202	0.0376998	RAF1,AKT2,PIK3C2A,MAPK1,FGFR1,SOS2,FGFR2,KLB,CASP9,GAB1,PIK3C3,SOS1,MRAS,PIK3CB,LEF1,PIK3CD,ERBB2,FRS2,MAP2K1
p53 Signaling	0.000120226	0.0402759	SNAI2,RRM2B,HIF1A,KLB,CHEK1,EP300,CCNG1,KAT2B,STAG1,PIK3C3,FRS2,PRKDC,AKT2,TP53INP1,PIK3C2A,FGFR1,APAF1,CSNK1D,TIGAR,FGFR2,BIRC5,TP53BP2,MAPK14,GAB1,CDKN1A,PIK3CB,PIK3CD
RAR Activation	0.000120226	0.0402759	PRKACB,ARID1A,MAPK1,SMAD3,NR2F2,JAK2,MNAT1,RARG,EP300,VEGFA,LRAT,KAT2B,ALDH1A1,TGFB2,PRKAR1B,MAPKAPK2,MAP2K1,PRKD1,CCNH,SRA1,AKT2,RELB,ADCY3,SMAD7,MAPK9,SNW1,CSNK2A2,CSF2RB,ADCY9,FOS,MAPK14,ALDH1A2,NCOA1,PRKACA,GTF2H1,PIK3CB,PIK3CD,ADCY7,HLTF,PRKAR1A,PRKCB
GNRH Signaling	0.000123027	0.040968	PRKACB,RAF1,MAPK1,SOS2,GNA14,EP300,PTK2,SOS1,PRKAR1B,MRAS,MAP3K7,MAP2K1,PRKD1,PAK4,ITPR2,ADCY3,GNAI1,MAPK9,ATF2,FOS,GNAI3,ADCY9,PLCB4,MAPK14,PAK2,PRKACA,DNM1L,ADCY7,MAP3K3,PRKCB,PRKAR1A
CREB Signaling in Neurons	0.000141254	0.0468962	PRKACB,RAF1,CAMK4,MAPK1,PDIA3,SOS2,GNA14,POLR2B,KLB,EP300,PLCE1,POLR2C,PIK3C3,SOS1,MRAS,PRKAR1B,GNA13,FRS2,MAP2K1,PRKD1,AKT2,PIK3C2A,ITPR2,FGFR1,ADCY3,GNAI1,FGFR2,PLCL2,ATF2,GNAI3,ADCY9,PLCB4,GAB1,GNB2,PRKACA,PIK3CB,PIK3CD,ADCY7,PRKAR1A,PRKCB
Colorectal Cancer Metastasis Signaling	0.000165959	0.0549323	PRKACB,TGFBR1,MAPK1,SMAD3,MMP16,SOS2,JAK2,KLB,MMP24,VEGFA,CASP9,RHOT1,PIK3C3,SOS1,TGFB2,PRKAR1B,MRAS,TLR3,STAT1,MAP2K1,FRS2,LRP5,AKT2,PIK3C2A,CASP3,TNFRSF1A,FGFR1,ADCY3,TYK2,MAPK9,FGFR2,VEGFC,IFNGR1,BIRC5,FOS,ADCY9,MSH2,RND3,GAB1,GNB2,PRKACA,PIK3CB,LEF1,PIK3CD,PTGS2,ADCY7,LRP1,WNT11,PRKAR1A
Huntington's Disease Signaling	0.000194984	0.0643449	MAPK1,SOS2,NAPG,POLR2B,GNA14,KLB,AP2A2,EP300,HSPA4,NSF,DYNC1I2,POLR2C,CASP9,ARFIP2,PIK3C3,SOS1,HDAC7,RASA1,FRS2,PRKD1,SDHA,AKT2,PIK3C2A,CASP3,RCOR3,GLS,FGFR1,CLTC,APAF1,MAPK9,FGFR2,HIP1,GPAA1,SNAP25,TAF9B,ATF2,PLCB4,CAPNS1,GAB1,CACNA1B,GNB2,DCTN1,PIK3CB,PIK3CD,CAPN7,DNM1L,CASP7,PRKCB
Dopamine-DARPP32 Feedback in cAMP Signaling	0.000204174	0.0671732	PRKACB,CAMK4,PPP2CA,PDIA3,PPP1CB,EP300,CSNK1E,PLCE1,PPP3CB,PPM1L,PRKAR1B,PPP2R5C,PRKD1,GUCY1B3,CACNA1D,GUCY1A3,ITPR2,CSNK1G3,ADCY3,CSNK1D,GNAI1,KCNJ3,PLCL2,DRD2,PPP2R5A,ATF2,GNAI3,PPP2CB,ADCY9,PLCB4,PPP1R14D,PPP2R3A,KCNJ5,PRKACA,ADCY7,PRKAR1A,PRKCB
Thrombopoietin Signaling	0.000213796	0.0701252	RAF1,PIK3C2A,MAPK1,FGFR1,FGFR2,JAK2,KLB,FOS,GAB1,PIK3C3,SOS1,MRAS,PIK3CB,PIK3CD,STAT1,FRS2,MAP2K1,PRKD1,PRKCB
Inhibition of Angiogenesis by TSP1	0.000275423	0.0900633	VEGFA,FYN,AKT2,MAPK14,TGFBR1,CASP3,GUCY1A3,MAPK1,SDC2,CD36,MAPK9,KDR,GUCY1B3
Regulation of eIF4 and p70S6K Signaling	0.000331131	0.107949	RAF1,MAPK1,PPP2CA,SOS2,PAIP2,EIF2S1,EIF2B2,KLB,RPS20,PIK3C3,SOS1,PPM1L,MRAS,PPP2R5C,MAP2K1,FRS2,PABPC1,RPS6KB1,AKT2,PIK3C2A,FGFR1,EIF4G3,EIF3J,FGFR2,PPP2R5A,PPP2CB,MAPK14,GAB1,PPP2R3A,EIF4A3,PIK3CB,PIK3CD,AGO4,EIF1AX
Role of CHK Proteins in Cell Cycle Checkpoint Control	0.000338844	0.110124	PPP2CA,RFC1,PPP2R5A,CHEK1,RAD1,PPP2CB,E2F6,PPP2R3A,HUS1,MRE11,PPM1L,CDKN1A,SLC19A1,PPP2R5C,TLK2,CDC25A
UVB-Induced MAPK Signaling	0.000354813	0.11496	RPS6KB1,PIK3C2A,MAPK1,FGFR1,MAPK9,FGFR2,KLB,FOS,MAPK14,H3F3A/H3F3B,GAB1,PIK3C3,PIK3CB,PIK3CD,FRS2,MAP2K1,PRKD1,PRKCB
IL-2 Signaling	0.000354813	0.11496	RAF1,AKT2,PIK3C2A,MAPK1,FGFR1,SOS2,FGFR2,KLB,FOS,CSNK2A2,GAB1,PIK3C3,SOS1,MRAS,PIK3CB,PIK3CD,FRS2,MAP2K1
Role of PKR in Interferon Induction and Antiviral Response	0.000363078	0.116911	IKBKG,MAPK14,CASP9,NFKBIA,CASP3,TNFRSF1A,APAF1,MAP3K7,TLR3,STAT1,EIF2S1,RNASEL,ATF2
PEDF Signaling	0.000436516	0.140122	RAF1,AKT2,PIK3C2A,MAPK1,FGFR1,SRF,FGFR2,ZEB1,KLB,TCF12,ROCK2,IKBKG,MAPK14,NFKBIA,GAB1,PIK3C3,MRAS,PIK3CB,PIK3CD,FRS2,CASP7
14-3-3-mediated Signaling	0.000446684	0.142939	RAF1,MAPK1,PDIA3,KLB,YWHAQ,PLCE1,PIK3C3,MRAS,PDCD6IP,FRS2,MAP2K1,PRKD1,AKT2,PIK3C2A,TNFRSF1A,FGFR1,TUBB2A,TUBA4A,MAPK9,FGFR2,PLCL2,FOS,PLCB4,TUBB6,GAB1,PIK3CB,PIK3CD,CDKN1B,PRKCB
IL-17A Signaling in Airway Cells	0.000501187	0.159879	AKT2,PIK3C2A,MAPK1,FGFR1,TYK2,MAPK9,FGFR2,JAK2,IL17RA,KLB,IKBKG,MAPK14,NFKBIA,GAB1,PIK3C3,MAP3K7,PIK3CB,PIK3CD,FRS2,MAP2K1
GDNF Family Ligand-Receptor Interactions	0.000501187	0.159879	RAF1,PIK3C2A,MAPK1,ITPR2,FGFR1,SOS2,MAPK9,FGFR2,KLB,FOS,GAB1,PIK3C3,GFRA1,SOS1,MRAS,PIK3CB,PIK3CD,MAP2K1,FRS2,RASA1
IL-17 Signaling	0.000524807	0.166364	AKT2,PIK3C2A,MAPK1,FGFR1,MAPK9,FGFR2,JAK2,IL17RA,KLB,ATF2,MAPK14,GAB1,PIK3C3,MRAS,MAP3K7,PIK3CB,PIK3CD,PTGS2,MAPKAPK2,FRS2,MAP2K1
Melanoma Signaling	0.000524807	0.166364	RAF1,AKT2,PIK3C2A,MAPK1,MITF,FGFR1,FGFR2,KLB,GAB1,PIK3C3,CDKN1A,MRAS,PIK3CB,PIK3CD,FRS2,MAP2K1
Corticotropin Releasing Hormone Signaling	0.000537032	0.169165	PRKACB,RAF1,CAMK4,MAPK1,GUCY2C,EP300,VEGFA,PRKAR1B,MAP2K1,PRKD1,GUCY1B3,GUCY1A3,ITPR2,ADCY3,GNAI1,RAP1A,ATF2,GNAI3,ADCY9,FOS,MAPK14,PRKACA,NR4A1,PTGS2,ADCY7,PRKCB,PRKAR1A
Ceramide Signaling	0.000549541	0.172556	RAF1,AKT2,PIK3C2A,TNFRSF1A,PPP2CA,FGFR1,FGFR2,KLB,PPP2R5A,DIABLO,FOS,PPP2CB,GAB1,PPP2R3A,PIK3C3,PPM1L,SPHK1,MRAS,PIK3CB,PPP2R5C,PIK3CD,MAP2K1,FRS2
Amyloid Processing	0.000562341	0.176013	PRKACB,AKT2,MAPK1,CSNK1D,APP,CSNK1E,CSNK2A2,MAPK14,CAPNS1,APH1A,PRKACA,PRKAR1B,CAPN7,PRKAR1A,PSEN1
ErbB4 Signaling	0.000562341	0.176013	RAF1,PIK3C2A,MAPK1,FGFR1,SOS2,FGFR2,KLB,GAB1,APH1A,PIK3C3,SOS1,MRAS,PIK3CB,PIK3CD,FRS2,MAP2K1,PRKD1,PSEN1,PRKCB
Production of Nitric Oxide and Reactive Oxygen Species in Macrophages	0.000616595	0.191761	MAPK1,PPP2CA,PPP1CB,JAK2,KLB,IKBKG,NFKBIA,RHOT1,PIK3C3,PPM1L,MAP3K7,PPP2R5C,STAT1,MAP2K1,FRS2,PRKD1,AKT2,PIK3C2A,TNFRSF1A,FGFR1,TYK2,MAPK9,FGFR2,IFNGR1,RAP1A,PPP2R5A,PPP2CB,FOS,MAPK14,RND3,GAB1,PPP1R14D,PPP2R3A,NCF2,PIK3CB,PIK3CD,MAP3K3,PRKCB,APOD
CXCR4 Signaling	0.000630957	0.195597	RAF1,MAPK1,GNA14,KLB,ROCK2,PTK2,RHOT1,PIK3C3,MRAS,GNA13,FRS2,MAP2K1,PRKD1,PAK4,AKT2,PIK3C2A,ITPR2,FGFR1,ADCY3,GNAI1,MAPK9,FGFR2,ADCY9,FOS,GNAI3,PLCB4,RND3,GAB1,PAK2,GNB2,PIK3CB,PIK3CD,ELMO1,ADCY7,PRKCB
Chronic Myeloid Leukemia Signaling	0.000630957	0.195597	RAF1,AKT2,TGFBR1,PIK3C2A,MAPK1,SMAD3,FGFR1,SOS2,FGFR2,KLB,E2F6,IKBKG,GAB1,PIK3C3,SOS1,CDKN1A,HDAC7,MRAS,TGFB2,PIK3CB,PIK3CD,CDKN1B,MAP2K1,FRS2
Role of IL-17A in Arthritis	0.000630957	0.195597	PIK3C2A,MAPK1,FGFR1,MAPK9,FGFR2,IL17RA,KLB,ATF2,NFKBIA,MAPK14,GAB1,PIK3C3,PIK3CB,PIK3CD,PTGS2,MAPKAPK2,FRS2,MAP2K1
ErbB2-ErbB3 Signaling	0.000630957	0.195597	RAF1,PIK3C2A,MAPK1,FGFR1,TYK2,SOS2,FGFR2,KLB,GAB1,PIK3C3,SOS1,MRAS,PIK3CB,PIK3CD,ERBB2,CDKN1B,FRS2,MAP2K1
CCR3 Signaling in Eosinophils	0.000660693	0.202172	RAF1,CAMK4,MAPK1,PPP1CB,LIMK2,KLB,ROCK2,PLA2G4E,PIK3C3,MRAS,FRS2,MAP2K1,PRKD1,PAK4,PIK3C2A,ITPR2,FGFR1,GNAI1,FGFR2,GNAI3,PLCB4,PLA2G4D,MAPK14,GAB1,PAK2,GNB2,PIK3CB,PIK3CD,PRKCB
Adipogenesis pathway	0.000660693	0.202172	SMAD3,NR2F2,RBBP7,BMPR2,FBXW7,HIF1A,MNAT1,KAT2B,LPIN1,PAXIP1,HDAC7,RPS6KB1,ARNTL,CCNH,KAT7,TNFRSF1A,HAT1,FGFR1,SAP130,FGFR2,SENP2,SAP30,NOCT,NR1D2,RUNX1T1,KDM1A,KLF5,GTF2H1,KLF3
Semaphorin Signaling in Neurons	0.000707946	0.215216	PTK2,ROCK2,DPYSL2,SEMA3A,PLXNA1,FYN,PAK4,ARHGEF12,RND3,MAPK1,RHOT1,PAK2,LIMK2,DPYSL5,SEMA7A
HIF1α Signaling	0.000707946	0.215216	MAPK1,MMP16,HIF1A,NAA10,KLB,MMP24,EP300,VEGFA,PIK3C3,MRAS,EGLN3,FRS2,APEX1,AKT2,PIK3C2A,FGFR1,MAPK9,VEGFC,FGFR2,MAPK14,GAB1,CUL2,RBX1,NCOA1,PIK3CB,PIK3CD
CTLA4 Signaling in Cytotoxic T Lymphocytes	0.00074131	0.223876	FYN,AKT2,PIK3C2A,PPP2CA,AP2B1,FGFR1,CLTC,FGFR2,JAK2,AP2A2,KLB,PPP2R5A,AP1S1,PPP2CB,GAB1,PPP2R3A,PIK3C3,PPM1L,PIK3CB,PPP2R5C,PIK3CD,FRS2,AP1G1
eNOS Signaling	0.00074131	0.223876	PRKACB,CAMK4,KLB,VEGFA,HSPA4,CASP9,HSP90AB1,PIK3C3,PRKAR1B,PRKAA1,CAV1,FRS2,PRKD1,GUCY1B3,AKT2,PIK3C2A,FLT1,CASP3,GUCY1A3,ITPR2,FGFR1,ADCY3,FLT4,FGFR2,VEGFC,ADCY9,GAB1,PRKACA,PIK3CB,PIK3CD,KDR,ADCY7,PRKAR1A,PRKCB
Myc Mediated Apoptosis Signaling	0.000776247	0.232874	AKT2,PIK3C2A,CASP3,FGFR1,SOS2,APAF1,MAPK9,FGFR2,KLB,YWHAQ,CASP9,GAB1,PIK3C3,SOS1,MRAS,PIK3CB,PIK3CD,FRS2
Role of Tissue Factor in Cancer	0.000794328	0.237504	FYN,MAPK1,LIMK2,JAK2,GNA14,KLB,F2,VEGFA,PIK3C3,ITGAV,MRAS,RPS6KA2,GNA13,FRS2,RPS6KB1,AKT2,P4HB,PIK3C2A,CASP3,FGFR1,VEGFC,FGFR2,F3,MAPK14,GAB1,PIK3CB,PIK3CD
Signaling by Rho Family GTPases	0.000812831	0.242223	RAF1,MAPK1,PIP4K2B,ARHGEF1,LIMK2,GNA14,PIP5K1B,KLB,PTK2,ROCK2,ARFIP2,RHOT1,PIK3C3,MRAS,GNA13,ARHGEF3,FRS2,ACTC1,MAP2K1,ACTA1,PAK4,ARHGEF12,PIK3C2A,FGFR1,SEPT7,GNAI1,RDX,MAPK9,FGFR2,GNAI3,FOS,CDH2,PIP5K1A,RND3,GAB1,ACTA2,PIP5K1C,NCF2,PAK2,GNB2,PIK3CB,PIK3CD,PIP4K2A,SEPT12,SEPT2,PIP4K2C
HER-2 Signaling in Breast Cancer	0.000851138	0.252788	CCNE2,AKT2,PIK3C2A,FGFR1,SOS2,FGFR2,KLB,CASP9,GAB1,PIK3C3,CDKN1A,SOS1,MRAS,PIK3CB,PIK3CD,ERBB2,CDKN1B,ITGB6,FRS2,PRKD1,PRKCB
IL-1 Signaling	0.000851138	0.252788	PRKACB,MAPK1,ADCY3,GNAI1,MAPK9,IRAK3,GNA14,FOS,ADCY9,GNAI3,IKBKG,MAPK14,NFKBIA,PRKAR1B,GNB2,MRAS,PRKACA,MAP3K7,GNA13,ADCY7,IRAK4,PRKAR1A
Hypoxia Signaling in the Cardiovascular System	0.000870964	0.256934	P4HB,UBE2A,BIRC6,CSNK1D,HIF1A,UBE2L6,ATF2,EP300,VEGFA,UBE2D2,NFKBIA,UBE2J1,UBE2H,HSP90AB1,HIF1AN,UBE2D3,UBE2E1
Protein Kinase A Signaling	0.000870964	0.256934	PRKACB,MYH10,RAF1,TGFBR1,MAPK1,NFATC3,PDE12,SMAD3,AKAP9,TIMM50,PTPN5,PTK2,ROCK2,YWHAQ,PLCE1,PHKB,PDE7B,DUSP11,GNA13,APEX1,PRKD1,CDC25A,ITPR2,ANAPC7,PLCL2,RAP1A,ATF2,ADCY9,H3F3A/H3F3B,PDE1B,PRKACA,GNB2,LEF1,DUSP4,KDELR2,CAMK4,PTPN9,PDIA3,DUSP6,MYLK3,PPP1CB,AKAP11,MPPE1,EP300,NFKBIA,AKAP14,PPP3CB,PRKAR1B,TGFB2,MAP2K1,PDE4C,ADCY3,GNAI1,ANAPC13,GNAI3,PLCB4,ADD3,PPP1R14D,CDC14B,AKAP10,ADD1,PTGS2,TNNI1…
IL-15 Signaling	0.000954993	0.279813	STAT6,RAF1,AKT2,PIK3C2A,MAPK1,FGFR1,TYK2,FGFR2,JAK2,KLB,PTK2,MAPK14,GAB1,PIK3C3,MRAS,PIK3CB,PIK3CD,MAP2K1,FRS2
MSP-RON Signaling Pathway	0.000977237	0.285353	PIK3C2A,FGFR1,FGFR2,JAK2,KLB,CSF2RB,KLKB1,ACTA2,GAB1,PIK3C3,PIK3CD,PIK3CB,RPS6KA2,FRS2,ACTC1,ACTA1
Non-Small Cell Lung Cancer Signaling	0.000977237	0.285353	RAF1,AKT2,PIK3C2A,MAPK1,ITPR2,FGFR1,SOS2,FGFR2,KLB,STK4,CASP9,GAB1,PIK3C3,SOS1,MRAS,PIK3CB,PIK3CD,ERBB2,MAP2K1,FRS2
Role of NFAT in Regulation of the Immune Response	0.00104713	0.303667	RAF1,FYN,CAMK4,MAPK1,NFATC3,SOS2,GNA14,KLB,CSNK1E,IKBKG,NFKBIA,PPP3CB,PIK3C3,SOS1,MRAS,GNA13,FRS2,MAP2K1,ORAI1,AKT2,PIK3C2A,ITPR2,CSNK1G3,FGFR1,GNAI1,CSNK1D,FGFR2,ATF2,GNAI3,FOS,PLCB4,GAB1,GNB2,IKBKAP,PIK3CB,PIK3CD,RCAN2
PI3K Signaling in B Lymphocytes	0.00112202	0.324263	RAF1,FYN,CAMK4,MAPK1,PDIA3,NFATC3,ATF6,PLEKHA3,IKBKG,PLCE1,NFKBIA,PPP3CB,MRAS,MAP2K1,AKT2,ATF3,ITPR2,PLCL2,ATF2,FOS,PLCB4,DAPP1,PIK3CB,PIK3CD,PIK3AP1,PLEKHA2,PLEKHA1,PRKCB
RANK Signaling in Osteoclasts	0.00114815	0.330668	RAF1,AKT2,CAMK4,PIK3C2A,MAPK1,MITF,FGFR1,FGFR2,MAPK9,KLB,FOS,IKBKG,MAPK14,NFKBIA,PPP3CB,GAB1,PIK3C3,MAP3K7,PIK3CB,PIK3CD,MAP3K3,MAP2K1,FRS2
D-myo-inositol-5-phosphate Metabolism	0.00120226	0.34505	PIP4K2B,NT5C,STYXL1,PPM1K,HACD2,UBLCP1,PLCH1,PXYLP1,SACM1L,MTMR6,PLCE1,SGPP2,DUSP11,MTMR2,PPM1F,PALD1,NUDT4,RASA1,CDC25A,PTPN20,PPP2R5A,ITPK1,NUDT5,PLCB4,TNS3,TMEM55A,PPP1R16B,PPP2R3A,PPM1H,SGPP1,PIP4K2A,PIP4K2C,DUSP16
Growth Hormone Signaling	0.00134896	0.385803	RPS6KB1,PIK3C2A,MAPK1,FGFR1,SRF,FGFR2,JAK2,KLB,FOS,GAB1,PIK3C3,SOCS2,PIK3CB,PIK3CD,RPS6KA2,STAT1,FRS2,A2M,PRKD1,PRKCB
PI3K/AKT Signaling	0.00147911	0.421546	RAF1,MAPK1,PPP2CA,SOS2,JAK2,YWHAQ,IKBKG,NFKBIA,HSP90AB1,SOS1,PPM1L,MRAS,PPP2R5C,MAP2K1,MCL1,RPS6KB1,AKT2,TYK2,PPP2R5A,PPP2CB,GAB1,PPP2R3A,CDKN1A,PIK3CB,PIK3CD,CDKN1B,PTGS2
NGF Signaling	0.00154882	0.439864	RAF1,MAPK1,SOS2,KLB,EP300,ROCK2,IKBKG,PIK3C3,SOS1,MAP3K7,MRAS,RPS6KA2,MAP2K1,FRS2,RPS6KB1,AKT2,PIK3C2A,FGFR1,MAPK9,FGFR2,RAP1A,ATF2,GAB1,PIK3CB,PIK3CD,MAP3K3
Phosphatidylglycerol Biosynthesis II (Non-plastidic)	0.00169824	0.480603	GPAM,NADPH,ABHD5,LPCAT2,LCLAT1,CDS1,PTPMT1,AGPAT1,GPAT2,PGS1,AGPAT3,CDS2
RhoA Signaling	0.0017378	0.49006	MYLK3,PPP1CB,PIP4K2B,LIMK2,ARHGEF1,PIP5K1B,ROCK2,PTK2,ARHGAP12,GNA13,ACTC1,ACTA1,PLXNA1,ARHGEF12,ANLN,SEPT7,RDX,PIP5K1A,ACTA2,RND3,PIP5K1C,SEPT12,PIP4K2A,SEPT2,PIP4K2C,KTN1
Small Cell Lung Cancer Signaling	0.0018197	0.511336	CCNE2,AKT2,PIK3C2A,FGFR1,APAF1,FGFR2,KLB,PTK2,PIAS3,IKBKG,NFKBIA,CASP9,GAB1,PIK3C3,PIK3CB,PIK3CD,PTGS2,CDKN1B,FRS2,TRAF1
TGF-β Signaling	0.0018197	0.511336	ZFYVE9,RAF1,TGFBR1,MAPK1,SMAD3,SOS2,SMAD7,BMPR2,MAPK9,BMPR1B,EP300,FOS,MAPK14,RNF111,SOS1,MRAS,TGFB2,MAP3K7,MAP2K1,ACVR2A
Glioma Signaling	0.0018197	0.511336	RAF1,AKT2,CAMK4,PIK3C2A,MAPK1,FGFR1,SOS2,FGFR2,CDKN2C,IGF2R,KLB,E2F6,GAB1,PIK3C3,CDKN1A,SOS1,PDGFRA,MRAS,PIK3CB,PIK3CD,PDGFD,FRS2,MAP2K1,PRKD1,PRKCB
Ephrin Receptor Signaling	0.00190546	0.529718	RAF1,FYN,MAPK1,SOS2,LIMK2,GNA14,JAK2,EP300,ROCK2,VEGFA,PTK2,NCK2,EPHB1,SDC2,EFNB1,SOS1,MRAS,GNA13,RASA1,MAP2K1,PAK4,AKT2,ANGPT1,GNAI1,VEGFC,EPHA3,RAP1A,ATF2,GNAI3,EPHA10,PAK2,GNB2,EPHB3,PDGFD
Glioblastoma Multiforme Signaling	0.00194984	0.540107	RAF1,MAPK1,PDIA3,SOS2,KLB,E2F6,PLCE1,RHOT1,PIK3C3,SOS1,MRAS,PDGFRA,MAP2K1,FRS2,RPS6KB1,AKT2,PIK3C2A,ITPR2,FGFR1,FGFR2,PLCL2,PLCB4,RND3,GAB1,NF1,CDKN1A,PIK3CB,LEF1,PIK3CD,CDKN1B,PDGFD,WNT11
Acute Myeloid Leukemia Signaling	0.0020893	0.576646	RPS6KB1,RAF1,AKT2,PIK3C2A,MAPK1,FGFR1,SOS2,FGFR2,KLB,CSF2RB,GAB1,ARAF,PIK3C3,SOS1,MRAS,LEF1,PIK3CB,PIK3CD,MAP2K1,FRS2,PIM2
FGF Signaling	0.0020893	0.576646	RAF1,AKT2,PIK3C2A,MAPK1,FGF9,FGFR1,SOS2,FGFR2,KLB,ATF2,EP300,MAPK14,GAB1,PIK3C3,SOS1,FGF12,PIK3CB,PIK3CD,MAPKAPK2,MAP2K1,FRS2
Sertoli Cell-Sertoli Cell Junction Signaling	0.00234423	0.642319	PRKACB,RAF1,MAPK1,AFDN,MPP6,PRKAR1B,MRAS,MAP3K7,MTMR2,ACTC1,MAP2K1,GUCY1B3,RAB8B,ACTA1,DLG1,EPN1,AKT2,GUCY1A3,TNFRSF1A,TJP1,ACTN2,TUBB2A,TUBA4A,MAPK9,PLS1,ATF2,EPB41,MAPK14,TUBB6,ACTA2,PRKACA,ACTN4,A2M,MAP3K3,PRKAR1A
Glioma Invasiveness Signaling	0.00245471	0.670136	TIMP3,PIK3C2A,MAPK1,FGFR1,FGFR2,KLB,PTK2,TIMP4,GAB1,RND3,RHOT1,PIK3C3,MRAS,ITGAV,PIK3CB,PIK3CD,FRS2
Virus Entry via Endocytic Pathways	0.00251189	0.683233	FYN,PIK3C2A,AP2B1,FGFR1,CLTC,FGFR2,AP2A2,KLB,FOLR1,ACTA2,GAB1,PIK3C3,CAV1,MRAS,TFRC,PIK3CB,PIK3CD,ITGB6,ACTC1,FRS2,ACTA1,PRKD1,PRKCB
Hepatic Fibrosis / Hepatic Stellate Cell Activation	0.0025704	0.696577	IGFBP4,MYH10,FN1,TGFBR1,SMAD3,KLF6,MYH7B,COL28A1,COL15A1,VEGFA,COL6A1,TGFB2,PDGFRA,ECE1,STAT1,COL5A2,COL4A1,FLT1,TNFRSF1A,FGFR1,FLT4,SMAD7,FGFR2,BAMBI,VEGFC,IGFBP5,IFNGR1,COL6A3,ACTA2,EDNRA,PDGFD,KDR,A2M,COL7A1,COL3A1
Insulin Receptor Signaling	0.00263027	0.710172	PRKACB,FYN,FOXO4,RAF1,MAPK1,TRIP10,SOS2,PPP1CB,JAK2,KLB,EIF2B2,PIK3C3,SOS1,MRAS,PRKAR1B,MAP2K1,FRS2,RPS6KB1,AKT2,PIK3C2A,FGFR1,FGFR2,GAB1,PPP1R14D,PRKACA,PIK3CB,PIK3CD,INSR,PRKAR1A
Tight Junction Signaling	0.00263027	0.710172	PRKACB,MYH10,TGFBR1,PPP2CA,VAPA,NAPG,AFDN,MYH7B,NSF,MPDZ,LLGL1,PPM1L,TGFB2,PRKAR1B,PPP2R5C,ACTC1,ACTA1,CSTF1,TIAM1,AKT2,TNFRSF1A,TJP1,GPAA1,SNAP25,PPP2R5A,EPB41,PPP2CB,FOS,ACTA2,PPP2R3A,PRKACA,PRKAR1A
Mitotic Roles of Polo-Like Kinase	0.00281838	0.755327	CDC20,PPP2CA,PRC1,CDC7,ANAPC7,ANAPC13,PPP2R5A,SLK,PPP2CB,HSP90AB1,PPP2R3A,PPM1L,PPP2R5C,CDC27,STAG2,CDC25A
Cyclins and Cell Cycle Regulation	0.00288403	0.770036	RAF1,CCNH,CCNE2,PPP2CA,CUL1,CDKN2C,PPP2R5A,PPP2CB,E2F6,CCND3,PPP2R3A,CDKN1A,PPM1L,HDAC7,TGFB2,PPP2R5C,CDKN1B,CDC25A
CDK5 Signaling	0.00295121	0.785022	PRKACB,RAF1,MAPK1,PPP2CA,ADCY3,PPP1CB,MAPK9,PPP2R5A,ADCY9,PPP2CB,MAPK14,PPP1R14D,PPP2R3A,PPM1L,MRAS,LAMB1,PRKAR1B,PRKACA,PPP2R5C,MAP2K1,ADCY7,PRKAR1A
Regulation of the Epithelial-Mesenchymal Transition Pathway	0.00309029	0.818928	RAF1,TGFBR1,SNAI2,MAPK1,SMAD3,SOS2,JAK2,HIF1A,KLB,PIK3C3,SOS1,FGF12,TGFB2,MRAS,MAP2K1,FRS2,AKT2,NOTCH3,PIK3C2A,FGF9,FGFR1,TYK2,FGFR2,ZEB1,CDH2,ARAF,GAB1,APH1A,PIK3CB,LEF1,PIK3CD,PDGFD,JAG1,WNT11,PSEN1
G-Protein Coupled Receptor Signaling	0.00316228	0.834841	PRKACB,RAF1,FYN,CAMK4,MAPK1,DUSP6,PDE12,SOS2,GNA14,CHRM3,KLB,EP300,MPPE1,IKBKG,NFKBIA,PDE7B,PIK3C3,SOS1,MRAS,PRKAR1B,RASA1,APEX1,FRS2,MAP2K1,GRK4,AKT2,PDE4C,PIK3C2A,FGFR1,ADCY3,GNAI1,RGS4,FGFR2,DRD2,RAP1A,ATF2,GNAI3,ADCY9,PLCB4,GAB1,PDE1B,PRKACA,DUSP4,PIK3CB,PIK3CD,ADCY7,PRKAR1A,PRKCB
Antiproliferative Role of Somatostatin Receptor 2	0.00331131	0.870875	PIK3C2A,MAPK1,GUCY2C,GUCY1A3,FGFR1,FGFR2,KLB,GAB1,PIK3C3,CDKN1A,MRAS,GNB2,PIK3CB,PIK3CD,CDKN1B,FRS2,MAP2K1,GUCY1B3
Axonal Guidance Signaling	0.00346737	0.908451	DPYSL2,PRKACB,RAF1,MAPK1,NFATC3,SOS2,LIMK2,NCK2,PTK2,VEGFA,ROCK2,EPHB1,PLCE1,SEMA3D,ADAM28,MRAS,GNA13,FRS2,RASA1,PRKD1,AKT2,STK36,ADAMTS1,FGFR1,TUBB2A,FGFR2,VEGFC,PLCL2,DPYSL5,RAP1A,MBTPS2,GAB1,PRKACA,RTN4,GNB2,PIK3CD,PDGFD,FYN,PDIA3,GNA14,KLB,PPP3CB,SDC2,EFNB1,PIK3C3,SOS1,PRKAR1B,PSMD14,ERBB2,MAP2K1,SEMA3E,PLXNA1,PAK4,PLXNC1,ARHGEF12,PIK3C2A,TUBA4A,GNAI1,EPHA3,GNAI3,SEMA3A,EPHA10,PLCB4,TUBB6,PAK…
G Beta Gamma Signaling	0.00354813	0.926063	PRKACB,RAF1,AKT2,CAV2,MAPK1,SOS2,GNAI1,KCNJ3,GNA14,GNAI3,KCNJ5,SOS1,CAV1,GNB2,MRAS,PRKAR1B,PRKACA,GNA13,PRKD1,PRKAR1A,PRKCB
Assembly of RNA Polymerase II Complex	0.00354813	0.926063	TAF12,TAF11,CCNH,POLR2B,GTF2A1,MNAT1,TAF13,TAF9B,TAF4B,POLR2C,TAF5,GTF2H1,TAF2
Hereditary Breast Cancer Signaling	0.00380189	0.984691	ARID1A,BARD1,POLR2B,DDB2,KLB,EP300,CHEK1,POLR2C,PIK3C3,XPC,HDAC7,MRAS,SLC19A1,FRS2,AKT2,PIK3C2A,FANCG,FGFR1,FGFR2,RFC1,GAB1,MSH2,CDKN1A,MRE11,PIK3CB,PIK3CD,HLTF,FANCA
TR/RXR Activation	0.00380189	0.984691	RAB3B,AKT2,CAMK4,PIK3C2A,FGFR1,NCOA6,FGFR2,HIF1A,ME1,KLB,NCOA4,EP300,COL6A3,GAB1,PIK3C3,NCOA1,SLC16A2,PIK3CB,PIK3CD,THRB,RCAN2,FRS2
IL-9 Signaling	0.0040738	1	GAB1,PIK3C2A,PIK3C3,FGFR1,CISH,FGFR2,SOCS2,PIK3CB,PIK3CD,STAT1,FRS2,KLB
Cardiac β-adrenergic Signaling	0.00416869	1	PRKACB,PPP2CA,PDE12,AKAP9,PPP1CB,MPPE1,AKAP11,AKAP14,PDE7B,PPM1L,PRKAR1B,MRAS,PPP2R5C,APEX1,CACNA1D,PDE4C,ADCY3,PPP2R5A,PPP2CB,ADCY9,PPP2R3A,PPP1R14D,PDE1B,PRKACA,GNB2,AKAP10,ADCY7,PRKAR1A
NF-κB Activation by Viruses	0.0042658	1	RAF1,AKT2,PIK3C2A,MAPK1,FGFR1,FGFR2,KLB,IKBKG,NFKBIA,GAB1,PIK3C3,MRAS,ITGAV,PIK3CB,IKBKAP,PIK3CD,FRS2,PRKD1,PRKCB
Mouse Embryonic Stem Cell Pluripotency	0.0042658	1	RAF1,AKT2,PIK3C2A,MAPK1,FGFR1,TYK2,SOS2,FGFR2,BMPR2,JAK2,KLB,MAPK14,GAB1,PIK3C3,SOS1,MRAS,MAP3K7,PIK3CB,LEF1,PIK3CD,MAP2K1,FRS2
Neurotrophin/TRK Signaling	0.00446684	1	RAF1,PIK3C2A,MAPK1,FGFR1,SOS2,FGFR2,KLB,ATF2,EP300,FOS,GAB1,PIK3C3,SOS1,MRAS,PIK3CB,PIK3CD,FRS2,MAP2K1
Tec Kinase Signaling	0.00457088	1	FYN,JAK2,GNA14,KLB,PTK2,RHOT1,PIK3C3,MRAS,GNA13,STAT1,FRS2,ACTC1,PRKD1,ACTA1,STAT6,PAK4,PIK3C2A,FGFR1,TYK2,GNAI1,MAPK9,FGFR2,FOS,GNAI3,RND3,GAB1,ACTA2,PAK2,GNB2,PIK3CB,PIK3CD,PRKCB
HMGB1 Signaling	0.0047863	1	MAPK1,RBBP7,KLB,KAT2B,RHOT1,PIK3C3,TGFB2,MRAS,FRS2,MAP2K1,PLAT,AKT2,KAT7,PIK3C2A,HAT1,TNFRSF1A,FGFR1,MAPK9,FGFR2,IFNGR1,FOS,MAPK14,RND3,GAB1,PIK3CB,PIK3CD
Cell Cycle Regulation by BTG Family Proteins	0.00489779	1	PPP2CB,E2F6,CCNE2,PPP2CA,PPP2R3A,PPM1L,BTG2,PPP2R5C,NOCT,PPP2R5A
CDP-diacylglycerol Biosynthesis I	0.00489779	1	GPAM,NADPH,ABHD5,LPCAT2,LCLAT1,CDS1,AGPAT1,GPAT2,AGPAT3,CDS2
Nucleotide Excision Repair Pathway	0.00489779	1	CCNH,ERCC1,ERCC6,POLR2C,XPC,GTF2H1,POLR2B,MNAT1,RAD23B,RPA2
T Cell Receptor Signaling	0.00512861	1	FYN,RAF1,CAMK4,PIK3C2A,MAPK1,NFATC3,FGFR1,SOS2,FGFR2,KLB,FOS,IKBKG,NFKBIA,PPP3CB,GAB1,PIK3C3,SOS1,MRAS,PIK3CB,PIK3CD,MAP2K1,FRS2,RASA1
Docosahexaenoic Acid (DHA) Signaling	0.00524807	1	AKT2,PIK3C2A,CASP3,FGFR1,APAF1,FGFR2,KLB,APP,CASP9,GAB1,PIK3C3,PIK3CB,PIK3CD,FRS2
Triacylglycerol Biosynthesis	0.00524807	1	PLPP5,GPAM,ABHD5,LPCAT2,LPIN1,LCLAT1,PLPPR4,ELOVL2,AGPAT1,GPAT2,DBT,LPIN2,AGPAT3,PLPP1
Type II Diabetes Mellitus Signaling	0.00562341	1	MAPK1,PKLR,CD36,KLB,ADIPOR1,SLC27A4,IKBKG,NFKBIA,PIK3C3,PRKAA1,MAP3K7,SOCS2,FRS2,PRKD1,AKT2,ACSL3,PIK3C2A,TNFRSF1A,FGFR1,FGFR2,MAPK9,GAB1,SLC27A6,PIK3CB,PIK3CD,INSR,ACSL1,PRKCB
fMLP Signaling in Neutrophils	0.00562341	1	RAF1,CAMK4,PIK3C2A,MAPK1,ITPR2,NFATC3,FGFR1,GNAI1,FGFR2,KLB,GNAI3,PLCB4,NFKBIA,GAB1,PPP3CB,PIK3C3,NCF2,GNB2,MRAS,PIK3CB,PIK3CD,MAP2K1,FRS2,PRKD1,PRKCB
3-phosphoinositide Degradation	0.00588844	1	PTPMT1,MTMR1,NT5C,STYXL1,HACD2,PPM1K,UBLCP1,PXYLP1,SACM1L,MTMR6,SGPP2,DUSP11,MTMR2,PPM1F,PALD1,NUDT4,RASA1,CDC25A,PTPN20,MTMR14,PPP2R5A,NUDT5,ITPK1,TNS3,TMEM55A,PPP1R16B,PPP2R3A,PPM1H,SGPP1,DUSP16
iNOS Signaling	0.00588844	1	FOS,IKBKG,CAMK4,MAPK14,NFKBIA,MAPK1,TYK2,IFNGR1,JAK2,IRAK3,STAT1,IRAK4
Melatonin Signaling	0.0060256	1	PRKACB,RAF1,CAMK4,MAPK1,PDIA3,GNAI1,PLCL2,GNAI3,PLCB4,PLCE1,ARAF,PRKAR1B,PRKACA,MAP2K1,PRKD1,PRKAR1A,PRKCB
BMP signaling pathway	0.0060256	1	PRKACB,RAF1,CAMK4,MAPK1,SMAD7,BMPR2,MAPK9,BMPR1B,ATF2,MAPK14,SOS1,PRKAR1B,MRAS,PRKACA,MAP3K7,MAP2K1,PRKAR1A
Granzyme B Signaling	0.00676083	1	PRKDC,CASP9,CASP3,NUMA1,APAF1,LMNB1
4-1BB Signaling in T Lymphocytes	0.00676083	1	IKBKG,MAPK14,NFKBIA,MAPK1,MAPK9,IKBKAP,MAP2K1,TRAF1,ATF2
Role of PI3K/AKT Signaling in the Pathogenesis of Influenza	0.00676083	1	AKT2,PIK3C2A,MAPK1,FGFR1,GNAI1,FGFR2,KLB,GNAI3,NFKBIA,CASP9,GAB1,PIK3C3,ZNF346,PIK3CB,PIK3CD,FRS2,MAP2K1
Antiproliferative Role of TOB in T Cell Signaling	0.00707946	1	PABPC1,CCNE2,TGFBR1,MAPK1,SMAD3,CUL1,TGFB2,CDKN1B
Endoplasmic Reticulum Stress Pathway	0.00724436	1	CASP9,CASP3,DNAJC3,ATF6,EIF2S1,CASP7,MBTPS2
D-myo-inositol (1,4,5)-Trisphosphate Biosynthesis	0.00758578	1	PIP5K1A,PLCB4,PLCE1,PIP5K1C,PIP4K2B,PIP5K1B,PIP4K2A,PLCH1,PIP4K2C,PI4KB
Neuropathic Pain Signaling In Dorsal Horn Neurons	0.00794328	1	PRKACB,CAMK4,PIK3C2A,MAPK1,ITPR2,PDIA3,FGFR1,FGFR2,PLCL2,KLB,FOS,PLCB4,PLCE1,GAB1,PIK3C3,PRKAR1B,PRKACA,PIK3CB,PIK3CD,FRS2,PRKD1,PRKAR1A,PRKCB
Glutathione Redox Reactions II	0.00831764	1	NADPH,TXNDC12,PDIA3,GLRX
Ovarian Cancer Signaling	0.00870964	1	PRKACB,RAF1,RPS6KB1,AKT2,PIK3C2A,MAPK1,FGF9,FGFR1,FGFR2,VEGFC,KLB,VEGFA,MSH2,GAB1,PIK3C3,PRKACA,PRKAR1B,MRAS,EDNRA,PIK3CB,LEF1,PIK3CD,PTGS2,MAP2K1,FRS2,WNT11,PRKAR1A
ATM Signaling	0.00891251	1	MAPK9,ZEB1,ATF2,PPM1D,CHEK1,EP300,USP7,RNF168,NFKBIA,MAPK14,SMC2,TRRAP,CDKN1A,SMC1B,MRE11,TLK2,CDC25A
Cholecystokinin/Gastrin-mediated Signaling	0.00891251	1	RAF1,MAPK1,ITPR2,SOS2,SRF,MAPK9,ATF2,ROCK2,PTK2,FOS,PLCB4,MAPK14,RND3,RHOT1,SOS1,MRAS,PTGS2,GNA13,MAP2K1,PRKD1,PRKCB
PPAR Signaling	0.00912011	1	RAF1,SRA1,MAPK1,TNFRSF1A,SOS2,EP300,FOS,IKBKG,NFKBIA,HSP90AB1,SOS1,PDGFRA,MRAS,NCOA1,MAP3K7,PTGS2,INSR,PDGFD,MAP2K1
Ephrin A Signaling	0.00977237	1	FYN,PIK3C2A,FGFR1,FGFR2,EPHA3,KLB,ROCK2,PTK2,EPHA10,GAB1,PIK3C3,PIK3CB,PIK3CD,FRS2
Gαq Signaling	0.00977237	1	RAF1,CAMK4,MAPK1,NFATC3,GNA14,KLB,CHRM3,ROCK2,IKBKG,NFKBIA,PPP3CB,RHOT1,PIK3C3,MRAS,MAP2K1,FRS2,PRKD1,AKT2,PIK3C2A,ITPR2,FGFR1,RGS4,FGFR2,PLCB4,RND3,GAB1,GNB2,PIK3CB,PIK3CD,PRKCB
Regulation of IL-2 Expression in Activated and Anergic T Lymphocytes	0.01	1	FYN,RAF1,TGFBR1,CAMK4,MAPK1,NFATC3,SMAD3,SOS2,MAPK9,FOS,IKBKG,NFKBIA,PPP3CB,SOS1,MRAS,TGFB2,MAP2K1
Pyridoxal 5'-phosphate Salvage Pathway	0.0104713	1	GRK4,AKT2,MAPK1,CSNK1D,MAPK9,GRK5,LIMK2,TTK,PRKX,CDK8,ARAF,PAK2,PRKAA1,MAP2K1,ACVR2A,DYRK1A
Synaptic Long Term Depression	0.0104713	1	RAF1,GUCY2C,MAPK1,PDIA3,PPP2CA,GNA14,PLA2G4E,PLCE1,PPM1L,MRAS,PPP2R5C,GNA13,MAP2K1,PRKD1,GUCY1B3,PNPLA8,GUCY1A3,ITPR2,GNAI1,PLCL2,PPP2R5A,PPP2CB,GNAI3,PLCB4,PLA2G4D,PPP2R3A,PAFAH1B1,PRKCB
B Cell Receptor Signaling	0.0107152	1	RAF1,CAMK4,MAPK1,NFATC3,SOS2,KLB,EP300,PTK2,IKBKG,NFKBIA,PPP3CB,PIK3C3,SOS1,MAP3K7,MRAS,MAP2K1,FRS2,RPS6KB1,AKT2,PIK3C2A,FGFR1,MAPK9,FGFR2,RAP1A,ATF2,MAPK14,GAB1,DAPP1,PIK3CB,PIK3AP1,PIK3CD,MAP3K3,PRKCB
Role of NANOG in Mammalian Embryonic Stem Cell Pluripotency	0.011749	1	RAF1,AKT2,PIK3C2A,MAPK1,FGFR1,TYK2,SOS2,BMPR2,FGFR2,BMPR1B,JAK2,KLB,GAB1,PIK3C3,SOS1,MRAS,GATA6,PIK3CB,PIK3CD,MAP2K1,FRS2,WNT11,SALL4
Agrin Interactions at Neuromuscular Junction	0.0125893	1	GABPB1,PAK4,PKLR,MAPK1,MAPK9,PTK2,ACTA2,PAK2,LAMB1,MRAS,GABPA,DAG1,ERBB2,ACTC1,ACTA1
Oncostatin M Signaling	0.0125893	1	RAF1,TIMP3,MAPK1,SOS1,TYK2,MRAS,JAK2,STAT1,MAP2K1
α-Adrenergic Signaling	0.0141254	1	PRKACB,RAF1,CAMK4,MAPK1,ITPR2,ADCY3,GNAI1,ADCY9,GNAI3,PHKB,PRKAR1B,GNB2,PRKACA,MRAS,MAP2K1,ADCY7,PRKD1,PRKAR1A,PRKCB
Gα12/13 Signaling	0.0144544	1	RAF1,AKT2,PIK3C2A,MAPK1,FGFR1,FGFR2,MAPK9,ARHGEF1,KLB,F2,ROCK2,PTK2,CDH2,IKBKG,NFKBIA,GAB1,PIK3C3,MRAS,PIK3CB,PIK3CD,GNA13,MAP2K1,FRS2,RASA1
IL-4 Signaling	0.0151356	1	STAT6,RPS6KB1,AKT2,PIK3C2A,NFATC3,FGFR1,TYK2,SOS2,FGFR2,JAK2,KLB,GAB1,PIK3C3,SOS1,MRAS,PIK3CB,PIK3CD,FRS2
Fc Epsilon RI Signaling	0.0154882	1	FYN,RAF1,AKT2,PIK3C2A,MAPK1,FGFR1,SOS2,FGFR2,MAPK9,KLB,PLA2G4E,MAPK14,PLA2G4D,GAB1,PIK3C3,SOS1,MRAS,PIK3CB,PIK3CD,MAP2K1,FRS2,PRKD1,PRKCB
Mechanisms of Viral Exit from Host Cells	0.0158489	1	ACTA2,CHMP4B,SH3GLB1,PDCD6IP,ACTC1,TSG101,LMNB1,ACTA1,PRKD1,PRKCB
SAPK/JNK Signaling	0.0162181	1	PIK3C2A,NFATC3,FGFR1,SOS2,MAPK9,FGFR2,KLB,HNRNPK,ATF2,GAB1,PIK3C3,SOS1,MRAS,MAP3K7,PIK3CB,DUSP4,PIK3CD,GNA13,FRS2,MAP3K3
Sperm Motility	0.017378	1	PRKACB,CAMK4,TWF1,PDIA3,PTK2,PLA2G4E,PLCE1,PRKAR1B,MRAS,PRKD1,GUCY1B3,PTK7,PNPLA8,SLC9A5,PDE4C,GUCY1A3,ITPR2,PLCL2,PLCB4,PLA2G4D,PDE1B,PRKACA,PAFAH1B1,PRKAR1A,PRKCB
D-myo-inositol (1,4,5,6)-Tetrakisphosphate Biosynthesis	0.017378	1	NT5C,STYXL1,HACD2,PPM1K,UBLCP1,PXYLP1,SACM1L,MTMR6,SGPP2,DUSP11,MTMR2,PPM1F,PALD1,NUDT4,RASA1,CDC25A,PTPN20,PPP2R5A,NUDT5,ITPK1,TNS3,PPP1R16B,PPP2R3A,PPM1H,SGPP1,DUSP16
D-myo-inositol (3,4,5,6)-tetrakisphosphate Biosynthesis	0.017378	1	NT5C,STYXL1,HACD2,PPM1K,UBLCP1,PXYLP1,SACM1L,MTMR6,SGPP2,DUSP11,MTMR2,PPM1F,PALD1,NUDT4,RASA1,CDC25A,PTPN20,PPP2R5A,NUDT5,ITPK1,TNS3,PPP1R16B,PPP2R3A,PPM1H,SGPP1,DUSP16
Induction of Apoptosis by HIV1	0.017378	1	DIABLO,IKBKG,SLC25A13,NFKBIA,CASP9,SLC25A4,CASP3,TNFRSF1A,APAF1,MAPK9,IKBKAP,SLC25A10,TRAF1
Role of Macrophages, Fibroblasts and Endothelial Cells in Rheumatoid Arthritis	0.018197	1	RAF1,FN1,CAMK4,SFRP2,MAPK1,PDIA3,NFATC3,JAK2,IL17RA,KLB,EP300,VEGFA,ROCK2,IKBKG,NFKBIA,PLCE1,PPP3CB,PIK3C3,MAP3K7,MRAS,TLR3,MAPKAPK2,MAP2K1,FRS2,PRKD1,TRAF1,LRP5,AKT2,PIK3C2A,TNFRSF1A,FGFR1,MAPK9,VEGFC,FGFR2,IRAK3,PLCL2,ATF2,FOS,PLCB4,MAPK14,GAB1,PIK3CB,PIK3CD,LEF1,PDGFD,LRP1,WNT11,IRAK4,PRKCB
Unfolded protein response	0.018197	1	SEL1L,HSPA4,SYVN1,P4HB,UBXN4,VCP,DNAJC3,CANX,DNAJA2,CD82,ATF6,MBTPS2
Epithelial Adherens Junction Signaling	0.0186209	1	MYH10,SNAI2,TGFBR1,AFDN,BMPR2,MYH7B,TGFB2,MRAS,ACTC1,ACTA1,AKT2,EPN1,NOTCH3,ACTN2,FGFR1,TUBB2A,TUBA4A,RAP1A,CDH2,ACTA2,TUBB6,SSX2IP,LEF1,ACTN4,ACVR2A,CTNND1
UVC-Induced MAPK Signaling	0.0186209	1	RAF1,FOS,MAPK14,ARAF,MAPK1,MRAS,MAPK9,MAP2K1,PRKD1,PRKCB
Synaptic Long Term Potentiation	0.0204174	1	PRKACB,RAF1,CAMK4,MAPK1,PDIA3,ITPR2,PPP1CB,GNA14,PLCL2,RAP1A,ATF2,EP300,PLCB4,PLCE1,PPP3CB,PPP1R14D,MRAS,PRKAR1B,PRKACA,MAP2K1,PRKD1,PRKAR1A,PRKCB
Stearate Biosynthesis I (Animals)	0.020893	1	BDH2,NADPH,ACSL3,SRD5A3,DHCR24,GNPAT,SLC27A6,ELOVL2,DBT,ACOT9,SLC27A4,ACSL1
Estrogen-Dependent Breast Cancer Signaling	0.0213796	1	AKT2,PIK3C2A,MAPK1,FGFR1,FGFR2,KLB,ATF2,EP300,FOS,GAB1,PIK3C3,MRAS,HSD17B12,PIK3CB,PIK3CD,FRS2
Macropinocytosis Signaling	0.0213796	1	PIK3C2A,FGFR1,FGFR2,RAB34,KLB,GAB1,PIK3C3,MRAS,PIK3CD,PIK3CB,ACTN4,ITGB6,PDGFD,FRS2,PRKD1,PRKCB
TNFR1 Signaling	0.0213796	1	FOS,PAK4,IKBKG,CASP9,NFKBIA,CASP3,TNFRSF1A,PAK2,APAF1,TNFAIP3,CASP7
IL-12 Signaling and Production in Macrophages	0.0218776	1	MAPK1,KLB,EP300,JMJD6,IKBKG,PIK3C3,TGFB2,STAT1,FRS2,MAP2K1,PRKD1,STAT6,AKT2,PIK3C2A,FGFR1,MAPK9,FGFR2,IFNGR1,FOS,MAPK14,GAB1,NCOA1,PIK3CD,PIK3CB,PRKCB,APOD
Cellular Effects of Sildenafil (Viagra)	0.0218776	1	PRKACB,MYH10,CACNA1D,CAMK4,GUCY1A3,PDE4C,GUCY2C,PDIA3,ITPR2,ADCY3,PPP1CB,PLCL2,MYH7B,ADCY9,PLCB4,PLCE1,ACTA2,PDE1B,PRKAR1B,PRKACA,ADCY7,ACTC1,ACTA1,GUCY1B3,PRKAR1A
Role of MAPK Signaling in the Pathogenesis of Influenza	0.0229087	1	PNPLA8,PLA2G4E,RAF1,AKT2,MAPK14,PLA2G4D,CASP3,MAPK1,MRAS,MAPK9,PTGS2,PAFAH1B1,MAP2K1,RABGEF1,ATF2
Chemokine Signaling	0.0229087	1	RAF1,CAMK4,MAPK1,GNAI1,PPP1CB,LIMK2,ROCK2,PTK2,FOS,GNAI3,PLCB4,MAPK14,MRAS,MAP2K1,PRKCB
Antioxidant Action of Vitamin C	0.0234423	1	PNPLA8,NADPH,MAPK1,PDIA3,MAPK9,JAK2,PLCL2,GLRX,TXNRD3,CSF2RB,PLA2G4E,SLC23A2,PLCB4,IKBKG,PLCE1,PLA2G4D,MAPK14,NFKBIA,GSTO2,PAFAH1B1
FcγRIIB Signaling in B Lymphocytes	0.0269153	1	GAB1,PIK3C2A,PIK3C3,FGFR1,SOS1,MRAS,MAPK9,FGFR2,PIK3CB,PIK3CD,FRS2,KLB
mTOR Signaling	0.0295121	1	MAPK1,PPP2CA,HIF1A,KLB,VEGFA,RPS20,RHOT1,PIK3C3,PPM1L,PRKAA1,MRAS,PPP2R5C,RPS6KA2,FRS2,PRKD1,RPS6KB1,AKT2,PIK3C2A,FGFR1,EIF4G3,EIF3J,VEGFC,FGFR2,PPP2R5A,PPP2CB,RND3,GAB1,PPP2R3A,EIF4A3,PIK3CB,PIK3CD,INSR,PRKCB
Dopamine Receptor Signaling	0.0301995	1	PRKACB,PPP2CA,ADCY3,PPP1CB,DRD2,PPP2R5A,PPP2CB,ADCY9,PPP2R3A,PPP1R14D,PTS,PPM1L,PRKAR1B,PRKACA,PPP2R5C,ADCY7,PRKAR1A
Role of JAK1 and JAK3 in γc Cytokine Signaling	0.0301995	1	STAT6,PIK3C2A,MAPK1,FGFR1,FGFR2,JAK2,KLB,GAB1,PIK3C3,MRAS,PIK3CD,PIK3CB,STAT1,FRS2
CD27 Signaling in Lymphocytes	0.0323594	1	FOS,IKBKG,CASP9,NFKBIA,CASP3,APAF1,MAP3K7,MAPK9,IKBKAP,MAP2K1,MAP3K3
Reelin Signaling in Neurons	0.0331131	1	FYN,ARHGEF12,PIK3C2A,FGFR1,MAPK9,FGFR2,ARHGEF1,KLB,APP,GAB1,NDEL1,PIK3C3,PIK3CB,PIK3CD,ARHGEF3,PAFAH1B1,FRS2
GPCR-Mediated Nutrient Sensing in Enteroendocrine Cells	0.0331131	1	PRKACB,ITPR2,PDIA3,ADCY3,GNAI1,PLCL2,GNA14,ADCY9,GNAI3,PLCB4,PLCE1,PRKAR1B,PRKACA,ADCY7,PRKD1,PRKAR1A,PRKCB
Xenobiotic Metabolism Signaling	0.0346737	1	RAF1,CAMK4,SULT1C4,MAPK1,PPP2CA,NQO2,FMO5,KLB,EP300,ALDH1A1,HSP90AB1,ALDH3A2,PIK3C3,PPM1L,MAP3K7,MRAS,CHST11,CHST10,PPP2R5C,FRS2,MAP2K1,PRKD1,ALDH5A1,ALDH7A1,SRA1,PIK3C2A,FGFR1,MAPK9,FGFR2,UGT8,PPP2R5A,PPP2CB,MAPK14,GAB1,PPP2R3A,RBX1,ALDH1A2,NCOA1,PIK3CB,PIK3CD,GSTO2,MAP3K3,DNAJC7,PRKCB
B Cell Activating Factor Signaling	0.0354813	1	FOS,IKBKG,MAPK14,NFKBIA,MAPK1,NFATC3,MAPK9,IKBKAP,TRAF1
Inhibition of Matrix Metalloproteases	0.0354813	1	TIMP3,TIMP4,SDC2,MMP16,THBS2,A2M,TFPI2,MMP24,LRP1
TWEAK Signaling	0.0363078	1	IKBKG,CASP9,NFKBIA,CASP3,APAF1,BAG4,CASP7,TRAF1
Leukocyte Extravasation Signaling	0.0371535	1	MAPK1,MMP16,AFDN,KLB,MMP24,ROCK2,PTK2,PIK3C3,SIPA1,ARHGAP12,FRS2,ACTC1,PRKD1,ACTA1,TIMP3,PIK3C2A,ACTN2,FGFR1,GNAI1,RDX,MAPK9,FGFR2,RAP1A,GNAI3,TIMP4,MAPK14,GAB1,ACTA2,NCF2,PIK3CB,PIK3CD,ACTN4,CTNND1,PRKCB
EIF2 Signaling	0.0380189	1	RAF1,MAPK1,SOS2,PPP1CB,EIF2S1,KLB,EIF2B2,VEGFA,RPS20,PIK3C3,SOS1,EIF5,MRAS,MAP2K1,ACTC1,FRS2,ACTA1,PABPC1,AKT2,ATF3,PIK3C2A,FGFR1,FGFR2,EIF4G3,EIF3J,RPL37A,RPL10A,GAB1,ACTA2,EIF4A3,PIK3CB,PIK3CD,INSR,AGO4,EIF1AX
GPCR-Mediated Integration of Enteroendocrine Signaling Exemplified by an L Cell	0.0389045	1	PRKACB,ITPR2,PDIA3,ADCY3,GNAI1,PLCL2,GNA14,ADCY9,GNAI3,PLCB4,PLCE1,PRKAR1B,PRKACA,ADCY7,PRKAR1A
Acetyl-CoA Biosynthesis I (Pyruvate Dehydrogenase Complex)	0.040738	1	PDHA1,DLAT,DBT,PDHB
Ephrin B Signaling	0.0457088	1	MAPK1,GNAI1,GNA14,HNRNPK,NCK2,PTK2,ROCK2,GNAI3,EPHB1,EFNB1,GNB2,MRAS,EPHB3,GNA13
Apoptosis Signaling	0.0467735	1	DIABLO,RAF1,IKBKG,CAPNS1,CASP9,NFKBIA,CASP3,MAPK1,TNFRSF1A,MRAS,APAF1,BIRC6,CAPN7,MAP2K1,CASP7,MCL1
RAN Signaling	0.047863	1	KPNB1,KPNA5,KPNA4,RANBP2,IPO5
Cell Cycle: G2/M DNA Damage Checkpoint Regulation	0.0501187	1	YWHAQ,PRKDC,KAT2B,PTPMT1,CDKN1A,CUL1,AURKA,PPM1D,CHEK1,EP300
IL-22 Signaling	0.0501187	1	AKT2,MAPK14,MAPK1,TYK2,MAPK9,STAT1
Role of p14/p19ARF in Tumor Suppression	0.0537032	1	GAB1,PIK3C2A,PIK3C3,FGFR1,FGFR2,PIK3CB,PIK3CD,FRS2,KLB
Natural Killer Cell Signaling	0.0562341	1	FYN,RAF1,PAK4,AKT2,PIK3C2A,MAPK1,FGFR1,SOS2,FGFR2,KLB,GAB1,PIK3C3,SOS1,PAK2,MRAS,PIK3CB,PIK3CD,MAP2K1,FRS2,PRKD1,PRKCB
RhoGDI Signaling	0.057544	1	PIP4K2B,ARHGEF1,LIMK2,PIP5K1B,GNA14,EP300,ROCK2,RHOT1,MRAS,ARHGAP12,GNA13,ARHGEF3,ACTC1,ACTA1,PAK4,ARHGEF12,GNAI1,RDX,GNAI3,PIP5K1A,CDH2,ACTA2,RND3,PIP5K1C,PAK2,GNB2,PIP4K2A,PIP4K2C
Role of JAK family kinases in IL-6-type Cytokine Signaling	0.060256	1	MAPK14,MAPK1,TYK2,MAPK9,JAK2,STAT1
Fatty Acid α-oxidation	0.060256	1	TMLHE,ALDH1A1,ALDH3A2,ALDH1A2,PTGS2,ALDH7A1
Factors Promoting Cardiogenesis in Vertebrates	0.060256	1	LRP5,CCNE2,TGFBR1,CDC6,BMPR2,BMPR1B,ATF2,MAPK14,MAP3K7,TGFB2,LEF1,PRKD1,LRP1,WNT11,ACVR2A,PRKCB
Role of BRCA1 in DNA Damage Response	0.060256	1	E2F6,ARID1A,MSH2,FANCG,CDKN1A,MRE11,BARD1,SLC19A1,RFC1,UIMC1,STAT1,HLTF,FANCA,CHEK1
Phagosome Maturation	0.0645654	1	CTSK,VPS39,CTSO,TUBB2A,NAPG,TUBA4A,CANX,TSG101,ATP6AP1,SNAP25,GPAA1,PRDX6,CTSV,ATP6V1E1,NSF,DYNC1I2,TUBB6,CTSS,PIK3C3,NCF2,ATP6V0A2,LAMP1,ATP6V0E1,EEA1
April Mediated Signaling	0.0645654	1	FOS,IKBKG,MAPK14,NFKBIA,MAPK1,NFATC3,MAPK9,TRAF1
Cell Cycle Control of Chromosomal Replication	0.0645654	1	MCM5,MCM6,CDC6,ORC5,CDC7,MCM4,ORC1,RPA2
Gαi Signaling	0.0707946	1	PRKACB,RAF1,MAPK1,ADCY3,RALB,SOS2,GNAI1,RGS4,DRD2,RAP1A,ADCY9,GNAI3,SOS1,CAV1,GNB2,MRAS,PRKAR1B,PRKACA,ADCY7,PRKAR1A
Oxidative Ethanol Degradation III	0.0776247	1	NADPH,ALDH1A1,ALDH3A2,ALDH1A2,ACSS1,ACSL1,ALDH7A1
Wnt/β-catenin Signaling	0.0812831	1	TGFBR1,SFRP2,PPP2CA,BMPR2,RARG,EP300,CSNK1E,PPM1L,TGFB2,MAP3K7,PPP2R5C,LRP5,AXIN2,AKT2,APPL2,CSNK1G3,CSNK1D,PPP2R5A,PPP2CB,CSNK2A2,CDH2,PPP2R3A,LEF1,LRP1,WNT11,ACVR2A
IL-15 Production	0.0831764	1	PTK2,TWF1,TYK2,JAK2,STAT1,PTK7
Acute Phase Response Signaling	0.0851138	1	RAF1,FN1,MAPK1,SOS2,JAK2,HNRNPK,F2,IKBKG,NFKBIA,SOS1,MAP3K7,MRAS,SOCS2,NOLC1,MAP2K1,AKT2,TNFRSF1A,MAPK9,HMOX2,FOS,KLKB1,MAPK14,TF,PIK3CB,PIK3CD,A2M
Mitochondrial L-carnitine Shuttle Pathway	0.0851138	1	ACSL3,CPT1A,SLC27A6,SLC27A4,ACSL1
Salvage Pathways of Pyrimidine Ribonucleotides	0.0912011	1	UPRT,GRK4,AKT2,MAPK1,CSNK1D,MAPK9,LIMK2,GRK5,TTK,PRKX,CDK8,ARAF,PAK2,PRKAA1,UCK2,MAP2K1,ACVR2A,DYRK1A
Amyotrophic Lateral Sclerosis Signaling	0.0933254	1	CACNA1D,PIK3C2A,CASP3,FGFR1,APAF1,VEGFC,FGFR2,KLB,VEGFA,CAPNS1,CASP9,GAB1,HECW1,PIK3C3,PIK3CB,PIK3CD,CAPN7,FRS2,CASP7
cAMP-mediated signaling	0.0954993	1	PRKACB,RAF1,CAMK4,MAPK1,DUSP6,PDE12,AKAP9,CHRM3,EP300,MPPE1,AKAP11,AKAP14,PPP3CB,PDE7B,PRKAR1B,MAP2K1,APEX1,GRK4,PDE4C,ADCY3,GNAI1,RGS4,DRD2,RAP1A,ATF2,ADCY9,GNAI3,PDE1B,AKAP10,PRKACA,DUSP4,ADCY7,PRKAR1A
PKCθ Signaling in T Lymphocytes	0.100231	1	FYN,PIK3C2A,MAPK1,NFATC3,FGFR1,SOS2,FGFR2,KLB,FOS,IKBKG,NFKBIA,PPP3CB,GAB1,PIK3C3,SOS1,MRAS,MAP3K7,PIK3CB,PIK3CD,MAP3K3,FRS2
Vitamin-C Transport	0.100925	1	SLC23A2,NADPH,GSTO2,GLRX,TXNRD3
Circadian Rhythm Signaling	0.101158	1	CSNK1E,ARNTL,CRY2,CSNK1D,CRY1,EP300,ATF2
IL-17A Signaling in Fibroblasts	0.101158	1	FOS,IKBKG,MAPK14,NFKBIA,MAPK1,MAP3K7,IL17RA
PXR/RXR Activation	0.103276	1	PRKACB,SCD,AKT2,ALDH1A1,CPT1A,ALDH3A2,NCOA1,PRKAR1B,PRKACA,INSR,PAPSS2,PRKAR1A
Ceramide Biosynthesis	0.103753	1	NADPH,SPTLC1,SPTLC2,KDSR
Parkinson's Signaling	0.103753	1	MAPK14,CASP9,CASP3,MAPK1
Death Receptor Signaling	0.104713	1	CASP3,TNFRSF1A,APAF1,PARP3,PARP9,DIABLO,IKBKG,NFKBIA,CASP9,ACTA2,TIPARP,PARP11,ACTC1,ACTA1,CASP7
Cancer Drug Resistance By Drug Efflux	0.105196	1	FOXO4,RAF1,AKT2,ARAF,MAPK1,MRAS,PIK3CB,PIK3CD,PTGS2,MAP2K1
Phagosome Formation	0.10666	1	FN1,PIK3C2A,PDIA3,FGFR1,FGFR2,PLCL2,KLB,PLCB4,PLCE1,GAB1,RND3,RHOT1,PIK3C3,PIK3CB,PIK3CD,TLR3,FRS2,PRKD1,PRKCB
Neuregulin Signaling	0.112202	1	RPS6KB1,RAF1,AKT2,MAPK1,ERBIN,SOS2,HSP90AB1,SOS1,MRAS,CDKN1B,ERBB2,MAP2K1,PRKD1,PRKCB,PSEN1
ERK5 Signaling	0.113763	1	YWHAQ,RPS6KB1,FOS,GAB1,MRAS,RPS6KA2,GNA13,WNK1,MAP3K3,EP300,ATF2
Cell Cycle: G1/S Checkpoint Regulation	0.113763	1	E2F6,CCNE2,CCND3,SMAD3,HDAC7,CDKN1A,CUL1,TGFB2,CDKN2C,CDKN1B,CDC25A
autophagy	0.113763	1	CTSV,CTSK,VPS39,ATG9A,CTSO,CTSS,ATG4B,PIK3C3,RB1CC1,LAMP1,SQSTM1
CMP-N-acetylneuraminate Biosynthesis I (Eukaryotes)	0.12388	1	GNE,NAGK,CMAS,NANP
p38 MAPK Signaling	0.12388	1	RPS6KB1,TGFBR1,TNFRSF1A,SRF,MAPKAPK5,IRAK3,ATF2,EP300,PLA2G4E,PLA2G4D,MAPK14,H3F3A/H3F3B,TGFB2,MAP3K7,RPS6KA2,MAPKAPK2,STAT1,IRAK4
Human Embryonic Stem Cell Pluripotency	0.12735	1	AKT2,TGFBR1,PIK3C2A,SMAD3,FGFR1,SMAD7,FGFR2,BMPR2,KLB,GAB1,PIK3C3,SPHK1,PDGFRA,MRAS,TGFB2,PIK3CB,LEF1,PIK3CD,PDGFD,FRS2,WNT11,SALL4
Role of JAK1, JAK2 and TYK2 in Interferon Signaling	0.134896	1	RAF1,TYK2,IFNGR1,JAK2,STAT1
Estrogen-mediated S-phase Entry	0.134896	1	E2F6,CCNE2,CDKN1A,CDKN1B,CDC25A
γ-linolenate Biosynthesis II (Animals)	0.134896	1	ACSL3,SLC27A6,CYB5R3,SLC27A4,ACSL1
Sonic Hedgehog Signaling	0.139637	1	PRKACB,STK36,PRKAR1B,PRKACA,PRKAR1A,DYRK1A
iCOS-iCOSL Signaling in T Helper Cells	0.141579	1	AKT2,CAMK4,PIK3C2A,NFATC3,ITPR2,FGFR1,FGFR2,PLEKHA3,KLB,IKBKG,NFKBIA,PPP3CB,GAB1,PIK3C3,PIK3CB,PIK3CD,PLEKHA1,PLEKHA2,FRS2
CD28 Signaling in T Helper Cells	0.151705	1	FYN,AKT2,CAMK4,PIK3C2A,NFATC3,ITPR2,FGFR1,MAPK9,FGFR2,KLB,FOS,IKBKG,NFKBIA,PPP3CB,GAB1,PIK3C3,PIK3CB,PIK3CD,MAP2K1,FRS2
Gαs Signaling	0.152405	1	PRKACB,MAPK1,ADCY3,CHRM3,RAP1A,ATF2,EP300,ADCY9,ADD3,PRKAR1B,GNB2,ADD1,PRKACA,MRAS,MAP2K1,ADCY7,PRKAR1A
Ascorbate Recycling (Cytosolic)	0.152757	1	NADPH,GSTO2,GLRX
IL-17A Signaling in Gastric Cells	0.153462	1	FOS,MAPK14,MAPK1,MAPK9,IL17RA
Methionine Degradation I (to Homocysteine)	0.153462	1	SUV39H2,PRMT3,AHCYL2,MAT2B,NSUN4
Dendritic Cell Maturation	0.153815	1	MAPK1,PDIA3,JAK2,KLB,EP300,IKBKG,NFKBIA,PLCE1,PIK3C3,TLR3,STAT1,FRS2,AKT2,PIK3C2A,TNFRSF1A,FGFR1,RELB,MAPK9,FGFR2,PLCL2,ATF2,PLCB4,MAPK14,GAB1,PIK3CB,PIK3CD,COL3A1
tRNA Splicing	0.15417	1	PDE4C,PDE7B,TSEN34,PDE12,PDE1B,TSEN2,APEX1,MPPE1
Remodeling of Epithelial Adherens Junctions	0.155239	1	TUBB6,ACTA2,ACTN2,TUBB2A,CBLL1,TUBA4A,ACTN4,DNM1L,ACTC1,ACTA1,CTNND1
Fatty Acid Activation	0.168267	1	ACSL3,SLC27A6,SLC27A4,ACSL1
DNA damage-induced 14-3-3σ Signaling	0.168267	1	CCNE2,AKT2,HUS1,RAD1
Calcium Signaling	0.17338	1	PRKACB,MYH10,CAMK4,MAPK1,ATP2B1,NFATC3,MYH7B,EP300,PPP3CB,HDAC7,PRKAR1B,ACTC1,ACTA1,TRPC1,ITPR2,MCU,TRPC4,RAP1A,ATF2,MICU1,ACTA2,PRKACA,TNNI1,RCAN2,ATP2B4,PRKAR1A
Regulation of Actin-based Motility by Rho	0.180302	1	PAK4,PIP4K2B,PPP1CB,PIP5K1B,PIP5K1A,ACTA2,RND3,RHOT1,PIP5K1C,PAK2,PIP4K2A,ACTC1,ACTA1,PIP4K2C
Assembly of RNA Polymerase III Complex	0.18239	1	BDP1,GTF3C2,BRF2
BER pathway	0.18239	1	POLG,APEX1,POLB
Mitochondrial Dysfunction	0.187932	1	SDHA,NADPH,COX4I2,CPT1A,CASP3,COX6A1,GLRX2,MAPK9,LRRK2,COX7A2L,CYB5R3,APP,PDHA1,PRDX3,NDUFS1,CASP9,NDUFV2,APH1A,NDUFB7,UQCRC2,ATPAF1,UQCRFS1,OGDH,ATP5F1,NDUFB2,PSEN1
Choline Degradation I	0.188799	1	CHDH,ALDH7A1
Cardiomyocyte Differentiation via BMP Receptors	0.192309	1	MAP3K7,BMPR2,BMPR1B,ATF2
DNA Methylation and Transcriptional Repression Signaling	0.192309	1	RBBP7,ARID4B,SAP130,SAP30
Sumoylation Pathway	0.193642	1	RANBP2,SENP7,MAPK9,RFC1,SENP2,ZEB1,UBA2,EP300,FOS,NFKBIA,SAE1,RND3,KDM1A,RHOT1,SLC19A1
Phospholipase C Signaling	0.193642	1	RAF1,FYN,CAMK4,MAPK1,NFATC3,SOS2,PPP1CB,ARHGEF1,EP300,PLA2G4E,PLCE1,PPP3CB,RHOT1,HDAC7,SOS1,MRAS,ARHGEF3,GNA13,MAP2K1,PRKD1,ARHGEF12,ITPR2,ADCY3,RALB,RAP1A,ATF2,ADCY9,PLCB4,PLA2G4D,RND3,GNB2,ADCY7,PRKCB
DNA Double-Strand Break Repair by Non-Homologous End Joining	0.213304	1	PRKDC,WRN,MRE11
Caveolar-mediated Endocytosis Signaling	0.216272	1	FYN,FLOT2,ACTA2,ITGAV,CAV1,INSR,COPB2,ITGB6,PTRF,ACTC1,ACTA1
Regulation of Cellular Mechanics by Calpain Protease	0.220293	1	PTK2,TLN2,CAPNS1,MAPK1,ACTN2,MRAS,CAPN7,CDKN1B,ACTN4
Role of Pattern Recognition Receptors in Recognition of Bacteria and Viruses	0.22856	1	PIK3C2A,MAPK1,FGFR1,MAPK9,FGFR2,EIF2S1,RNASEL,KLB,NOD2,GAB1,PIK3C3,DDX58,TGFB2,PIK3CB,PIK3CD,TLR3,FRS2,PRKD1,PRKCB
CCR5 Signaling in Macrophages	0.229087	1	GNAI3,FOS,CAMK4,MAPK14,MAPK1,MRAS,GNB2,GNAI1,MAPK9,PRKD1,PRKCB
Toll-like Receptor Signaling	0.229087	1	FOS,IKBKG,MAPK14,NFKBIA,MAPK1,MAP3K7,TNFAIP3,IRAK3,TLR3,IRAK4,TRAF1
Ethanol Degradation IV	0.229615	1	ALDH1A1,ALDH3A2,ALDH1A2,ACSS1,ACSL1,ALDH7A1
Thioredoxin Pathway	0.233346	1	NADPH,TXNRD3
TNFR2 Signaling	0.237137	1	FOS,IKBKG,NFKBIA,TNFAIP3,TRAF1
Aryl Hydrocarbon Receptor Signaling	0.238232	1	TRIP11,CCNE2,MAPK1,NQO2,APAF1,RARG,CHEK1,EP300,FOS,ALDH1A1,HSP90AB1,CCND3,ALDH3A2,CDKN1A,ALDH1A2,TGFB2,CDKN1B,GSTO2,ALDH5A1,ALDH7A1
MIF Regulation of Innate Immunity	0.239332	1	PLA2G4E,FOS,PLA2G4D,NFKBIA,MAPK1,MAPK9,PTGS2
Role of IL-17F in Allergic Inflammatory Airway Diseases	0.239332	1	RAF1,MAPK1,RPS6KA2,IL17RA,MAP2K1,EP300,ATF2
Netrin Signaling	0.239332	1	PRKACB,NCK2,PPP3CB,NFATC3,PRKAR1B,PRKACA,PRKAR1A
Telomere Extension by Telomerase	0.245471	1	MRE11,TERF2IP,TERF1
Neuroprotective Role of THOP1 in Alzheimer's Disease	0.276058	1	PRKACB,NFYA,PRKAR1B,PRKACA,ECE1,APP,PRKAR1A
Th2 Pathway	0.277971	1	STAT6,TNFSF4,TGFBR1,NOTCH3,PIK3C2A,FGFR1,TYK2,BMPR2,FGFR2,JAK2,KLB,GAB1,PIK3C3,APH1A,PIK3CB,PIK3CD,JAG1,FRS2,ACVR2A,PSEN1
Epoxysqualene Biosynthesis	0.278612	1	SQLE,NADPH
2-ketoglutarate Dehydrogenase Complex	0.278612	1	DLST,OGDH
1,25-dihydroxyvitamin D3 Biosynthesis	0.278612	1	POR,NADPH
Cardiolipin Biosynthesis II	0.278612	1	PTPMT1,PGS1
Cholesterol Biosynthesis I	0.290402	1	SQLE,NADPH,EBP,DHCR24,MSMO1,SC5D
Cholesterol Biosynthesis II (via 24,25-dihydrolanosterol)	0.290402	1	SQLE,NADPH,EBP,DHCR24,MSMO1,SC5D
Cholesterol Biosynthesis III (via Desmosterol)	0.290402	1	SQLE,NADPH,EBP,DHCR24,MSMO1,SC5D
Type I Diabetes Mellitus Signaling	0.295801	1	CASP3,MAPK1,TNFRSF1A,APAF1,MAPK9,IFNGR1,JAK2,IKBKG,NFKBIA,MAPK14,CASP9,MAP3K7,SOCS2,STAT1,CPE
Tumoricidal Function of Hepatic Natural Killer Cells	0.297167	1	CASP9,CASP3,APAF1,CASP7
Bladder Cancer Signaling	0.299226	1	VEGFA,RAF1,MAPK1,MMP16,FGF9,FGF12,CDKN1A,MRAS,VEGFC,ERBB2,MAP2K1,MMP24
VDR/RXR Activation	0.299226	1	YY1,LRP5,MXD1,CDKN1A,NCOA1,TGFB2,IGFBP5,CDKN1B,PRKD1,EP300,PRKCB
Cysteine Biosynthesis III (mammalia)	0.306196	1	SUV39H2,PRMT3,AHCYL2,MAT2B,NSUN4
Lysine Degradation II	0.311172	1	NADPH,AASS,ALDH7A1
Retinoic acid Mediated Apoptosis Signaling	0.3155	1	CASP9,CASP3,TIPARP,APAF1,DAP3,PARP11,PARP3,RARG,PARP9
Pentose Phosphate Pathway (Oxidative Branch)	0.323594	1	NADPH,H6PD
Thymine Degradation	0.323594	1	DPYSL2,NADPH
Acetate Conversion to Acetyl-CoA	0.323594	1	ACSS1,ACSL1
Role of Osteoblasts, Osteoclasts and Chondrocytes in Rheumatoid Arthritis	0.328852	1	CAMK4,SFRP2,MAPK1,NFATC3,BMPR2,KLB,IKBKG,CASP9,NFKBIA,PPP3CB,PIK3C3,MAP3K7,FRS2,LRP5,AKT2,CTSK,PIK3C2A,TNFRSF1A,FGFR1,DLX5,MAPK9,FGFR2,FOS,MAPK14,GAB1,LEF1,PIK3CB,PIK3CD,LRP1,WNT11
Histamine Degradation	0.33037	1	HNMT,ALDH1A1,ALDH3A2,ALDH1A2,ALDH7A1
GABA Receptor Signaling	0.331131	1	NSF,ADCY9,GABRG2,AP2B1,ADCY3,MRAS,GPHN,ADCY7,AP2A2,ALDH5A1
Mismatch Repair in Eukaryotes	0.34435	1	MSH2,SLC19A1,RFC1
Lipid Antigen Presentation by CD1	0.35156	1	PDIA3,AP2B1,CANX,AP2A2
Fcγ Receptor-mediated Phagocytosis in Macrophages and Monocytes	0.352371	1	NCK2,MYO5A,RPS6KB1,FYN,PIP5K1A,AKT2,TLN2,ACTA2,MAPK1,ACTC1,PRKD1,ACTA1,PRKCB
Role of JAK2 in Hormone-like Cytokine Signaling	0.353997	1	TYK2,SOCS2,JAK2,STAT1,HLTF
Uracil Degradation II (Reductive)	0.367282	1	DPYSL2,NADPH
Heme Degradation	0.367282	1	NADPH,HMOX2
Tetrahydrobiopterin Biosynthesis I	0.367282	1	NADPH,PTS
Rapoport-Luebering Glycolytic Shunt	0.367282	1	TIGAR,BPGM
GADD45 Signaling	0.377572	1	CCNE2,CCND3,CDKN1A
Sphingosine and Sphingosine-1-phosphate Metabolism	0.377572	1	NADPH,SGPP2,SGPP1
Coagulation System	0.378443	1	KLKB1,A2M,F3,F2,PLAT
G Protein Signaling Mediated by Tubby	0.378443	1	PLCB4,MRAS,GNB2,JAK2,INSR
MIF-mediated Glucocorticoid Regulation	0.378443	1	PLA2G4E,PLA2G4D,NFKBIA,MAPK1,PTGS2
NAD Salvage Pathway II	0.378443	1	NT5C3B,NMRK1,NMNAT2,NT5C,PXYLP1
Tryptophan Degradation X (Mammalian, via Tryptamine)	0.378443	1	NADPH,ALDH1A1,ALDH3A2,ALDH1A2,ALDH7A1
Putrescine Degradation III	0.378443	1	ALDH1A1,ALDH3A2,ALDH1A2,SAT2,ALDH7A1
Putrescine Biosynthesis III	0.387258	1	AZIN2
Nur77 Signaling in T Lymphocytes	0.38815	1	CAMK4,CASP9,CASP3,PPP3CB,APAF1,NR4A1,MAP3K3,EP300
Th1 and Th2 Activation Pathway	0.392645	1	STAT6,TNFSF4,TGFBR1,NOTCH3,PIK3C2A,NFATC3,FGFR1,TYK2,FGFR2,BMPR2,IFNGR1,JAK2,KLB,GAB1,PIK3C3,APH1A,PIK3CB,PIK3CD,STAT1,JAG1,FRS2,ACVR2A,PSEN1
Th1 Pathway	0.399945	1	NOTCH3,PIK3C2A,NFATC3,FGFR1,TYK2,FGFR2,IFNGR1,JAK2,KLB,GAB1,APH1A,PIK3C3,PIK3CB,PIK3CD,STAT1,FRS2,PSEN1
Interferon Signaling	0.401791	1	TYK2,IFNGR1,PSMB8,JAK2,STAT1
Phototransduction Pathway	0.406443	1	PRKACB,GUCY2C,GUCY1A3,PRKAR1B,PRKACA,OPN3,GUCY1B3,PRKAR1A
1D-myo-inositol Hexakisphosphate Biosynthesis II (Mammalian)	0.406443	1	ITPK1,ITPKC,INPP5A,PMPCA
nNOS Signaling in Skeletal Muscle Cells	0.410204	1	CAMK4,SNTB1,DAG1
Cleavage and Polyadenylation of Pre-mRNA	0.410204	1	CSTF1,WDR33
Tetrahydrobiopterin Biosynthesis II	0.410204	1	NADPH,PTS
N-acetylglucosamine Degradation II	0.410204	1	NAGK,GNPDA2
Fatty Acid β-oxidation I	0.418794	1	ACSL3,ACAA1,SLC27A6,SLC27A4,ACAA2,ACSL1
Activation of IRF by Cytosolic Pattern Recognition Receptors	0.42462	1	IKBKG,NFKBIA,DDX58,SIKE1,MAPK9,IKBKAP,STAT1,ATF2
Gluconeogenesis I	0.440555	1	NADPH,ENO4,ME2,ME1,MDH2,BPGM
Notch Signaling	0.44978	1	NOTCH3,APH1A,MAML3,JAG1,PSEN1
Phospholipases	0.451856	1	PNPLA8,PLA2G4E,PLCB4,PLA2G4D,PLCE1,PDIA3,PLCL2,PAFAH1B1,PLCH1
NAD Salvage Pathway III	0.451856	1	NMRK1,NMNAT2
Thiamin Salvage III	0.458142	1	TPK1
Sorbitol Degradation I	0.458142	1	SORD
Phosphatidylethanolamine Biosynthesis III	0.458142	1	PTDSS2
Glutamine Degradation I	0.458142	1	GLS
Ethanol Degradation II	0.461318	1	ALDH1A1,ALDH3A2,ALDH1A2,ACSS1,ACSL1,ALDH7A1
Actin Nucleation by ARP-WASP Complex	0.470977	1	ROCK2,NCK2,RND3,RHOT1,SOS2,SOS1,MRAS
Pentose Phosphate Pathway	0.474242	1	NADPH,TKTL1,H6PD
D-myo-inositol (1,4,5)-trisphosphate Degradation	0.474242	1	IMPA1,INPP5A,PMPCA
Systemic Lupus Erythematosus Signaling	0.480839	1	CAMK4,MAPK1,NFATC3,PRPF3,SOS2,KLB,SNRPN,LSM14A,PIK3C3,SOS1,MRAS,C7,PRPF40A,FRS2,AKT2,PIK3C2A,FGFR1,SNRNP27,FGFR2,PRPF38B,FOS,GAB1,LSM1,PRPF6,PIK3CB,PIK3CD,PIM2
DNA Double-Strand Break Repair by Homologous Recombination	0.49204	1	MRE11,ATRX
Acyl-CoA Hydrolysis	0.49204	1	GNPAT,ACOT9
Serine Biosynthesis	0.49204	1	PSAT1,PSPH
Calcium Transport I	0.49204	1	ATP2B1,ATP2B4
Transcriptional Regulatory Network in Embryonic Stem Cells	0.49545	1	RFX4,GATA6,SKIL,ZFHX3,SMARCAD1
Polyamine Regulation in Colon Cancer	0.504661	1	AZIN1,MXD1,SAT2
Cytotoxic T Lymphocyte-mediated Apoptosis of Target Cells	0.512861	1	CASP9,CASP3,APAF1,CASP7
TCA Cycle II (Eukaryotic)	0.5188	1	SDHA,CS,DLST,MDH2,OGDH
Protein Citrullination	0.519996	1	PADI2
Alanine Degradation III	0.519996	1	GPT2
Alanine Biosynthesis II	0.519996	1	GPT2
Prostanoid Biosynthesis	0.529663	1	PTGIS,PTGS2
Superpathway of D-myo-inositol (1,4,5)-trisphosphate Metabolism	0.537032	1	IMPA1,ITPKC,INPP5A,PMPCA
Acetone Degradation I (to Methylglyoxal)	0.537032	1	POR,NADPH,CYP2U1,CYP4B1
Wnt/Ca+ pathway	0.547016	1	PLCB4,PLCE1,NFATC3,PDIA3,PLCL2,EP300,ATF2
Maturity Onset Diabetes of Young (MODY) Signaling	0.562341	1	CACNA1D,PKLR,INSR
nNOS Signaling in Neurons	0.563638	1	CAMK4,CAPNS1,PPP3CB,CAPN7,PRKD1,PRKCB
Selenocysteine Biosynthesis II (Archaea and Eukaryotes)	0.564937	1	SEPHS1,SEPSECS
UDP-D-xylose and UDP-D-glucuronate Biosynthesis	0.57544	1	UGDH
GDP-L-fucose Biosynthesis I (from GDP-D-mannose)	0.57544	1	NADPH
Glutamate Biosynthesis II	0.57544	1	NADPH
Glutamate Degradation X	0.57544	1	NADPH
Androgen Biosynthesis	0.590201	1	NADPH,EBP,SRD5A3
D-myo-inositol (1,3,4)-trisphosphate Biosynthesis	0.590201	1	ITPKC,INPP5A,PMPCA
Pregnenolone Biosynthesis	0.599791	1	NADPH,MICAL2
NADH Repair	0.625173	1	NAXD
Methylglyoxal Degradation I	0.625173	1	HAGHL
Sulfate Activation for Sulfonation	0.625173	1	PAPSS2
Morphine Biosynthesis	0.625173	1	NADPH
Glycerol-3-phosphate Shuttle	0.625173	1	GPD1L
Formaldehyde Oxidation II (Glutathione-dependent)	0.625173	1	NADPH
Lactose Degradation III	0.625173	1	GLB1L3
S-adenosyl-L-methionine Biosynthesis	0.625173	1	MAT2B
N-acetylglucosamine Degradation I	0.625173	1	GNPDA2

## Sheet: S2.4 TESTIS func enrichment
Ingenuity Canonical Pathways	Pvalue	Adj P	Molecules
Gap Junction Signaling	3.01995e-07	0.000128952	PRKACB,RAF1,GUCY2C,MAPK1,PDIA3,HRAS,KLB,PRKCZ,CSNK1E,PLCD1,PLCE1,AKT1,MAPK3,SOS1,MRAS,CAV1,PRKAR1B,MAP2K1,AKT2,ITPR2,CSNK1G3,ADCY3,TUBA4A,ADCY6,CSNK1D,FGFR2,DRD2,GNAI2,GNAI3,ADCY9,PRKCI,NOV,TUBB6,PIK3CB,PIK3CD,MAPK7,NPR2,ACTG1
Endothelin-1 Signaling	1.90546e-06	0.000811726	RAF1,GUCY2C,MAPK1,PDIA3,HRAS,SHC3,MAPK11,KLB,PRKCZ,PLBD1,PLCD1,PLA2G4E,CASP9,PLCE1,MAPK3,PLB1,SOS1,MRAS,ECE1,GNA13,PNPLA8,PLD3,CASP3,ITPR2,GNA12,ADCY3,ADCY6,FGFR2,GNAI2,PLA2G4A,GNAI3,ADCY9,PLA2G4D,PRKCI,ARAF,PIK3CB,PIK3CD,MAPK7,PAFAH1B1
CDK5 Signaling	1.28825e-05	0.00547506	PRKACB,RAF1,MAPK1,PPP2CA,ADCY3,ADCY6,PPP1CB,HRAS,MAPK11,FOSB,LAMC1,ADCY9,ITGA3,PTPA,PPP1R7,PPP1R14D,MAPK3,PRKAR1B,MRAS,LAMB1,PPP2R5C,MAPK7,PPP1CA,MAP2K1
PTEN Signaling	1.41254e-05	0.00598916	RAF1,FOXO4,MAPK1,BMPR2,HRAS,OCRL,PRKCZ,ITGA3,IKBKG,CASP9,AKT1,MAPK3,SOS1,MRAS,PDGFRA,MAP2K1,PDGFRB,AKT2,CASP3,FLT4,FGFR2,CNKSR3,BCL2L1,PIK3CB,PIK3CD,INSR,CDKN1B
Insulin Receptor Signaling	1.86209e-05	0.00787663	PRKACB,RAF1,FOXO4,MAPK1,TRIP10,SGK1,HRAS,PPP1CB,KLB,OCRL,EIF2B2,PRKCZ,AKT1,PPP1R7,MAPK3,TSC2,SOS1,MRAS,PRKAR1B,STX4,PPP1CA,MAP2K1,AKT2,FGFR2,ACLY,PRKCI,PPP1R14D,PIK3CB,PIK3CD,INSR
NF-κB Activation by Viruses	3.89045e-05	0.0164177	RAF1,AKT2,MAPK1,NFKBIE,HRAS,FGFR2,ITGAL,KLB,PRKCZ,ITGB2,ITGA3,IKBKG,AKT1,PRKCI,RIPK1,MAPK3,MRAS,ITGAV,PIK3CB,IKBKAP,PIK3CD
HIPPO signaling	3.89045e-05	0.0164177	TEAD4,DLG1,SAV1,PPP2CA,SMAD3,CUL1,NF2,CSNK1D,PPP1CB,FRMD6,DLG3,PRKCZ,CSNK1E,STK4,PTPA,PPP1R7,PPP1R14D,AJUBA,PPP2R5C,PPP1CA,LATS1
IGF-1 Signaling	4.2658e-05	0.0179163	PRKACB,RAF1,IGFBP4,AKT2,MAPK1,SRF,HRAS,FGFR2,IGFBP5,KLB,PRKCZ,AKT1,PRKCI,NOV,CASP9,MAPK3,SOS1,PRKAR1B,MRAS,SOCS2,PIK3CB,PIK3CD,CYR61,MAP2K1
Breast Cancer Regulation by Stathmin1	7.76247e-05	0.0325248	PRKACB,RAF1,MAPK1,PPP2CA,HRAS,PPP1CB,KLB,PRKCZ,PPP1R7,MAPK3,SOS1,MRAS,PRKAR1B,PPP2R5C,GNA13,PPP1CA,MAP2K1,ARHGEF4,CCNE2,ITPR2,ADCY3,TUBA4A,ADCY6,FGFR2,TSG101,GNAI2,GNAI3,CALM1 (includes others),ADCY9,PRKCI,TUBB6,PPP1R14D,PTPA,GNB2,PIK3CB,PIK3CD,CDKN1B
Relaxin Signaling	8.12831e-05	0.0339763	PRKACB,GUCY2C,MAPK1,PDE12,NFKBIE,KLB,PRKCZ,VEGFA,AKT1,PDE7B,MAPK3,MRAS,PRKAR1B,GNA13,APEX1,MAP2K1,AKT2,PDE4C,GNA12,ADCY3,ADCY6,FGFR2,RAP1A,GNAI2,ADCY9,GNAI3,GNB2,PIK3CB,PIK3CD,NPR2
Pyridoxal 5'-phosphate Salvage Pathway	8.31764e-05	0.0346845	GRK4,AKT2,MAPK1,SGK1,CSNK1D,GRK5,PLK1,TTK,PKN1,IRAK1,ARAF,MAPK3,GRK6,POMK,MAPK7,MAP2K1,ACVR2A
Role of MAPK Signaling in the Pathogenesis of Influenza	9.77237e-05	0.0406531	PNPLA8,RAF1,AKT2,MAPK1,CASP3,HRAS,MAPK11,ATF2,PLBD1,PLA2G4E,PLA2G4A,AKT1,PLA2G4D,PLB1,MAPK3,MRAS,PAFAH1B1,MAP2K1
Role of NFAT in Cardiac Hypertrophy	0.000120226	0.049894	PRKACB,RAF1,MAPK1,PDIA3,HRAS,MAPK11,KLB,PRKCZ,PLCD1,AKT1,PLCE1,MAPK3,HDAC7,SOS1,MAP3K7,TGFB2,MRAS,PRKAR1B,MAP2K1,AKT2,ITPR2,ADCY3,HDAC1,ADCY6,FGFR2,SLC8A2,HDAC5,GNAI2,GNAI3,CALM1 (includes others),ADCY9,PRKCI,GNB2,PIK3CB,PIK3CD
α-Adrenergic Signaling	0.000144544	0.0598412	PRKACB,RAF1,MAPK1,ITPR2,ADCY3,ADCY6,HRAS,PYGB,SLC8A2,PRKCZ,GNAI2,GNAI3,CALM1 (includes others),ADCY9,PRKCI,MAPK3,PRKAR1B,GNB2,MRAS,MAP2K1
TGF-β Signaling	0.000144544	0.0598412	ZFYVE9,RAF1,MAPK1,SMAD3,HDAC1,SMAD7,HRAS,BMPR2,MAPK11,ACVR1B,RNF111,MAPK3,SOS1,MRAS,TGFB2,MAP3K7,MAP4K1,SMURF2,MAP2K1,ACVR2A
G Beta Gamma Signaling	0.00017378	0.0715974	PRKACB,RAF1,AKT2,CAV2,MAPK1,GNA12,HRAS,PRKCZ,GNAI2,GNAI3,PRKCI,AKT1,KCNJ5,MAPK3,SOS1,CAV1,GNB2,MRAS,PRKAR1B,GNA13
VEGF Family Ligand-Receptor Interactions	0.00017378	0.0715974	RAF1,AKT2,MAPK1,FLT4,HRAS,FGFR2,KLB,PRKCZ,VEGFA,PLA2G4E,PLA2G4A,AKT1,PRKCI,PLA2G4D,MAPK3,SOS1,MRAS,PIK3CB,PIK3CD,MAP2K1
Cardiac Hypertrophy Signaling	0.000190546	0.0781239	PRKACB,RAF1,MAPK1,PDIA3,SRF,HRAS,ATF6,MAPK11,EIF2B2,KLB,PLCD1,PLCE1,AKT1,MAPK3,SOS1,MAP3K7,TGFB2,MRAS,PRKAR1B,GNA13,MAPKAPK2,MAP2K1,MYL12B,RND2,CACNA1D,MAPKAPK3,GNA12,ADCY3,ADCY6,FGFR2,ATF2,GNAI2,MYL9,GNAI3,CALM1 (includes others),ADCY9,GNB2,PIK3CB,PIK3CD,MAP3K3
Sphingosine-1-phosphate Signaling	0.000190546	0.0781239	RND2,AKT2,CASP3,MAPK1,PDIA3,GNA12,ADCY3,ADCY6,FGFR2,KLB,GNAI2,PLCD1,ADCY9,GNAI3,PLCE1,AKT1,CASP9,MAPK3,SPHK1,PDGFRA,PIK3CB,PIK3CD,GNA13,PDGFD,PDGFRB
Amyloid Processing	0.000199526	0.0814067	CAPN5,PRKACB,AKT2,MAPK1,CSNK1D,MAPK11,APP,CSNK1E,AKT1,MAPK3,APH1A,PRKAR1B,CAPN7,PSEN1
PI3K/AKT Signaling	0.000218776	0.0890419	RAF1,AKT2,MAPK1,PPP2CA,NFKBIE,TYK2,HRAS,OCRL,PRKCZ,BCL2L1,HSP90B1,IKBKG,ITGA3,AKT1,PTPA,MAPK3,SOS1,TSC2,MRAS,PIK3CB,PIK3CD,PPP2R5C,CDKN1B,MAP2K1,MCL1
Molecular Mechanisms of Cancer	0.000223872	0.0908921	PRKACB,RAF1,MAPK1,SMAD3,HRAS,ITGA3,CASP9,CCND3,MAPK3,MAP3K7,MRAS,GNA13,BRCA1,CDC25A,RND2,CCNE2,AKT2,ARHGEF4,CASP3,TYK2,PTCH1,RALB,FGFR2,RAP1A,BCL2L1,RASGRF2,ADCY9,APH1A,PIK3CD,RALA,NFKBIE,BMPR2,MAPK11,KLB,PRKCZ,DIABLO,AKT1,SOS1,TGFB2,PRKAR1B,MAP2K1,PRKDC,LRP5,GNA12,ADCY3,SMAD7,ADCY6,GNAI2,GNAI3,PRKCI,NF1,PIK3CB,CDKN1B,WNT11,BIRC2,CTNND1,PSEN1
Synaptic Long Term Depression	0.000229087	0.0927801	RAF1,GUCY2C,MAPK1,PDIA3,PPP2CA,HRAS,PRKCZ,PLBD1,PLCD1,PLA2G4E,PLCE1,MAPK3,PLB1,MRAS,PPP2R5C,GNA13,MAP2K1,PNPLA8,ITPR2,GNA12,GNAI2,GNAI3,PLA2G4A,PLA2G4D,PRKCI,PTPA,PAFAH1B1,NPR2
P2Y Purigenic Receptor Signaling Pathway	0.000245471	0.0991702	PRKACB,RAF1,MAPK1,PDIA3,HRAS,KLB,PRKCZ,PLCD1,AKT1,PLCE1,MAPK3,MRAS,PRKAR1B,MAP2K1,AKT2,ADCY3,ADCY6,FGFR2,ATF2,GNAI2,GNAI3,ADCY9,PRKCI,GNB2,PIK3CB,PIK3CD
Non-Small Cell Lung Cancer Signaling	0.000245471	0.0991702	RAF1,AKT2,MAPK1,ITPR2,HRAS,FGFR2,KLB,STK4,CASP9,AKT1,MAPK3,SOS1,MRAS,PIK3CB,PIK3CD,ERBB2,RXRB,MAP2K1
CREB Signaling in Neurons	0.000251189	0.100978	PRKACB,RAF1,POLR2D,MAPK1,PDIA3,HRAS,KLB,PRKCZ,PLCD1,AKT1,PLCE1,POLR2C,MAPK3,SOS1,MRAS,PRKAR1B,GNA13,MAP2K1,AKT2,ITPR2,GNA12,ADCY3,ADCY6,FGFR2,ATF2,GNAI2,CALM1 (includes others),GNAI3,ADCY9,PRKCI,GNB2,PIK3CB,PIK3CD
Corticotropin Releasing Hormone Signaling	0.000251189	0.100978	PRKACB,RAF1,MAPK1,GUCY2C,ITPR2,ADCY3,PTCH1,ADCY6,RAP1A,MAPK11,PRKCZ,ATF2,GNAI2,VEGFA,GNAI3,CALM1 (includes others),ADCY9,PRKCI,MAPK3,PRKAR1B,NR4A1,MAP2K1,NPR2
PPAR Signaling	0.000380189	0.152076	RAF1,SRA1,MAPK1,TNFRSF1A,PPARD,MED1,NFKBIE,HRAS,IL1R1,IKBKG,HSP90B1,MAPK3,SOS1,PDGFRA,MRAS,MAP3K7,INSR,PDGFD,MAP2K1,PDGFRB
STAT3 Pathway	0.000380189	0.152076	RAF1,MAPK1,TYK2,FLT4,HRAS,BMPR2,FGFR2,MAPK11,PIAS3,MAPK3,MRAS,PDGFRA,SOCS2,INSR,MAP2K1,CDC25A,PDGFRB
Phosphatidylglycerol Biosynthesis II (Non-plastidic)	0.00042658	0.169779	GPAM,LCLAT1,CRLS1,PTPMT1,AGPAT1,MBOAT1,GPAT2,PGS1,CDS2
IL-8 Signaling	0.00042658	0.169779	RAF1,MAPK1,HRAS,KLB,PRKCZ,IRAK1,VEGFA,IKBKG,AKT1,CCND3,MAPK3,MRAS,ITGAV,GNA13,MAP2K1,MYL12B,VASP,LASP1,RND2,AKT2,PLD3,GNA12,FLT4,FGFR2,GNAI2,MYL9,GNAI3,BCL2L1,ITGB2,PRKCI,ARAF,GNB2,PIK3CB,PIK3CD
PAK Signaling	0.000436516	0.17286	RAF1,MAPK1,CASP3,HRAS,FGFR2,KLB,MYL9,NCK2,ITGA3,MAPK3,SOS1,PDGFRA,MRAS,EPHB3,PIK3CB,DSCAM,PIK3CD,PDGFD,MAP2K1,MYL12B,PDGFRB
RAR Activation	0.000457088	0.18055	PRKACB,MAPK1,SMAD3,NR2F2,MAPK11,PRKCZ,PSMC5,VEGFA,LRAT,AKT1,ALDH1A3,TGFB2,PRKAR1B,GTF2H5,RXRB,MAPKAPK2,MAP2K1,SRA1,DHRS3,AKT2,PRMT2,MED1,ADCY3,SMAD7,ADCY6,CSF2RB,ADCY9,PRKCI,ALDH1A2,PIK3CB,PIK3CD,CARM1,PHF10
Cancer Drug Resistance By Drug Efflux	0.00047863	0.18858	RAF1,FOXO4,AKT2,AKT1,ARAF,MAPK1,MAPK3,MRAS,HRAS,PIK3CB,PIK3CD,PDK1,MAP2K1
Melanocyte Development and Pigmentation Signaling	0.000501187	0.196967	PRKACB,RAF1,MAPK1,MITF,ADCY3,ADCY6,HRAS,FGFR2,KLB,ATF2,ADCY9,MAPK3,SOS1,PRKAR1B,MRAS,PIK3CB,RPS6KA4,PIK3CD,RPS6KA2,MAP2K1
Salvage Pathways of Pyrimidine Ribonucleotides	0.000501187	0.196967	GRK4,AKT2,MAPK1,SGK1,AK8,CSNK1D,GRK5,PLK1,TTK,PKN1,IRAK1,AK1,ARAF,MAPK3,GRK6,POMK,UCK2,MAPK7,MAP2K1,ACVR2A
UVA-Induced MAPK Signaling	0.000501187	0.196967	MAPK1,CASP3,PDIA3,ZC3HAV1,HRAS,FGFR2,PARP3,KLB,MAPK11,PLCD1,BCL2L1,TNKS,PLCE1,CASP9,MAPK3,MRAS,PIK3CB,RPS6KA4,PARP11,PIK3CD,RPS6KA2
ERK/MAPK Signaling	0.000524807	0.204675	PRKACB,RAF1,MAPK1,PPP2CA,SRF,HRAS,PPP1CB,TLN1,KLB,PLA2G4E,ITGA3,PPP1R7,MAPK3,SOS1,MRAS,PRKAR1B,PPP2R5C,PPP1CA,MAP2K1,FGFR2,RAP1A,ATF2,PLA2G4A,ELF2,PLA2G4D,PRKCI,ARAF,PPP1R14D,PTPA,PIK3CB,RPS6KA4,DUSP4,PIK3CD,ELK3
NGF Signaling	0.000562341	0.218751	RAF1,AKT2,MAPK1,HRAS,TRIO,FGFR2,RAP1A,KLB,PRKCZ,ATF2,IKBKG,AKT1,MAPK3,SOS1,MRAS,MAP3K7,PIK3CB,RPS6KA4,PIK3CD,RPS6KA2,MAPK7,MAP3K3,MAP2K1
CNTF Signaling	0.000645654	0.250514	RAF1,MAPK1,TYK2,HRAS,FGFR2,KLB,AKT1,MAPK3,SOS1,MRAS,PIK3CB,PIK3CD,RPS6KA4,RPS6KA2,MAP2K1
JAK/Stat Signaling	0.000645654	0.250514	STAT6,RAF1,AKT2,MAPK1,TYK2,HRAS,FGFR2,KLB,BCL2L1,PIAS3,AKT1,MAPK3,SOS1,MRAS,SOCS2,PIK3CB,PIK3CD,MAP2K1
Telomerase Signaling	0.000645654	0.250514	RAF1,AKT2,MAPK1,PPP2CA,HDAC1,HRAS,FGFR2,KLB,HDAC5,ELF2,HSP90B1,AKT1,PTPA,MAPK3,SOS1,HDAC7,MRAS,PPP2R5C,PIK3CB,PIK3CD,MAP2K1,ELK3
Chronic Myeloid Leukemia Signaling	0.000660693	0.254367	RAF1,AKT2,MAPK1,SMAD3,HDAC1,HRAS,FGFR2,KLB,HDAC5,BCL2L1,IKBKG,AKT1,MAPK3,SOS1,HDAC7,MRAS,TGFB2,PIK3CB,PIK3CD,CDKN1B,MAP2K1
PDGF Signaling	0.000660693	0.254367	RAF1,MAPK1,TYK2,SRF,HRAS,FGFR2,KLB,OCRL,MAPK3,SOS1,SPHK1,CAV1,MRAS,PDGFRA,PIK3CB,PIK3CD,PDGFD,MAP2K1,PDGFRB
Endometrial Cancer Signaling	0.000758578	0.290535	RAF1,AKT2,MAPK1,HRAS,FGFR2,KLB,AKT1,CASP9,MAPK3,SOS1,MRAS,PIK3CB,PIK3CD,ERBB2,MAP2K1
IL-1 Signaling	0.000758578	0.290535	PRKACB,MAPK1,MYD88,NFKBIE,GNA12,ADCY3,ADCY6,IL1R1,MAPK11,IRAK1,GNAI2,GNAI3,ADCY9,IKBKG,PRKAR1B,GNB2,MRAS,MAP3K7,GNA13
IL-6 Signaling	0.000776247	0.29575	RAF1,AKT2,MAPK1,TNFRSF1A,NFKBIE,SRF,HRAS,FGFR2,IL1R1,KLB,MAPK11,VEGFA,IKBKG,AKT1,CYP19A1,MAPK3,SOS1,MRAS,MAP3K7,PIK3CB,PIK3CD,MAPKAPK2,MAP2K1,MCL1
NF-κB Signaling	0.000776247	0.29575	PRKACB,RAF1,AZI2,NFKBIE,BMPR2,TNFAIP3,HRAS,KLB,PRKCZ,IRAK1,TRADD,IKBKG,AKT1,MAP3K7,MRAS,PDGFRA,PDGFRB,AKT2,TNFRSF1A,MYD88,HDAC1,FLT4,FGFR2,IL1R1,TAB3,RIPK1,ARAF,PIK3CB,PIK3CD,INSR,MAP3K3
Renin-Angiotensin Signaling	0.000812831	0.308063	PRKACB,RAF1,MAPK1,ITPR2,ADCY3,ADCY6,SHC3,HRAS,FGFR2,KLB,MAPK11,PRKCZ,ATF2,ADCY9,PRKCI,MAPK3,SOS1,PRKAR1B,MRAS,PIK3CB,PIK3CD,MAP2K1,ACE
FLT3 Signaling in Hematopoietic Progenitor Cells	0.000870964	0.329224	STAT6,RAF1,AKT2,MAPK1,HRAS,FGFR2,KLB,MAPK11,ATF2,AKT1,MAPK3,SOS1,MRAS,PIK3CB,RPS6KA4,PIK3CD,RPS6KA2,MAP2K1
ErbB4 Signaling	0.000954993	0.360032	RAF1,MAPK1,HRAS,FGFR2,KLB,PRKCZ,PRKCI,AKT1,MAPK3,APH1A,SOS1,MRAS,PIK3CB,PIK3CD,MAP2K1,PSEN1
LPS-stimulated MAPK Signaling	0.001	0.376	RAF1,MAPK1,NFKBIE,SRF,HRAS,FGFR2,MAPK11,KLB,PRKCZ,ATF2,IKBKG,PRKCI,MAPK3,MRAS,MAP3K7,PIK3CB,PIK3CD,MAP2K1
HGF Signaling	0.00107152	0.40182	RAF1,AKT2,MAPK1,HRAS,FGFR2,RAP1A,KLB,PRKCZ,ATF2,ELF2,ITGA3,AKT1,PRKCI,MAPK3,SOS1,MRAS,MAP3K7,PIK3CB,PIK3CD,MAP3K3,MAP2K1,ELK3
Prostate Cancer Signaling	0.00114815	0.429409	RAF1,CCNE2,AKT2,MAPK1,NFKBIE,HRAS,FGFR2,KLB,ATF2,HSP90B1,CASP9,AKT1,MAPK3,SOS1,MRAS,PIK3CB,PIK3CD,CDKN1B,MAP2K1
Protein Kinase A Signaling	0.00123027	0.45889	PRKACB,MYH10,RAF1,MAPK1,NFATC3,PDE12,SMAD3,AKAP9,PTPN5,PLCE1,PDE7B,PPP1R7,MAPK3,GNA13,PPP1CA,APEX1,CDC25A,PTPRE,ITPR2,PTCH1,ANAPC7,RAP1A,ATF2,MYL9,ADCY9,GNB2,DUSP4,FLNB,PDIA3,PTPN9,NFKBIE,PPP1CB,PRKCZ,AKAP11,PLCD1,AKAP2,TGFB2,PRKAR1B,MAP2K1,MYL12B,VASP,PDE4C,ADCY3,ADCY6,PYGB,TCF7L1,GNAI2,CALM1 (includes others),GNAI3,PTPRU,AKAP4,PRKCI,PPP1R14D,CDC14B,ADD1,DUSP16
Lymphotoxin β Receptor Signaling	0.00125893	0.46832	AKT2,MAPK1,CASP3,FGFR2,KLB,DIABLO,BCL2L1,IKBKG,AKT1,CASP9,MAPK3,PIK3CB,IKBKAP,PIK3CD,BIRC2
Dopamine-DARPP32 Feedback in cAMP Signaling	0.00128825	0.477941	PRKACB,CACNA1D,PDIA3,ITPR2,PPP2CA,CSNK1G3,ADCY3,ADCY6,CSNK1D,PPP1CB,DRD2,PRKCZ,ATF2,PLCD1,CSNK1E,GNAI2,CALM1 (includes others),GNAI3,ADCY9,PRKCI,PLCE1,PTPA,PPP1R7,PPP1R14D,KCNJ5,PRKAR1B,PPP2R5C,PPP1CA
Renal Cell Carcinoma Signaling	0.00134896	0.499116	RAF1,AKT2,MAPK1,HRAS,FGFR2,RAP1A,TCEB1,KLB,VEGFA,AKT1,CUL2,MAPK3,SOS1,MRAS,PIK3CB,PIK3CD,MAP2K1
PPARα/RXRα Activation	0.00134896	0.499116	PRKACB,RAF1,ACAA1,MAPK1,MED1,PDIA3,CD36,NFKBIE,SMAD3,ADCY3,ADCY6,HRAS,BMPR2,IL1R1,ACVR1B,PLCD1,ADCY9,HSP90B1,IKBKG,CHD5,PLCE1,MAPK3,SOS1,PRKAR1B,MRAS,TGFB2,MAP3K7,INSR,MAP2K1,ACVR2A
VEGF Signaling	0.00144544	0.531922	RAF1,AKT2,MAPK1,ACTN2,FLT4,HRAS,FGFR2,KLB,EIF2B2,VEGFA,BCL2L1,AKT1,MAPK3,SOS1,MRAS,PIK3CB,PIK3CD,MAP2K1,ACTG1,EIF1AX
EGF Signaling	0.00147911	0.542833	RAF1,AKT2,MAPK1,ITPR2,SRF,HRAS,FGFR2,MAPK11,KLB,AKT1,MAPK3,SOS1,PIK3CB,PIK3CD,MAP2K1
Thrombin Signaling	0.00147911	0.542833	RAF1,MAPK1,PDIA3,HRAS,PPP1CB,MAPK11,KLB,PRKCZ,PLCD1,AKT1,PLCE1,MAPK3,SOS1,MRAS,GNA13,MAP2K1,MYL12B,RND2,ARHGEF4,AKT2,ITPR2,GNA12,ADCY3,ADCY6,FGFR2,MYL9,GNAI2,ADCY9,GNAI3,PRKCI,GNB2,PIK3CB,PIK3CD
Melanoma Signaling	0.00154882	0.565318	RAF1,AKT2,MAPK1,MITF,FGFR2,HRAS,KLB,AKT1,MAPK3,MRAS,PIK3CD,PIK3CB,MAP2K1
ErbB2-ErbB3 Signaling	0.0017378	0.63256	RAF1,MAPK1,TYK2,FGFR2,HRAS,KLB,AKT1,MAPK3,SOS1,MRAS,PIK3CD,PIK3CB,ERBB2,CDKN1B,MAP2K1
IL-15 Signaling	0.00177828	0.645515	STAT6,RAF1,AKT2,MAPK1,TYK2,HRAS,FGFR2,MAPK11,KLB,BCL2L1,AKT1,MAPK3,MRAS,PIK3CB,PIK3CD,MAP2K1
IL-3 Signaling	0.00177828	0.645515	STAT6,RAF1,AKT2,MAPK1,HRAS,FGFR2,KLB,PRKCZ,CSF2RB,PRKCI,AKT1,MAPK3,SOS1,MRAS,PIK3CB,PIK3CD,MAP2K1
Acute Myeloid Leukemia Signaling	0.00199526	0.72029	RAF1,AKT2,MAPK1,HRAS,FGFR2,TCF7L1,KLB,CSF2RB,CCNA1,AKT1,ARAF,MAPK3,SOS1,MRAS,PIK3CB,IDH2,PIK3CD,MAP2K1
Estrogen Receptor Signaling	0.00199526	0.72029	RAF1,PRKDC,SRA1,POLR2D,MAPK1,MED20,GTF2F2,MED1,NR0B1,HRAS,POLR2C,TAF5,THRAP3,GTF2E1,MAPK3,SOS1,MED21,SPEN,MRAS,MED31,GTF2H5,MAP2K1,CARM1
Nitric Oxide Signaling in the Cardiovascular System	0.00199526	0.72029	PRKACB,AKT2,CACNA1D,MAPK1,GUCY2C,ITPR2,FLT4,FGFR2,KLB,PRKCZ,VEGFA,CALM1 (includes others),HSP90B1,AKT1,PRKCI,MAPK3,CAV1,PRKAR1B,PIK3CB,PIK3CD,MAP2K1
IL-17A Signaling in Airway Cells	0.00204174	0.730942	AKT2,MAPK1,NFKBIE,TYK2,FGFR2,IL17RA,MAPK11,KLB,IKBKG,AKT1,TRAF3IP2,MAPK3,MAP3K7,PIK3CB,PIK3CD,MAP2K1
Mouse Embryonic Stem Cell Pluripotency	0.0020893	0.745879	RAF1,AKT2,MAPK1,T,TYK2,HRAS,BMPR2,FGFR2,TCF7L1,KLB,MAPK11,ID3,AKT1,MAPK3,SOS1,MRAS,MAP3K7,PIK3CB,PIK3CD,MAP2K1
FAK Signaling	0.00218776	0.778843	CAPN5,RAF1,AKT2,MAPK1,HMMR,HRAS,FGFR2,TLN1,KLB,ITGA3,AKT1,MAPK3,SOS1,MRAS,PIK3CB,PIK3CD,CAPN7,MAP2K1,ACTG1
GNRH Signaling	0.00218776	0.778843	PRKACB,RAF1,MAPK1,ITPR2,ADCY3,ADCY6,HRAS,MAPK11,PRKCZ,ATF2,GNAI2,GNAI3,ADCY9,PRKCI,MAPK3,SOS1,PRKAR1B,MRAS,MAP3K7,MAPK7,DNM1L,MAP3K3,MAP2K1
Cardiac β-adrenergic Signaling	0.00229087	0.810967	PRKACB,CACNA1D,PDE4C,PPP2CA,PDE12,AKAP9,ADCY3,ADCY6,PPP1CB,SLC8A2,AKAP11,AKAP2,ADCY9,AKAP4,PDE7B,PTPA,PPP1R7,PPP1R14D,MRAS,GNB2,PRKAR1B,PPP2R5C,PPP1CA,APEX1
IL-17 Signaling	0.00229087	0.810967	AKT2,MAPK1,HRAS,FGFR2,IL17RA,MAPK11,KLB,ATF2,AKT1,TRAF3IP2,MAPK3,MRAS,MAP3K7,PIK3CB,PIK3CD,MAPKAPK2,MAP2K1
Leptin Signaling in Obesity	0.00229087	0.810967	PRKACB,AKT2,MAPK1,PDIA3,ADCY3,ADCY6,FGFR2,KLB,PLCD1,ADCY9,AKT1,PLCE1,MAPK3,PRKAR1B,PIK3CB,PIK3CD,MAP2K1
Melatonin Signaling	0.00234423	0.822824	GNAI2,PLCD1,PRKACB,GNAI3,CALM1 (includes others),RAF1,PLCE1,PRKCI,ARAF,MAPK1,PDIA3,MAPK3,PRKAR1B,MAP2K1,PRKCZ
Role of Tissue Factor in Cancer	0.00234423	0.822824	P4HB,AKT2,MAPK1,CASP3,GNA12,HRAS,FGFR2,KLB,MAPK11,VEGFA,BCL2L1,ITGA3,AKT1,MAPK3,MRAS,ITGAV,PIK3CB,RPS6KA4,PIK3CD,RPS6KA2,GNA13,CYR61
14-3-3-mediated Signaling	0.00245471	0.856693	RAF1,AKT2,MAPK1,TNFRSF1A,PDIA3,TUBA4A,HRAS,FGFR2,KLB,PRKCZ,PLCD1,PLCE1,AKT1,PRKCI,TUBB6,MAPK3,TSC2,MRAS,PIK3CB,PIK3CD,CDKN1B,PDCD6IP,MAP2K1
NRF2-mediated Oxidative Stress Response	0.00245471	0.856693	RAF1,DNAJC17,MAPK1,PRDX1,PPIB,HSPB8,DNAJA4,DNAJC3,HRAS,DNAJC10,DNAJB2,KLB,PRKCZ,AKT1,MAPK3,VCP,MAP3K7,MRAS,DNAJA3,DNAJA2,GCLM,MAP2K1,NQO1,FGFR2,PRKCI,STIP1,PIK3CB,PIK3CD,MAPK7,SQSTM1,ACTG1
Role of NFAT in Regulation of the Immune Response	0.00245471	0.856693	RAF1,MAPK1,NFATC3,NFKBIE,HRAS,KLB,CSNK1E,IKBKG,AKT1,MAPK3,SOS1,MRAS,GNA13,MAP2K1,ORAI1,AKT2,ITPR2,GNA12,CSNK1G3,CSNK1D,FGFR2,ATF2,GNAI2,CALM1 (includes others),GNAI3,GNB2,CD86,PIK3CB,IKBKAP,PIK3CD
Ceramide Signaling	0.0025704	0.889357	RAF1,AKT2,TNFRSF1A,PPP2CA,HRAS,FGFR2,KLB,PRKCZ,DIABLO,AKT1,PTPA,MAPK3,SPHK1,MRAS,PIK3CB,PPP2R5C,PIK3CD,MAP2K1
Erythropoietin Signaling	0.00269153	0.92858	RAF1,AKT2,MAPK1,NFKBIE,HRAS,FGFR2,KLB,PRKCZ,PRKCI,AKT1,MAPK3,SOS1,MRAS,PIK3CB,PIK3CD,MAP2K1
p70S6K Signaling	0.00269153	0.92858	RAF1,AKT2,MAPK1,PDIA3,PPP2CA,HRAS,FGFR2,KLB,PRKCZ,GNAI2,PLCD1,GNAI3,PLCE1,AKT1,PRKCI,PTPA,MAPK3,SOS1,MRAS,PPP2R5C,PIK3CB,PIK3CD,MAP2K1
Integrin Signaling	0.00281838	0.966705	RAF1,RALA,MAPK1,ARF1,HRAS,PPP1CB,TLN1,KLB,NCK2,ITGA3,AKT1,ARF4,MAPK3,SOS1,MRAS,ITGAV,CAV1,MAP2K1,MYL12B,VASP,CAPN5,RND2,AKT2,ACTN2,RALB,FGFR2,ITGAL,RAP1A,MYL9,ITGB2,PIK3CB,PIK3CD,CAPN7,ACTG1
GM-CSF Signaling	0.0030903	1	RAF1,AKT2,MAPK1,HRAS,FGFR2,KLB,CSF2RB,BCL2L1,AKT1,MAPK3,SOS1,MRAS,PIK3CB,PIK3CD,MAP2K1
Triacylglycerol Biosynthesis	0.00316228	1	GPAM,LCLAT1,PPP2R2D,CRLS1,DGAT2,ELOVL2,AGPAT1,MBOAT1,GPAT2,LPIN2,PLPP1
Glioma Signaling	0.00331131	1	RAF1,AKT2,MAPK1,HRAS,FGFR2,KLB,PRKCZ,CALM1 (includes others),PRKCI,AKT1,MAPK3,SOS1,PDGFRA,MRAS,IDH2,PIK3CB,PIK3CD,PDGFD,MAP2K1,PDGFRB
HER-2 Signaling in Breast Cancer	0.00338844	1	CCNE2,AKT2,HRAS,FGFR2,KLB,PRKCZ,ITGB2,CASP9,PRKCI,AKT1,TSC2,SOS1,MRAS,PIK3CB,PIK3CD,ERBB2,CDKN1B
Superpathway of Inositol Phosphate Compounds	0.00338844	1	PPP1R12C,PIP4K2B,NT5C,HACD2,INPP5A,OCRL,KLB,PXYLP1,SACM1L,PLCD1,PLCE1,PPP1R7,PPP1R13B,SGPP2,PDGFRA,PPM1F,ERBB2,PPP1CA,PI4KB,PMPCA,PDGFRB,CDC25A,TMEM55B,PP2D1,FGFR2,CALM1 (includes others),ITPK1,PTPA,PPP1R16B,PPM1H,CD86,PIK3CB,PIK3CD,PIP4K2A,DUSP16
AMPK Signaling	0.00338844	1	PRKACB,FOXO4,MAPK1,AK8,PPP2CA,PFKL,KLB,MAPK11,AK1,AKT1,TBC1D1,TSC2,MAP3K7,MRAS,PRKAR1B,PPP2R5C,PFKFB3,AKT2,CPT1A,ACACB,AK3,FGFR2,ATF2,PFKFB4,PTPA,PIK3CB,PIK3CD,INSR,AK2,PHF10
Pancreatic Adenocarcinoma Signaling	0.00346737	1	RAF1,AKT2,RALA,PLD3,MAPK1,SMAD3,TYK2,FGFR2,BIRC5,KLB,VEGFA,BCL2L1,AKT1,CASP9,MAPK3,TGFB2,PIK3CB,PIK3CD,ERBB2,CDKN1B,MAP2K1
Regulation of eIF4 and p70S6K Signaling	0.00346737	1	RAF1,MAPK1,PPP2CA,HRAS,KLB,MAPK11,EIF2B2,PRKCZ,ITGA3,AKT1,RPS20,EIF4G2,MAPK3,SOS1,MRAS,PPP2R5C,MAP2K1,AKT2,EIF3J,FGFR2,PTPA,EIF4A1,PIK3CD,PIK3CB,EIF1AX,AGO4
Antioxidant Action of Vitamin C	0.00346737	1	PNPLA8,PLD3,MAPK1,PDIA3,NFKBIE,MAPK11,TXNRD3,PLBD1,PLCD1,SLC23A2,PLA2G4A,CSF2RB,PLA2G4E,IKBKG,PLCE1,PLA2G4D,PLB1,MAPK3,PAFAH1B1
Oncostatin M Signaling	0.00354813	1	RAF1,TIMP3,MAPK1,MAPK3,SOS1,TYK2,MRAS,HRAS,MAP2K1
p53 Signaling	0.00363078	1	PRKDC,AKT2,TP53INP1,JMY,MED1,RRM2B,HDAC1,CSNK1D,FGFR2,KLB,BIRC5,CCNG1,BCL2L1,AKT1,STAG1,PPP1R13B,CCNK,PIK3CB,PIK3CD,BRCA1
Apoptosis Signaling	0.00380189	1	CAPN5,RAF1,MAPK1,CASP3,TNFRSF1A,NFKBIE,HRAS,DIABLO,BCL2L1,IKBKG,CASP9,MAPK3,MRAS,CAPN7,MAP2K1,BIRC2,MCL1
Glioblastoma Multiforme Signaling	0.0040738	1	RND2,RAF1,AKT2,MAPK1,ITPR2,PDIA3,NF2,FGFR2,HRAS,KLB,PLCD1,PLCE1,AKT1,NF1,MAPK3,TSC2,SOS1,MRAS,PDGFRA,PIK3CB,PIK3CD,CDKN1B,PDGFD,MAP2K1,WNT11,PDGFRB
Synaptic Long Term Potentiation	0.00416869	1	PRKACB,RAF1,MAPK1,PDIA3,ITPR2,PPP1CB,HRAS,RAP1A,PRKCZ,ATF2,PLCD1,CALM1 (includes others),PLCE1,PRKCI,PPP1R7,PPP1R14D,MAPK3,PRKAR1B,MRAS,PPP1CA,MAP2K1
PI3K Signaling in B Lymphocytes	0.00436516	1	RAF1,AKT2,MAPK1,PDIA3,ITPR2,NFATC3,NFKBIE,HRAS,ATF6,PRKCZ,ATF2,PLCD1,CALM1 (includes others),IKBKG,PLCE1,AKT1,PRKCI,MAPK3,MRAS,PIK3CB,PIK3CD,MAP2K1
Role of PI3K/AKT Signaling in the Pathogenesis of Influenza	0.00467735	1	AKT2,MAPK1,NFKBIE,FGFR2,IRF3,KLB,GNAI2,GNAI3,AKT1,CASP9,MAPK3,ZNF346,PIK3CB,PIK3CD,MAP2K1
Role of CHK Proteins in Cell Cycle Checkpoint Control	0.00467735	1	PPP2CA,PTPA,MRE11,RFC2,SLC19A1,PLK1,PPP2R5C,RFC1,TLK2,BRCA1,CDC25A,RAD1
UVC-Induced MAPK Signaling	0.00489779	1	RAF1,PRKCI,ARAF,MAPK1,MAPK3,MRAS,HRAS,MAP2K1,MAPK11,PRKCZ
PEDF Signaling	0.00501187	1	RAF1,AKT2,MAPK1,NFKBIE,SRF,HRAS,FGFR2,MAPK11,KLB,BCL2L1,IKBKG,AKT1,MAPK3,MRAS,PIK3CB,PIK3CD
CCR3 Signaling in Eosinophils	0.00524807	1	RAF1,MAPK1,ITPR2,PPP1CB,HRAS,FGFR2,KLB,MAPK11,PRKCZ,GNAI2,PLA2G4A,GNAI3,PLA2G4E,CALM1 (includes others),PRKCI,PLA2G4D,MAPK3,GNB2,MRAS,PIK3CB,PIK3CD,MAP2K1
Angiopoietin Signaling	0.00524807	1	AKT2,NFKBIE,HRAS,FGFR2,BIRC5,KLB,IKBKG,AKT1,CASP9,SOS1,MRAS,ANGPT4,PIK3CB,IKBKAP,PIK3CD
Dopamine Receptor Signaling	0.00524807	1	PRKACB,PPP2CA,ADCY3,ADCY6,PPP1CB,DRD2,ADCY9,PPP1R14D,PPP1R7,PTPA,COMT,PRKAR1B,PPP2R5C,SPR,PPP1CA
Glioma Invasiveness Signaling	0.00537032	1	RND2,TIMP3,MAPK1,HMMR,HRAS,FGFR2,KLB,TIMP4,MAPK3,ITGAV,MRAS,PIK3CB,PIK3CD,TIMP2
CDP-diacylglycerol Biosynthesis I	0.00549541	1	GPAM,LCLAT1,CRLS1,AGPAT1,MBOAT1,GPAT2,CDS2
Phospholipase C Signaling	0.00549541	1	RAF1,RALA,MAPK1,NFATC3,HRAS,PPP1CB,PRKCZ,PLA2G4E,ITGA3,PLCE1,MAPK3,HDAC7,SOS1,MRAS,GNA13,MAP2K1,MYL12B,RND2,ARHGEF4,PLD3,ITPR2,ADCY3,HDAC1,RALB,ADCY6,RAP1A,HDAC5,ATF2,MYL9,ADCY9,PLA2G4A,CALM1 (includes others),PLA2G4D,PRKCI,GNB2
Cyclins and Cell Cycle Regulation	0.0060256	1	RAF1,CCNE2,PPP2CA,HDAC1,CUL1,HDAC5,MYT1,CCNA1,CCND3,PTPA,HDAC7,TGFB2,PPP2R5C,CDKN1B,CDC25A
Colorectal Cancer Metastasis Signaling	0.00616595	1	PRKACB,MAPK1,MSH3,SMAD3,MMP16,HRAS,KLB,MMP24,VEGFA,AKT1,CASP9,MAPK3,SOS1,TGFB2,MRAS,PRKAR1B,MMP12,MAP2K1,RND2,LRP5,AKT2,CASP3,TNFRSF1A,TYK2,ADCY3,ADCY6,FGFR2,IFNGR1,TCF7L1,BIRC5,ADCY9,BCL2L1,GNB2,PIK3CB,PIK3CD,WNT11
IL-2 Signaling	0.00630957	1	RAF1,AKT2,MAPK1,FGFR2,HRAS,KLB,AKT1,MAPK3,SOS1,MRAS,PIK3CD,PIK3CB,MAP2K1
RANK Signaling in Osteoclasts	0.00630957	1	RAF1,AKT2,MAPK1,MITF,NFKBIE,FGFR2,KLB,MAPK11,CALM1 (includes others),IKBKG,AKT1,MAPK3,MAP3K7,PIK3CB,PIK3CD,MAP3K3,MAP2K1,BIRC2
CXCR4 Signaling	0.00676083	1	RAF1,MAPK1,HRAS,KLB,PRKCZ,AKT1,MAPK3,MRAS,GNA13,MAP2K1,MYL12B,RND2,AKT2,ITPR2,GNA12,ADCY3,ADCY6,FGFR2,GNAI2,MYL9,GNAI3,ADCY9,PRKCI,GNB2,PIK3CB,PIK3CD
4-1BB Signaling in T Lymphocytes	0.00691831	1	IKBKG,MAPK1,MAPK3,NFKBIE,IKBKAP,MAP2K1,MAPK11,ATF2
Thrombopoietin Signaling	0.00724436	1	RAF1,MAPK1,FGFR2,HRAS,KLB,PRKCZ,PRKCI,MAPK3,SOS1,MRAS,PIK3CD,PIK3CB,MAP2K1
Hypoxia Signaling in the Cardiovascular System	0.00724436	1	VEGFA,P4HB,HSP90B1,AKT1,UBE2H,NFKBIE,NQO1,CSNK1D,HIF1AN,UBE2L6,UBE2D3,UBE2E1,ATF2
DNA Double-Strand Break Repair by Homologous Recombination	0.00724436	1	POLA1,MRE11,ATRX,RAD52,BRCA1
Adipogenesis pathway	0.00758578	1	ARNTL,TXNIP,TNFRSF1A,SMAD3,HDAC1,NR2F2,RBBP7,FGFR2,SAP130,BMPR2,FBXW7,SENP2,HDAC5,NR1D2,AKT1,RUNX1T1,KAT6B,KDM1A,HDAC7,GTF2H5,KLF3,RBBP4
Tight Junction Signaling	0.00794328	1	PRKACB,MYH10,VTI1A,PPP2CA,VAPA,JAM2,NAPG,MYH7B,PRKCZ,AKT1,TGFB2,PRKAR1B,PPP2R5C,STX4,VASP,AKT2,TNFRSF1A,CNKSR3,GPAA1,SNAP25,MYL9,PRKCI,PTPA,JAM3,CSTF3,ACTG1
Androgen Signaling	0.00794328	1	PRKACB,POLR2D,MAPK1,SMAD3,GNA12,PRKCZ,NCOA4,GNAI2,CALM1 (includes others),GNAI3,POLR2C,PRKCI,GTF2E1,MAPK3,PRKAR1B,GNB2,MRAS,GTF2H5,GNA13
Neuregulin Signaling	0.00794328	1	RAF1,AKT2,MAPK1,HRAS,PRKCZ,HSP90B1,ITGA3,PRKCI,AKT1,MAPK3,SOS1,MRAS,ERBB2,CDKN1B,MAP2K1,PSEN1
Fc Epsilon RI Signaling	0.00812831	1	RAF1,AKT2,MAPK1,HRAS,FGFR2,KLB,MAPK11,OCRL,PRKCZ,PLA2G4E,PLA2G4A,AKT1,PRKCI,PLA2G4D,MAPK3,SOS1,MRAS,PIK3CB,PIK3CD,MAP2K1
SAPK/JNK Signaling	0.00870964	1	NFATC3,GNA12,HRAS,FGFR2,KLB,HNRNPK,ATF2,TRADD,RIPK1,SOS1,MAP3K7,MRAS,PIK3CB,DUSP4,MAP4K1,PIK3CD,GNA13,MAP3K3
DNA Methylation and Transcriptional Repression Signaling	0.00870964	1	CHD3,CHD4,HDAC1,RBBP7,SAP130,RBBP4
Antiproliferative Role of TOB in T Cell Signaling	0.00891251	1	CCNE2,CCNA1,MAPK1,SMAD3,CUL1,TGFB2,CDKN1B
Cardiolipin Biosynthesis II	0.00891251	1	PTPMT1,PGS1
3-phosphoinositide Biosynthesis	0.00912011	1	PPP1R12C,PIP4K2B,NT5C,HACD2,KLB,OCRL,PXYLP1,SACM1L,PPP1R7,PPP1R13B,SGPP2,PDGFRA,PPM1F,ERBB2,PPP1CA,PI4KB,CDC25A,PDGFRB,PP2D1,FGFR2,ITPK1,PPP1R16B,PTPA,PPM1H,CD86,PIK3CB,PIK3CD,PIP4K2A,DUSP16
Induction of Apoptosis by HIV1	0.00954993	1	DIABLO,BCL2L1,TRADD,IKBKG,SLC25A4,RIPK1,CASP9,CASP3,TNFRSF1A,NFKBIE,IKBKAP,BIRC2
ErbB Signaling	0.0102329	1	RAF1,MAPK1,HRAS,FGFR2,MAPK11,KLB,PRKCZ,NCK2,PRKCI,AKT1,MAPK3,SOS1,MRAS,PIK3CB,PIK3CD,ERBB2,MAP2K1
Role of PKR in Interferon Induction and Antiviral Response	0.0109648	1	IKBKG,AKT1,CASP9,CASP3,TNFRSF1A,NFKBIE,MAP3K7,RNASEL,ATF2
eNOS Signaling	0.0109648	1	PRKACB,AKT2,CASP3,ITPR2,ADCY3,FLT4,ADCY6,FGFR2,AQP8,KLB,PRKCZ,VEGFA,CALM1 (includes others),ADCY9,HSP90B1,NOSIP,AKT1,PRKCI,CASP9,CCNA1,CAV1,PRKAR1B,PIK3CB,PIK3CD
BMP signaling pathway	0.0112202	1	PRKACB,RAF1,MAPK1,SMAD7,BMPR2,HRAS,MAPK11,ATF2,MAPK3,SOS1,PRKAR1B,MAP3K7,MRAS,MAP2K1
HIF1α Signaling	0.0114815	1	AKT2,MAPK1,MMP16,HRAS,FGFR2,KLB,MAPK11,TCEB1,MMP24,VEGFA,AKT1,CUL2,MAPK3,MRAS,PIK3CB,PIK3CD,MAPK7,MMP12,APEX1
Small Cell Lung Cancer Signaling	0.011749	1	PIAS3,BCL2L1,IKBKG,AKT2,CCNE2,CASP9,AKT1,NFKBIE,FGFR2,PIK3CB,PIK3CD,CDKN1B,RXRB,KLB,BIRC2
Agrin Interactions at Neuromuscular Junction	0.0120226	1	PKLR,MAPK1,LAMA2,HRAS,ITGAL,LAMC1,ITGB2,ITGA3,MAPK3,LAMB1,MRAS,ERBB2,ACTG1
Huntington's Disease Signaling	0.0123027	1	POLR2D,VTI1A,MAPK1,SGK1,NAPG,HRAS,KLB,PRKCZ,AKT1,CASP9,POLR2C,MAPK3,HDAC7,SOS1,SDHA,CAPN5,AKT2,CASP3,HDAC1,CLTC,FGFR2,HIP1,GPAA1,SNAP25,HDAC5,ATF2,BCL2L1,PRKCI,GNB2,DCTN1,PIK3CB,PIK3CD,CAPN7,DNM1L
Phospholipases	0.0125893	1	PNPLA8,PLBD1,PLCD1,PLA2G4E,PLA2G4A,PLA2G4D,PLD3,PLCE1,PDIA3,PLB1,LIPG,PAFAH1B1
Mechanisms of Viral Exit from Host Cells	0.0128825	1	PRKCI,VPS28,CHMP4B,CHMP4C,SH3GLB1,PDCD6IP,TSG101,ACTG1,PRKCZ
Aldosterone Signaling in Epithelial Cells	0.0134896	1	RAF1,DNAJC17,MAPK1,SGK1,PDIA3,HSPB8,DNAJC3,PIP4K2B,DNAJC10,DNAJB2,KLB,PRKCZ,PLCD1,HSP90B1,PLCE1,MAPK3,SOS1,MAP2K1,ITPR2,FGFR2,PRKCI,HSPA13,PIK3CD,PIK3CB,PIP4K2A
Cholecystokinin/Gastrin-mediated Signaling	0.0138038	1	RND2,RAF1,MAPK1,ITPR2,GNA12,SRF,HRAS,EPHA4,PRKCZ,ATF2,PRKCI,MAPK3,SOS1,MRAS,GNA13,MAPK7,MAP2K1
Sperm Motility	0.0138038	1	SLC9A5,PNPLA8,PRKACB,PDE4C,PDIA3,ITPR2,PRKCZ,PLBD1,PLCD1,PLA2G4A,CALM1 (includes others),PLA2G4E,PRKCI,PLA2G4D,PLCE1,PLB1,MRAS,PRKAR1B,PAFAH1B1,PTK7
CD40 Signaling	0.0141254	1	MAPK1,NFKBIE,TNFAIP3,FGFR2,MAPK11,KLB,IKBKG,MAPK3,MAP3K7,PIK3CD,IKBKAP,PIK3CB,MAPKAPK2,MAP2K1
ERK5 Signaling	0.0141254	1	AKT1,SGK1,GNA12,MRAS,HRAS,RPS6KA4,RPS6KA2,GNA13,MAPK7,MAP3K3,PRKCZ,ATF2
IL-17A Signaling in Fibroblasts	0.0147911	1	IKBKG,TRAF3IP2,MAPK1,MAPK3,NFKBIE,MAP3K7,IL17RA,MAPK11
Virus Entry via Endocytic Pathways	0.0151356	1	B2M,FLNB,AP2M1,CLTC,HRAS,FGFR2,ITGAL,KLB,PRKCZ,ITGB2,ITGA3,PRKCI,CAV1,MRAS,PIK3CB,PIK3CD,ACTG1
Production of Nitric Oxide and Reactive Oxygen Species in Macrophages	0.0151356	1	MAPK1,PPP2CA,NFKBIE,PPP1CB,KLB,MAPK11,PRKCZ,IKBKG,AKT1,PPP1R7,MAPK3,MAP3K7,PPP2R5C,PPP1CA,MAP2K1,RND2,AKT2,TNFRSF1A,TYK2,FGFR2,IFNGR1,RAP1A,PRKCI,PPP1R14D,PTPA,PIK3CB,PIK3CD,MAP3K3
Type II Diabetes Mellitus Signaling	0.0162181	1	AKT2,MAPK1,PKLR,TNFRSF1A,CD36,NFKBIE,FGFR2,KLB,SLC27A4,PRKCZ,TRADD,IKBKG,AKT1,PRKCI,MAPK3,MAP3K7,SOCS2,PIK3CB,PIK3CD,INSR
Protein Ubiquitination Pathway	0.0165959	1	B2M,DNAJC17,USP35,CUL1,HSPB8,FBXW7,DNAJC3,DNAJC10,DNAJB2,USP39,TCEB1,PSMC5,USP3,USP7,HSP90B1,USP13,USP10,PSMA3,BRCA1,PSMB5,MED20,PSMD13,USP9X,USP33,UBE2L6,UBE2H,USP4,CUL2,PSMD12,BAP1,HSPA13,SMURF2,UBE2D3,UBE2E1,BIRC2
Acute Phase Response Signaling	0.0165959	1	RAF1,AKT2,MAPK1,TNFRSF1A,MYD88,NFKBIE,HRAS,IL1R1,MAPK11,HNRNPK,IRAK1,TRADD,IKBKG,AKT1,RIPK1,TF,MAPK3,SOS1,MRAS,MAP3K7,SOCS2,PIK3CB,PIK3CD,NOLC1,MAP2K1
Regulation of Cellular Mechanics by Calpain Protease	0.0165959	1	CAPN5,ITGA3,CCNA1,MAPK1,ACTN2,MAPK3,MRAS,HRAS,TLN1,CAPN7,CDKN1B
Phagosome Maturation	0.0169824	1	B2M,ATP6V0A4,CTSK,VPS28,VTI1A,PRDX1,CTSO,NAPG,TUBA4A,CANX,GPAA1,TSG101,SNAP25,ATP6V0A1,TUBB6,CTSS,ATP6V0A2,ATP6V0D1,VPS37B,LAMP1,ACE,PRDX2
Gαi Signaling	0.0177828	1	PRKACB,RAF1,RALA,MAPK1,ADCY3,RALB,ADCY6,HRAS,DRD2,RAP1A,GNAI2,ADCY9,GNAI3,MAPK3,SOS1,PRKAR1B,CAV1,GNB2,MRAS
Ephrin B Signaling	0.0186209	1	GNAI2,NCK2,GNAI3,MAPK1,MAPK3,EFNB1,GNA12,GNB2,MRAS,EPHB3,HRAS,GNA13,HNRNPK
fMLP Signaling in Neutrophils	0.0190546	1	RAF1,MAPK1,NFATC3,ITPR2,NFKBIE,HRAS,FGFR2,KLB,PRKCZ,GNAI2,CALM1 (includes others),GNAI3,PRKCI,MAPK3,GNB2,MRAS,PIK3CB,PIK3CD,MAP2K1
Epithelial Adherens Junction Signaling	0.0194984	1	MYH10,AKT2,DLL1,ACTN2,SNAI1,TUBA4A,HRAS,BMPR2,TCF7L1,RAP1A,MYH7B,CLIP1,ACVR1B,MYL9,AKT1,TUBB6,MRAS,TGFB2,SSX2IP,ACTG1,ACVR2A,CTNND1
Paxillin Signaling	0.0194984	1	MAPK1,ARF1,ACTN2,HRAS,FGFR2,TLN1,ITGAL,MAPK11,KLB,NCK2,ITGB2,ITGA3,SOS1,MRAS,ITGAV,PIK3CB,PIK3CD,ACTG1
Role of IL-17F in Allergic Inflammatory Airway Diseases	0.0204174	1	RAF1,TRAF3IP2,MAPK1,MAPK3,RPS6KA4,RPS6KA2,IL17RA,MAP2K1,ATF2
iNOS Signaling	0.0204174	1	CALM1 (includes others),IKBKG,MAPK1,MYD88,NFKBIE,TYK2,IFNGR1,MAPK11,IRAK1
Role of NANOG in Mammalian Embryonic Stem Cell Pluripotency	0.020893	1	RAF1,AKT2,MAPK1,T,TYK2,HRAS,BMPR2,FGFR2,TCF7L1,KLB,AKT1,MAPK3,SOS1,MRAS,PIK3CB,PIK3CD,MAP2K1,WNT11,SALL4
FGF Signaling	0.0213796	1	RAF1,AKT2,MAPK1,HRAS,FGFR2,MAPK11,KLB,ATF2,AKT1,MAPK3,SOS1,PIK3CB,PIK3CD,MAPKAPK2,MAP2K1
IL-22 Signaling	0.0218776	1	AKT2,AKT1,MAPK1,MAPK3,TYK2,MAPK11
Role of IL-17A in Arthritis	0.0223872	1	MAPK1,MAPK3,NFKBIE,FGFR2,PIK3CB,PIK3CD,MAPKAPK2,IL17RA,MAP2K1,MAPK11,KLB,ATF2
Docosahexaenoic Acid (DHA) Signaling	0.0223872	1	BCL2L1,AKT2,AKT1,CASP9,CASP3,FGFR2,PIK3CB,PIK3CD,KLB,APP
Antiproliferative Role of Somatostatin Receptor 2	0.0229087	1	GUCY2C,MAPK1,FGFR2,HRAS,KLB,MAPK3,MRAS,GNB2,PIK3CD,PIK3CB,CDKN1B,NPR2,MAP2K1
Prolactin Signaling	0.0234423	1	RAF1,MAPK1,FGFR2,HRAS,KLB,PRKCZ,PRKCI,MAPK3,SOS1,MRAS,SOCS2,PIK3CB,PIK3CD,MAP2K1
Notch Signaling	0.0239883	1	MAML1,DLL1,FURIN,DTX1,APH1A,MAML3,MAML2,PSEN1
Neurotrophin/TRK Signaling	0.025704	1	RAF1,MAPK1,FGFR2,HRAS,KLB,ATF2,AKT1,MAPK3,SOS1,MRAS,PIK3CD,PIK3CB,MAP2K1
Actin Cytoskeleton Signaling	0.025704	1	MYH10,RAF1,MAPK1,TRIO,PIP4K2B,HRAS,PPP1CB,TLN1,KLB,MYH7B,ITGA3,CYFIP2,MAPK3,SOS1,MRAS,GNA13,MAP2K1,ARHGAP24,MYL12B,ARHGEF4,GNA12,ACTN2,RDX,FGFR2,MYL9,TIAM2,PIK3CB,PIK3CD,PDGFD,PIP4K2A,ACTG1
D-myo-inositol-5-phosphate Metabolism	0.0269153	1	PPP1R12C,TMEM55B,PP2D1,PIP4K2B,NT5C,HACD2,OCRL,PXYLP1,SACM1L,PLCD1,ITPK1,PLCE1,PPP1R7,PPP1R16B,PTPA,PPP1R13B,PPM1H,SGPP2,PPM1F,PPP1CA,PIP4K2A,CDC25A,DUSP16
Hereditary Breast Cancer Signaling	0.0269153	1	AKT2,POLR2D,HDAC1,HRAS,FGFR2,RFC1,DDB2,KLB,HDAC5,POLR2C,AKT1,HDAC7,XPC,MRE11,MRAS,RFC2,SLC19A1,PIK3CB,PIK3CD,BRCA1,PHF10
Estrogen-Dependent Breast Cancer Signaling	0.0281838	1	AKT2,MAPK1,FGFR2,HRAS,KLB,ATF2,AKT1,CYP19A1,MAPK3,MRAS,HSD17B12,PIK3CB,PIK3CD
DNA damage-induced 14-3-3σ Signaling	0.0288403	1	CCNE2,AKT2,AKT1,BRCA1,RAD1
Oleate Biosynthesis II (Animals)	0.0288403	1	SCD,SCD5,FADS6,FADS2
Unfolded protein response	0.0288403	1	SEL1L,P4HB,HSP90B1,SREBF2,VCP,DNAJC3,CANX,DNAJA2,CD82,ATF6
Myc Mediated Apoptosis Signaling	0.030903	1	AKT2,AKT1,CASP9,CASP3,SOS1,MRAS,FGFR2,HRAS,PIK3CB,PIK3CD,KLB,PRKCZ
ILK Signaling	0.030903	1	MYH10,FLNB,MAPK1,PPP2CA,KLB,MYH7B,VEGFA,NCK2,AKT1,MAPK3,PPP2R5C,TESK1,RND2,AKT2,CASP3,TNFRSF1A,ACTN2,SNAI1,FGFR2,ATF2,MYL9,ITGB2,PTPA,PIK3CB,RPS6KA4,PIK3CD,ACTG1
Regulation of IL-2 Expression in Activated and Anergic T Lymphocytes	0.0338844	1	CALM1 (includes others),RAF1,IKBKG,MAPK1,NFATC3,MAPK3,NFKBIE,SMAD3,SOS1,MRAS,TGFB2,HRAS,MAP2K1
1D-myo-inositol Hexakisphosphate Biosynthesis II (Mammalian)	0.0354813	1	CALM1 (includes others),ITPK1,INPP5A,OCRL,PMPCA
mTOR Signaling	0.0363078	1	MAPK1,PPP2CA,HRAS,PRR5L,KLB,PRKCZ,VEGFA,AKT1,EIF4G2,RPS20,MAPK3,TSC2,MRAS,PPP2R5C,RPS6KA2,RND2,AKT2,PLD3,EIF3J,FGFR2,PRKCI,PTPA,EIF4A1,PIK3CB,RPS6KA4,PIK3CD,INSR
TWEAK Signaling	0.0371535	1	TRADD,IKBKG,RIPK1,CASP9,CASP3,NFKBIE,BIRC2
Inhibition of Angiogenesis by TSP1	0.0371535	1	VEGFA,AKT2,AKT1,CASP3,MAPK1,CD36,MAPK11
Cellular Effects of Sildenafil (Viagra)	0.0371535	1	PRKACB,MYH10,CACNA1D,PDE4C,GUCY2C,ITPR2,PDIA3,ADCY3,ADCY6,PPP1CB,MYH7B,PLCD1,MYL9,CALM1 (includes others),ADCY9,PLCE1,PRKAR1B,ACTG1,MYL12B
Gα12/13 Signaling	0.0371535	1	RAF1,AKT2,MAPK1,NFKBIE,GNA12,HRAS,FGFR2,KLB,MYL9,IKBKG,AKT1,MAPK3,MRAS,PIK3CB,PIK3CD,GNA13,MAPK7,MAP2K1,MYL12B
TNFR1 Signaling	0.0389045	1	TRADD,IKBKG,RIPK1,CASP9,CASP3,TNFRSF1A,NFKBIE,TNFAIP3,BIRC2
Ephrin Receptor Signaling	0.0389045	1	RAF1,AKT2,MAPK1,GNA12,SH2D3C,HRAS,EPHA4,RAP1A,ATF2,VEGFA,NCK2,GNAI2,GNAI3,ITGA3,AKT1,EFNB1,MAPK3,SOS1,GNB2,MRAS,EPHB3,GNA13,PDGFD,MAP2K1
Leukocyte Extravasation Signaling	0.040738	1	MAPK1,MMP16,JAM2,KLB,MAPK11,MMP24,PRKCZ,ITGA3,MMP12,VASP,TIMP2,TIMP3,ACTN2,RDX,FGFR2,THY1,RAP1A,ITGAL,GNAI2,ITGB2,GNAI3,TIMP4,PRKCI,JAM3,PIK3CB,PIK3CD,ACTG1,CTNND1
Axonal Guidance Signaling	0.0416869	1	PRKACB,RAF1,ECEL1,MAPK1,NFATC3,UNC5B,HRAS,NCK2,VEGFA,ITGA3,PLCE1,MAPK3,MRAS,GNA13,CHMP1A,AKT2,PTCH1,FGFR2,RAP1A,MYL9,RTN4,GNB2,PIK3CD,PDGFD,PDIA3,EPHA4,KLB,PRKCZ,SEMA4C,PLCD1,AKT1,MYSM1,EFNB1,SOS1,PRKAR1B,ERBB2,MAP2K1,MYL12B,VASP,ACE,PLXNA1,PLXNC1,GNA12,TUBA4A,GNAI2,GNAI3,PRKCI,TUBB6,LINGO1,EPHB3,PIK3CB,SEMA3C,SEMA4B,WNT11
TR/RXR Activation	0.042658	1	AKT2,RAB3B,MED1,FGFR2,THRA,KLB,NCOA4,AKT1,LDLR,SREBF2,SLC16A2,PIK3CB,PIK3CD,THRB,RXRB
Endoplasmic Reticulum Stress Pathway	0.042658	1	HSP90B1,CASP9,CASP3,DNAJC3,ATF6
Signaling by Rho Family GTPases	0.042658	1	RAF1,PPP1R12C,MAPK1,PIP4K2B,KLB,CLIP1,PRKCZ,ITGA3,MAPK3,MRAS,CDC42EP1,GNA13,MAP2K1,MYL12B,RND2,ARHGEF4,SEPT4,GNA12,SEPT7,RDX,FGFR2,PKN1,GNAI2,MYL9,GNAI3,PRKCI,GNB2,PIK3CB,PIK3CD,PIP4K2A,ACTG1,SEPT2
Nucleotide Excision Repair Pathway	0.042658	1	RPA3,ERCC1,POLR2D,ERCC6,POLR2C,XPC,GTF2H5
UVB-Induced MAPK Signaling	0.0446684	1	PRKCI,AKT1,MAPK1,MAPK3,FGFR2,PIK3CB,PIK3CD,MAP2K1,MAPK11,KLB,PRKCZ
HMGB1 Signaling	0.0457088	1	RND2,AKT2,MAPK1,TNFRSF1A,RBBP7,HRAS,FGFR2,IFNGR1,IL1R1,MAPK11,KLB,AKT1,KAT6B,MAPK3,MRAS,TGFB2,PIK3CB,PIK3CD,MAP2K1
2-ketoglutarate Dehydrogenase Complex	0.0467735	1	DLST,OGDH
Gαq Signaling	0.047863	1	RND2,RAF1,AKT2,PLD3,MAPK1,ITPR2,NFATC3,NFKBIE,FGFR2,KLB,CHRM3,PRKCZ,CALM1 (includes others),IKBKG,AKT1,PRKCI,MAPK3,GNB2,MRAS,PIK3CB,PIK3CD,MAP2K1
p38 MAPK Signaling	0.0489779	1	MAPKAPK3,TNFRSF1A,SRF,IL1R1,MAPK11,ATF2,IRAK1,PLA2G4E,PLA2G4A,TRADD,PLA2G4D,TGFB2,MAP3K7,RPS6KA4,MAP4K1,RPS6KA2,MAPKAPK2
Death Receptor Signaling	0.0512861	1	DIABLO,TRADD,IKBKG,TNKS,RIPK1,CASP9,CASP3,TNFRSF1A,NFKBIE,ZC3HAV1,PARP11,PARP3,ACTG1,BIRC2
GDNF Family Ligand-Receptor Interactions	0.0537032	1	RAF1,MAPK1,ITPR2,MAPK3,SOS1,MRAS,FGFR2,HRAS,PIK3CB,PIK3CD,MAP2K1,KLB
CD27 Signaling in Lymphocytes	0.0537032	1	BCL2L1,IKBKG,CASP9,CASP3,NFKBIE,MAP3K7,IKBKAP,MAP2K1,MAP3K3
Regulation of the Epithelial-Mesenchymal Transition Pathway	0.0549541	1	RAF1,MAPK1,SMAD3,HRAS,KLB,MAML1,AKT1,MAPK3,SOS1,TGFB2,MRAS,MAP2K1,PDGFRB,AKT2,SNAI1,TYK2,FGFR2,TCF7L1,ARAF,APH1A,PIK3CD,PIK3CB,PDGFD,WNT11,PSEN1
Type I Diabetes Mellitus Signaling	0.0549541	1	MAPK1,CASP3,MYD88,TNFRSF1A,NFKBIE,IFNGR1,IL1R1,MAPK11,IRAK1,TRADD,IKBKG,CASP9,RIPK1,MAP3K7,CD86,SOCS2
GPCR-Mediated Nutrient Sensing in Enteroendocrine Cells	0.0562341	1	PRKACB,PLCD1,GNAI2,GNAI3,ADCY9,PRKCI,PLCE1,ITPR2,PDIA3,ADCY3,PRKAR1B,ADCY6,PRKCZ
Role of Macrophages, Fibroblasts and Endothelial Cells in Rheumatoid Arthritis	0.057544	1	RAF1,MAPK1,PDIA3,NFATC3,NFKBIE,HRAS,IL17RA,KLB,PRKCZ,IRAK1,PLCD1,VEGFA,TRADD,IKBKG,AKT1,PLCE1,TRAF3IP2,MAPK3,MAP3K7,MRAS,SFRP5,MAPKAPK2,MAP2K1,AKT2,LRP5,MYD88,TNFRSF1A,FGFR2,TCF7L1,IL1R1,ATF2,CALM1 (includes others),PRKCI,RIPK1,PIK3CB,PIK3CD,PDGFD,WNT11
Granzyme B Signaling	0.057544	1	PRKDC,CASP9,CASP3,NUMA1
Mismatch Repair in Eukaryotes	0.057544	1	MSH3,RFC2,SLC19A1,RFC1
Parkinson's Signaling	0.057544	1	CASP9,CASP3,MAPK1,MAPK11
3-phosphoinositide Degradation	0.060256	1	PPP1R12C,TMEM55B,PTPMT1,PP2D1,MTMR1,NT5C,HACD2,OCRL,PXYLP1,SACM1L,ITPK1,PPP1R7,PPP1R16B,PTPA,PPP1R13B,PPM1H,SGPP2,PPM1F,PPP1CA,CDC25A,DUSP16
VDR/RXR Activation	0.0630957	1	YY1,LRP5,PRKCI,PPARD,MED1,MXD1,TGFB2,IGFBP5,CDKN1B,RXRB,PSMC5,PRKCZ
Natural Killer Cell Signaling	0.0676083	1	RAF1,AKT2,MAPK1,HRAS,SH3BP2,FGFR2,OCRL,KLB,PRKCZ,PRKCI,AKT1,MAPK3,SOS1,MRAS,PIK3CB,PIK3CD,MAP2K1
RhoA Signaling	0.0676083	1	PLXNA1,SEPT4,ANLN,GNA12,SEPT7,RDX,PPP1CB,PIP4K2B,PKN1,MYL9,CDC42EP1,GNA13,PIP4K2A,ACTG1,SEPT2,MYL12B,KTN1
Caveolar-mediated Endocytosis Signaling	0.0691831	1	B2M,ITGB2,FLNB,ITGA3,FLOT2,ITGAV,CAV1,INSR,COPB2,ITGAL,ACTG1
Chemokine Signaling	0.0691831	1	GNAI2,CALM1 (includes others),GNAI3,RAF1,MAPK1,MAPK3,MRAS,HRAS,PPP1CB,MAP2K1,MAPK11
B Cell Receptor Signaling	0.0707946	1	RAF1,AKT2,MAPK1,NFATC3,NFKBIE,HRAS,FGFR2,RAP1A,KLB,MAPK11,OCRL,ATF2,CALM1 (includes others),BCL2L1,IKBKG,AKT1,MAPK3,SOS1,MRAS,MAP3K7,PIK3CB,PIK3CD,MAP3K3,MAP2K1
Inhibition of Matrix Metalloproteases	0.0707946	1	TIMP3,TIMP4,MMP16,THBS2,MMP12,MMP24,TIMP2
Glucocorticoid Receptor Signaling	0.0724436	1	PRKACB,RAF1,POLR2D,MAPK1,NFATC3,GTF2F2,SGK1,SMAD3,NFKBIE,HRAS,MAPK11,KLB,HSP90B1,IKBKG,POLR2C,AKT1,MAPK3,SOS1,MAP3K7,TGFB2,MRAS,GTF2H5,MAP2K1,AKT2,SRA1,MED1,FGFR2,TSG101,BCL2L1,KRT35,TAF5,GTF2E1,PIK3CB,PIK3CD,PHF10
GPCR-Mediated Integration of Enteroendocrine Signaling Exemplified by an L Cell	0.0758578	1	PRKACB,PLCD1,GNAI2,GNAI3,ADCY9,PLCE1,ITPR2,PDIA3,ADCY3,PRKAR1B,ADCY6
IL-4 Signaling	0.0758578	1	STAT6,AKT2,NFATC3,TYK2,FGFR2,HRAS,OCRL,KLB,AKT1,SOS1,MRAS,PIK3CB,PIK3CD
Cell Cycle: G1/S Checkpoint Regulation	0.0776247	1	CCNE2,CCND3,SMAD3,HDAC7,CUL1,HDAC1,TGFB2,CDKN1B,HDAC5,CDC25A
Sertoli Cell-Sertoli Cell Junction Signaling	0.0776247	1	PRKACB,DLG1,RAF1,AKT2,MAPK1,TNFRSF1A,ACTN2,JAM2,TUBA4A,HRAS,MAPK11,ATF2,ITGA3,AKT1,TUBB6,JAM3,MAPK3,MRAS,PRKAR1B,MAP3K7,MAP3K3,MAP2K1,ACTG1
Growth Hormone Signaling	0.0794328	1	PRKCI,MAPK1,MAPK3,SRF,FGFR2,SOCS2,RPS6KA4,PIK3CB,PIK3CD,RPS6KA2,KLB,PRKCZ
Actin Nucleation by ARP-WASP Complex	0.0794328	1	RND2,NCK2,ITGA3,PPP1R12C,GNA12,SOS1,MRAS,HRAS,VASP
Thyroid Cancer Signaling	0.0794328	1	MAPK1,MAPK3,MRAS,HRAS,TCF7L1,RXRB,MAP2K1
Clathrin-mediated Endocytosis Signaling	0.0812831	1	MYO6,AP2M1,EPS15,RAB4A,PICALM,CLTC,GAK,USP9X,FGFR2,SH3GLB1,HIP1,TSG101,KLB,VEGFA,ITGB2,LDLR,SNX9,TF,PIK3CB,PIK3CD,LDLRAP1,PDGFD,DNM1L,ACTG1,HIP1R
Superpathway of D-myo-inositol (1,4,5)-trisphosphate Metabolism	0.0812831	1	CALM1 (includes others),IMPA2,INPP5A,OCRL,PMPCA
CTLA4 Signaling in Cytotoxic T Lymphocytes	0.0831764	1	B2M,AP2M1,AKT2,PPP2CA,AP1S2,CLTC,FGFR2,KLB,AKT1,PTPA,CD86,PIK3CB,PPP2R5C,PIK3CD
G-Protein Coupled Receptor Signaling	0.0831764	1	PRKACB,RAF1,MAPK1,PDE12,NFKBIE,HRAS,KLB,CHRM3,IKBKG,AKT1,PDE7B,MAPK3,SOS1,MRAS,PRKAR1B,MAP2K1,APEX1,GRK4,AKT2,PDE4C,ADCY3,ADCY6,FGFR2,DRD2,RAP1A,ATF2,GNAI2,ADCY9,GNAI3,PIK3CB,DUSP4,PIK3CD,ADORA2A
D-myo-inositol (1,4,5)-trisphosphate Degradation	0.0831764	1	IMPA2,INPP5A,OCRL,PMPCA
Rac Signaling	0.0851138	1	RAF1,MAPK1,HRAS,PIP4K2B,FGFR2,KLB,PRKCZ,ITGA3,CYFIP2,PRKCI,MAPK3,MRAS,PIK3CB,PIK3CD,MAP2K1,PIP4K2A
MIF-mediated Glucocorticoid Regulation	0.0870964	1	PLA2G4E,PLA2G4A,PLA2G4D,MAPK1,MAPK3,NFKBIE
Gαs Signaling	0.0891251	1	PRKACB,MAPK1,ADCY3,ADCY6,CHRM3,RAP1A,ATF2,ADCY9,MAPK3,PRKAR1B,ADD1,MRAS,GNB2,ADORA2A,MAP2K1
Reelin Signaling in Neurons	0.0933254	1	ITGB2,ITGA3,ARHGEF4,AKT1,NDEL1,FGFR2,PIK3CB,MAP4K1,PIK3CD,PAFAH1B1,ITGAL,KLB,APP
Factors Promoting Cardiogenesis in Vertebrates	0.0933254	1	CCNE2,LRP5,PRKCI,CDC6,TGFB2,MAP3K7,BMPR2,TCF7L1,ACVR2A,PRKCZ,ACVR1B,WNT11,ATF2
Lipid Antigen Presentation by CD1	0.0933254	1	B2M,AP2M1,PDIA3,PSAP,CANX
Methylthiopropionate Biosynthesis	0.0954993	1	ADI1
Acetyl-CoA Biosynthesis III (from Citrate)	0.0954993	1	ACLY
L-cysteine Degradation II	0.0954993	1	CTH
Phosphatidylethanolamine Biosynthesis III	0.0954993	1	PTDSS2
Hepatic Fibrosis / Hepatic Stellate Cell Activation	0.0977237	1	IGFBP4,MYH10,COL4A1,TNFRSF1A,SMAD3,KLF6,FLT4,SMAD7,FGFR2,IFNGR1,IGFBP5,IL1R1,MYH7B,COL6A6,VEGFA,MYL9,COL6A1,PDGFRA,TGFB2,ECE1,PDGFD,TIMP2,PDGFRB
Cysteine Biosynthesis III (mammalia)	0.0977237	1	PRMT3,AHCYL2,CTH,EHMT1
MSP-RON Signaling Pathway	0.102329	1	CSF2RB,ITGB2,FGFR2,PIK3CB,PIK3CD,RPS6KA2,KLB,ACTG1,PRKCZ
IL-15 Production	0.106414	1	PRKCI,TYK2,IRF3,PRKCZ,PTK7
D-myo-inositol (1,4,5)-Trisphosphate Biosynthesis	0.106414	1	PLCD1,PLCE1,PIP4K2B,PIP4K2A,PI4KB
cAMP-mediated signaling	0.110662	1	PRKACB,RAF1,MAPK1,PDE12,AKAP9,CHRM3,AKAP11,AKAP2,PDE7B,MAPK3,PRKAR1B,MAP2K1,APEX1,GRK4,PDE4C,ADCY3,ADCY6,DRD2,RAP1A,ATF2,GNAI2,GNAI3,CALM1 (includes others),ADCY9,AKAP4,DUSP4,ADORA2A
D-myo-inositol (1,3,4)-trisphosphate Biosynthesis	0.114551	1	CALM1 (includes others),INPP5A,OCRL,PMPCA
D-myo-inositol (1,4,5,6)-Tetrakisphosphate Biosynthesis	0.118304	1	PPP1R12C,PP2D1,NT5C,HACD2,OCRL,PXYLP1,SACM1L,ITPK1,PPP1R16B,PPP1R7,PTPA,PPP1R13B,PPM1H,SGPP2,PPM1F,PPP1CA,CDC25A,DUSP16
D-myo-inositol (3,4,5,6)-tetrakisphosphate Biosynthesis	0.118304	1	PPP1R12C,PP2D1,NT5C,HACD2,OCRL,PXYLP1,SACM1L,ITPK1,PPP1R16B,PPP1R7,PTPA,PPP1R13B,PPM1H,SGPP2,PPM1F,PPP1CA,CDC25A,DUSP16
Assembly of RNA Polymerase III Complex	0.118304	1	GTF3C3,GTF3A,BRF1
Cholesterol Biosynthesis I	0.118304	1	SQLE,DHCR7,DHCR24
Cholesterol Biosynthesis II (via 24,25-dihydrolanosterol)	0.118304	1	SQLE,DHCR7,DHCR24
Cholesterol Biosynthesis III (via Desmosterol)	0.118304	1	SQLE,DHCR7,DHCR24
Superpathway of Cholesterol Biosynthesis	0.11995	1	MVD,SQLE,DHCR7,DHCR24,ACAT1
FcγRIIB Signaling in B Lymphocytes	0.124738	1	AKT1,SOS1,MRAS,FGFR2,HRAS,PIK3CB,PIK3CD,KLB
Activation of IRF by Cytosolic Pattern Recognition Receptors	0.128825	1	IKBKG,RIPK1,PPIB,NFKBIE,SIKE1,MAVS,IKBKAP,IRF3,ATF2
Human Embryonic Stem Cell Pluripotency	0.130017	1	AKT2,SMAD3,SMAD7,FGFR2,BMPR2,TCF7L1,KLB,AKT1,TGFB2,MRAS,PDGFRA,SPHK1,PIK3CB,PIK3CD,PDGFD,WNT11,PDGFRB,SALL4
Ovarian Cancer Signaling	0.136144	1	PRKACB,RAF1,AKT2,MAPK1,HRAS,FGFR2,TCF7L1,KLB,VEGFA,AKT1,MAPK3,PRKAR1B,MRAS,PIK3CB,PIK3CD,BRCA1,MAP2K1,WNT11
DNA Double-Strand Break Repair by Non-Homologous End Joining	0.140605	1	PRKDC,XRCC6,MRE11
Germ Cell-Sertoli Cell Junction Signaling	0.142233	1	RND2,MAPK1,TNFRSF1A,ACTN2,TUBA4A,HRAS,FGFR2,KLB,ITGA3,AKT1,TUBB6,MAPK3,MRAS,TGFB2,MAP3K7,PIK3CB,PIK3CD,MAP3K3,MAP2K1,ACTG1,CTNND1
EIF2 Signaling	0.146218	1	RAF1,MAPK1,PPP1CB,HRAS,KLB,EIF2B2,VEGFA,AKT1,RPS20,EIF4G2,MAPK3,SOS1,EIF5,MRAS,PPP1CA,MAP2K1,AKT2,EIF3J,RPL7L1,FGFR2,EIF4A1,PIK3CD,PIK3CB,INSR,EIF1AX,AGO4
T Cell Receptor Signaling	0.148936	1	RAF1,MAPK1,NFATC3,HRAS,FGFR2,KLB,CALM1 (includes others),IKBKG,MAPK3,SOS1,MRAS,PIK3CB,PIK3CD,MAP2K1
IL-12 Signaling and Production in Macrophages	0.148936	1	STAT6,AKT2,MAPK1,MYD88,FGFR2,IFNGR1,KLB,MAPK11,PRKCZ,JMJD6,IKBKG,AKT1,PRKCI,MAPK3,TGFB2,PIK3CB,PIK3CD,MAP2K1
tRNA Splicing	0.159221	1	TSEN15,PDE4C,PDE7B,PDE12,TSEN54,APEX1
Telomere Extension by Telomerase	0.164059	1	TNKS,XRCC6,MRE11
Glutaryl-CoA Degradation	0.164059	1	ACAT1,HACD2,GCDH
TCA Cycle II (Eukaryotic)	0.16788	1	SDHA,CS,DLST,OGDH
Putrescine Degradation III	0.16788	1	ALDH1A3,ALDH3A2,ALDH1A2,SAT2
Mitotic Roles of Polo-Like Kinase	0.169434	1	SLK,HSP90B1,PPP2CA,PTPA,PLK2,PLK1,PPP2R5C,ANAPC7,CDC25A
B Cell Activating Factor Signaling	0.17338	1	IKBKG,MAPK1,NFATC3,NFKBIE,IKBKAP,MAPK11
Neuroprotective Role of THOP1 in Alzheimer's Disease	0.17338	1	PRKACB,NFYA,PRKAR1B,ECE1,ACE,APP
Wnt/β-catenin Signaling	0.176604	1	LRP5,AKT2,PPARD,PPP2CA,CSNK1G3,HDAC1,CSNK1D,BMPR2,TCF7L1,ACVR1B,CSNK1E,AKT1,PTPA,TGFB2,MAP3K7,SFRP5,MAP4K1,PPP2R5C,ACVR2A,WNT11
Cell Cycle: G2/M DNA Damage Checkpoint Regulation	0.177828	1	TOP2B,PRKDC,PTPMT1,CUL1,PLK1,BRCA1,PRKCZ
Spliceosomal Cycle	0.180302	1	U2AF2
Epoxysqualene Biosynthesis	0.180302	1	SQLE
Choline Degradation I	0.180302	1	CHDH
L-DOPA Degradation	0.180302	1	COMT
Taurine Biosynthesis	0.180302	1	CSAD
Spermidine Biosynthesis I	0.180302	1	SRM
Glycine Degradation (Creatine Biosynthesis)	0.180302	1	GATM
Cysteine Biosynthesis/Homocysteine Degradation	0.180302	1	CTH
Putrescine Biosynthesis III	0.180302	1	AZIN2
Glutamine Degradation I	0.180302	1	GLS2
Superpathway of Methionine Degradation	0.181134	1	PRMT3,MTR,AHCYL2,CTH,EHMT1
Estrogen-mediated S-phase Entry	0.187499	1	CCNE2,CCNA1,CDKN1B,CDC25A
MIF Regulation of Innate Immunity	0.187932	1	PLA2G4E,PLA2G4A,PLA2G4D,MAPK1,MAPK3,NFKBIE
RAN Signaling	0.188365	1	KPNB1,KPNA4,RCC1
Neuropathic Pain Signaling In Dorsal Horn Neurons	0.189671	1	PRKACB,MAPK1,ITPR2,PDIA3,FGFR2,KLB,PRKCZ,PLCD1,PRKCI,PLCE1,MAPK3,PRKAR1B,PIK3CB,PIK3CD
Nur77 Signaling in T Lymphocytes	0.192309	1	CALM1 (includes others),CASP9,CASP3,HDAC1,NR4A1,CD86,MAPK7,MAP3K3
Sumoylation Pathway	0.195884	1	RND2,GDI1,SAE1,KDM1A,RCC1,HDAC1,RFC2,SENP7,SLC19A1,RFC1,SENP2,UBA2
Circadian Rhythm Signaling	0.198153	1	CSNK1E,ARNTL,CRY2,CSNK1D,ATF2
Bladder Cancer Signaling	0.198609	1	VEGFA,RAF1,MAPK1,MMP16,MAPK3,MRAS,HRAS,ERBB2,MMP12,MAP2K1,MMP24
CCR5 Signaling in Macrophages	0.203236	1	GNAI2,CALM1 (includes others),GNAI3,PRKCI,MAPK1,MRAS,GNB2,MAPK11,PRKCZ
GDP-glucose Biosynthesis	0.207014	1	HK1,PGM2
IL-17A Signaling in Gastric Cells	0.207491	1	MAPK1,MAPK3,IL17RA,MAPK11
Role of JAK family kinases in IL-6-type Cytokine Signaling	0.207491	1	MAPK1,MAPK3,TYK2,MAPK11
Glycolysis I	0.207491	1	ENO4,PKLR,FBP1,PFKL
γ-linolenate Biosynthesis II (Animals)	0.213796	1	FADS2,CYB5R3,SLC27A4
Methionine Degradation I (to Homocysteine)	0.213796	1	PRMT3,AHCYL2,EHMT1
Retinoic acid Mediated Apoptosis Signaling	0.21727	1	TNKS,CASP9,CASP3,ZC3HAV1,DAP3,PARP11,PARP3,RXRB
Role of JAK1 and JAK3 in γc Cytokine Signaling	0.22751	1	STAT6,MAPK1,MAPK3,MRAS,FGFR2,HRAS,PIK3CB,PIK3CD,KLB
Cell Cycle Regulation by BTG Family Proteins	0.233346	1	CCNE2,PPP2CA,PTPA,BTG2,PPP2R5C
Macropinocytosis Signaling	0.234963	1	ITGB2,PRKCI,MRAS,FGFR2,HRAS,PIK3CB,PIK3CD,PDGFD,KLB,PRKCZ
Glucose and Glucose-1-phosphate Degradation	0.24322	1	HK1,PGM2
Pregnenolone Biosynthesis	0.24322	1	CYP26B1,MICAL2
Aryl Hydrocarbon Receptor Signaling	0.251189	1	HSP90B1,CCNE2,CCNA1,CCND3,MAPK1,ALDH1A3,MED1,MAPK3,ALDH3A2,POLA1,ALDH1A2,NQO1,TGFB2,CDKN1B,RXRB,ALDH5A1
NADH Repair	0.258226	1	NAXD
Methylglyoxal Degradation I	0.258226	1	HAGHL
S-methyl-5-thio-α-D-ribose 1-phosphate Degradation	0.258226	1	ADI1
Glutathione Biosynthesis	0.258226	1	GCLM
Tetrahydrobiopterin Biosynthesis I	0.258226	1	SPR
D-glucuronate Degradation I	0.258226	1	CRYL1
Methionine Salvage II (Mammalian)	0.258226	1	MTR
Biotin-carboxyl Carrier Protein Assembly	0.258226	1	ACACB
1D-myo-inositol Hexakisphosphate Biosynthesis V (from Ins(1,3,4)P3)	0.258226	1	ITPK1
Oxidized GTP and dGTP Detoxification	0.258226	1	DDX6
Tetrahydrobiopterin Biosynthesis II	0.258226	1	SPR
4-aminobutyrate Degradation I	0.258226	1	ALDH5A1
L-serine Degradation	0.258226	1	SDSL
Dendritic Cell Maturation	0.260016	1	B2M,AKT2,MAPK1,TNFRSF1A,MYD88,PDIA3,NFKBIE,FGFR2,CD83,KLB,MAPK11,ATF2,PLCD1,FSCN3,IKBKG,PLCE1,AKT1,MAPK3,CD86,PIK3CB,PIK3CD
Fcγ Receptor-mediated Phagocytosis in Macrophages and Monocytes	0.264241	1	NCK2,AKT2,PLD3,PRKCI,AKT1,MAPK1,MAPK3,TLN1,ACTG1,VASP,PRKCZ
GADD45 Signaling	0.266073	1	CCNE2,CCND3,BRCA1
Histamine Degradation	0.266073	1	ALDH1A3,ALDH3A2,ALDH1A2
Role of Oct4 in Mammalian Embryonic Stem Cell Pluripotency	0.267301	1	NR2F2,SH3GLB1,RXRB,NR5A1,BRCA1,SALL4
PKCθ Signaling in T Lymphocytes	0.267301	1	MAPK1,NFATC3,NFKBIE,FGFR2,HRAS,KLB,IKBKG,MAPK3,SOS1,MAP3K7,MRAS,CD86,PIK3CB,PIK3CD,MAP3K3
PXR/RXR Activation	0.271644	1	PRKACB,SCD,AKT2,AKT1,CPT1A,ALDH3A2,PRKAR1B,INSR
Role of Osteoblasts, Osteoclasts and Chondrocytes in Rheumatoid Arthritis	0.277971	1	LRP5,CTSK,AKT2,MAPK1,TNFRSF1A,NFATC3,NFKBIE,FGFR2,BMPR2,TCF7L1,IL1R1,KLB,CALM1 (includes others),TRADD,IKBKG,ITGA3,AKT1,CASP9,MAPK3,MAP3K7,SFRP5,PIK3CB,PIK3CD,WNT11,BIRC2
TREM1 Signaling	0.277971	1	AKT2,NLRP6,AKT1,MAPK1,MYD88,MAPK3,CD86,CD83,IRAK1
April Mediated Signaling	0.289068	1	IKBKG,MAPK1,NFATC3,NFKBIE,MAPK11
Cell Cycle Control of Chromosomal Replication	0.289068	1	TOP2B,RPA3,MCM2,POLA1,CDC6
Cardiomyocyte Differentiation via BMP Receptors	0.293089	1	MAP3K7,BMPR2,ATF2
TNFR2 Signaling	0.293089	1	IKBKG,NFKBIE,TNFAIP3,BIRC2
Eicosanoid Signaling	0.299916	1	PNPLA8,PLBD1,PTGIS,PLA2G4E,PLA2G4A,PLA2G4D,PLB1,PAFAH1B1
Netrin Signaling	0.308319	1	PRKACB,NCK2,NFATC3,UNC5B,PRKAR1B
Xenobiotic Metabolism Signaling	0.311889	1	RAF1,MAPK1,PPP2CA,HRAS,KLB,MAPK11,PRKCZ,HSP90B1,UST,ALDH1A3,ALDH3A2,MAPK3,MAP3K7,MRAS,PPP2R5C,MAP2K1,ALDH5A1,SRA1,MED1,NQO1,FGFR2,UGT8,HDAC5,PRKCI,PTPA,ALDH1A2,PIK3CB,PIK3CD,MAPK7,MAP3K3
Remodeling of Epithelial Adherens Junctions	0.314051	1	RALA,TUBB6,ACTN2,TUBA4A,DNM1L,ACTG1,CLIP1,CTNND1
Glycogen Degradation II	0.316957	1	PYGB,PGM2
Maturity Onset Diabetes of Young (MODY) Signaling	0.31989	1	CACNA1D,PKLR,INSR
Oxidative Ethanol Degradation III	0.31989	1	ALDH1A3,ALDH3A2,ALDH1A2
PRPP Biosynthesis I	0.328095	1	PRPS2
Spermine and Spermidine Degradation I	0.328095	1	SAT2
Phenylethylamine Degradation I	0.328095	1	ALDH3A2
Glutathione Redox Reactions II	0.328095	1	PDIA3
Glycerol-3-phosphate Shuttle	0.328095	1	GPD1L
Triacylglycerol Degradation	0.334965	1	DDHD2,PPME1,DAGLB,MGLL,LIPG,ABHD16A
Hepatic Cholestasis	0.336512	1	PRKACB,SLC4A2,TNFRSF1A,MYD88,NFKBIE,ADCY3,ADCY6,IL1R1,PRKCZ,IRAK1,ADCY9,IKBKG,PRKCI,PRKAR1B,TGFB2,MAP3K7,INSR
autophagy	0.340408	1	CTSK,CTSO,CTSS,ATG4B,LAMP1,SQSTM1,ACE
Th2 Pathway	0.346737	1	STAT6,DLL1,TNFSF4,CHD4,TYK2,BMPR2,FGFR2,KLB,ACVR1B,ITGB2,APH1A,CD86,PIK3CB,PIK3CD,ACVR2A,PSEN1
Polyamine Regulation in Colon Cancer	0.346737	1	AZIN1,MXD1,SAT2
Fatty Acid α-oxidation	0.346737	1	ALDH1A3,ALDH3A2,ALDH1A2
Stearate Biosynthesis I (Animals)	0.346737	1	SRD5A3,DHCR24,ELOVL2,ACOT9,SLC27A4
Choline Biosynthesis III	0.352371	1	PLD3,PCYT1A
Mevalonate Pathway I	0.352371	1	MVD,ACAT1
Histidine Degradation VI	0.352371	1	CYP26B1,MICAL2
Amyotrophic Lateral Sclerosis Signaling	0.359749	1	VEGFA,CAPN5,BCL2L1,CACNA1D,CASP9,CASP3,FGFR2,PIK3CB,PIK3CD,CAPN7,KLB,BIRC2
Pyrimidine Deoxyribonucleotides De Novo Biosynthesis I	0.374111	1	AK1,AK8,RRM2B
Role of RIG1-like Receptors in Antiviral Innate Immunity	0.386367	1	IKBKG,RIPK1,NFKBIE,MAVS,IRF3
Pyrimidine Ribonucleotides Interconversion	0.386367	1	AK1,AK8,ENTPD6,RECQL4,CANT1
Serotonin Receptor Signaling	0.386367	1	ADCY9,ADCY3,ADCY6,SLC6A4,SPR
Glycogen Degradation III	0.38815	1	PYGB,PGM2
Phenylalanine Degradation IV (Mammalian, via Side Chain)	0.38815	1	ALDH3A2,ACSF3
Trehalose Degradation II (Trehalase)	0.391742	1	HK1
Protein Citrullination	0.391742	1	PADI2
Serine Biosynthesis	0.391742	1	PSPH
Myo-inositol Biosynthesis	0.391742	1	IMPA2
Tyrosine Degradation I	0.391742	1	GSTZ1
Glutamate Degradation III (via 4-aminobutyrate)	0.391742	1	ALDH5A1
Folate Polyglutamylation	0.391742	1	FPGS
Tumoricidal Function of Hepatic Natural Killer Cells	0.399945	1	CASP9,CASP3,ITGAL
Role of JAK1, JAK2 and TYK2 in Interferon Signaling	0.399945	1	RAF1,TYK2,IFNGR1
Tryptophan Degradation III (Eukaryotic)	0.399945	1	ACAT1,HACD2,GCDH
Calcium Signaling	0.421697	1	PRKACB,MYH10,MAPK1,NFATC3,ITPR2,HDAC1,TNNT2,SLC8A2,RAP1A,MYH7B,ATF2,HDAC5,MYL9,CALM1 (includes others),MAPK3,HDAC7,PRKAR1B,ATP2B4
nNOS Signaling in Skeletal Muscle Cells	0.422669	1	CALM1 (includes others),SNTB1
Vitamin-C Transport	0.422669	1	SLC23A2,TXNRD3
Role of Pattern Recognition Receptors in Recognition of Bacteria and Viruses	0.423643	1	MAPK1,MYD88,FGFR2,IRF3,RNASEL,KLB,PRKCZ,CLEC7A,PRKCI,MAPK3,TGFB2,MAVS,PIK3CB,PIK3CD
IL-9 Signaling	0.42462	1	FGFR2,SOCS2,PIK3CB,PIK3CD,KLB
Pyrimidine Ribonucleotides De Novo Biosynthesis	0.42462	1	AK1,AK8,ENTPD6,RECQL4,CANT1
Dopamine Degradation	0.42658	1	ALDH1A3,ALDH3A2,COMT,ALDH1A2
Tryptophan Degradation X (Mammalian, via Tryptamine)	0.42658	1	ALDH1A3,ALDH3A2,ALDH1A2
Gluconeogenesis I	0.42658	1	ENO4,ME2,FBP1
Ethanol Degradation IV	0.42658	1	ALDH1A3,ALDH3A2,ALDH1A2
Agranulocyte Adhesion and Diapedesis	0.427563	1	MYH10,TNFRSF1A,MMP16,MADCAM1,RDX,IL1R1,SDC4,MYH7B,MMP24,MYL9,GNAI2,GNAI3,ITGB2,ITGA3,ICAM2,JAM3,MMP12,CD34,ACTG1
Calcium-induced T Lymphocyte Apoptosis	0.435512	1	CALM1 (includes others),PRKCI,ITPR2,HDAC1,NR4A1,PRKCZ,ORAI1
Tec Kinase Signaling	0.444631	1	RND2,STAT6,GNA12,TYK2,FGFR2,KLB,PRKCZ,GNAI2,GNAI3,ITGA3,PRKCI,GNB2,MRAS,PIK3CB,PIK3CD,GNA13,ACTG1
Interferon Signaling	0.448745	1	TYK2,IFNGR1,IFI35,IFI6
Thioredoxin Pathway	0.44978	1	TXNRD3
Glycine Cleavage Complex	0.44978	1	T
Selenocysteine Biosynthesis II (Archaea and Eukaryotes)	0.44978	1	SEPSECS
Glycogen Biosynthesis II (from UDP-D-Glucose)	0.44978	1	GYG1
NAD Biosynthesis III	0.44978	1	NMNAT2
GDP-mannose Biosynthesis	0.44978	1	GMPPA
NAD Salvage Pathway II	0.452898	1	NMNAT2,NT5C,PXYLP1
nNOS Signaling in Neurons	0.463447	1	CAPN5,CALM1 (includes others),PRKCI,CAPN7,PRKCZ
IL-10 Signaling	0.467735	1	IKBKG,MAPK1,NFKBIE,TYK2,MAP3K7,IL1R1,MAPK11
CD28 Signaling in T Helper Cells	0.473151	1	AKT2,NFATC3,ITPR2,NFKBIE,FGFR2,KLB,CALM1 (includes others),IKBKG,AKT1,CD86,PIK3CD,PIK3CB,MAP2K1
RhoGDI Signaling	0.474242	1	RND2,GDI1,ARHGEF4,PPP1R12C,GNA12,RDX,PIP4K2B,GNAI2,MYL9,GNAI3,ITGA3,GNB2,MRAS,GNA13,PIP4K2A,ACTG1,MYL12B
Ubiquinol-10 Biosynthesis (Eukaryotic)	0.488652	1	CYP26B1,MICAL2
Mitochondrial L-carnitine Shuttle Pathway	0.488652	1	CPT1A,SLC27A4
Superpathway of Geranylgeranyldiphosphate Biosynthesis I (via Mevalonate)	0.488652	1	MVD,ACAT1
Th1 and Th2 Activation Pathway	0.488652	1	STAT6,DLL1,TNFSF4,CHD4,NFATC3,TYK2,FGFR2,BMPR2,IFNGR1,KLB,ACVR1B,ITGB2,APH1A,CD86,PIK3CB,PIK3CD,ACVR2A,PSEN1
Phagosome Formation	0.489779	1	RND2,PLCD1,CLEC7A,ITGA3,PRKCI,PLCE1,PDIA3,FGFR2,PIK3CB,PIK3CD,KLB,PRKCZ
Antigen Presentation Pathway	0.490908	1	B2M,PSMB5,PDIA3,CANX
NAD Biosynthesis from 2-amino-3-carboxymuconate Semialdehyde	0.501187	1	NMNAT2
Superpathway of Serine and Glycine Biosynthesis I	0.501187	1	PSPH
Phosphatidylcholine Biosynthesis I	0.501187	1	PCYT1A
NAD Salvage Pathway III	0.501187	1	NMNAT2
tRNA Charging	0.511682	1	PARS2,YARS,VARS2,TARSL2
Assembly of RNA Polymerase II Complex	0.5188	1	POLR2D,POLR2C,TAF5,GTF2E1,GTF2H5
Transcriptional Regulatory Network in Embryonic Stem Cells	0.532108	1	RFX4,TCF7L1,ZFHX3,SMARCAD1
Retinol Biosynthesis	0.532108	1	DDHD2,DHRS3,LRAT,LIPG
Noradrenaline and Adrenaline Degradation	0.532108	1	ALDH1A3,ALDH3A2,COMT,ALDH1A2
Citrulline Biosynthesis	0.549541	1	GLS2
Superoxide Radicals Degradation	0.549541	1	NQO1
Purine Ribonucleosides Degradation to Ribose-1-phosphate	0.549541	1	PGM2
Glycoaminoglycan-protein Linkage Region Biosynthesis	0.549541	1	B3GAT3
Sonic Hedgehog Signaling	0.550808	1	PRKACB,PTCH1,PRKAR1B
The Visual Cycle	0.578096	1	DHRS3,LRAT
Assembly of RNA Polymerase I Complex	0.591562	1	POLR1B
Sphingosine and Sphingosine-1-phosphate Metabolism	0.591562	1	SGPP2
Prostanoid Biosynthesis	0.591562	1	PTGIS
Sucrose Degradation V (Mammalian)	0.591562	1	TKFC
Phosphatidylethanolamine Biosynthesis II	0.591562	1	PCYT2
Ketolysis	0.591562	1	ACAT1
Folate Transformations I	0.591562	1	MTR
Embryonic Stem Cell Differentiation into Cardiac Lineages	0.630957	1	T
Ketogenesis	0.630957	1	ACAT1
Calcium Transport I	0.630957	1	ATP2B4
Glycine Betaine Degradation	0.630957	1	SDSL

## Sheet: S2.5 OVARY func enrichment
Ingenuity Canonical Pathways	Pvalue	Adj P	Molecules
Ephrin B Signaling	0.000436516	0.130955	GNAI3,GNA12,MRAS,GNB2,HRAS,EPHB3
Role of Tissue Factor in Cancer	0.00128825	0.385187	ITGA3,CASP3,GNA12,MRAS,HRAS,PIK3CD,CYR61
PAK Signaling	0.00239883	0.714852	ITGA3,CASP3,MRAS,HRAS,EPHB3,PIK3CD
Endoplasmic Reticulum Stress Pathway	0.00263027	0.78119	CASP3,DNAJC3,ATF6
NRF2-mediated Oxidative Stress Response	0.00457088	1	DNAJC17,MRAS,HSPB8,DNAJA3,DNAJC3,HRAS,DNAJC10,PIK3CD
Molecular Mechanisms of Cancer	0.0047863	1	DIABLO,PRKDC,RASGRF2,GNAI3,ITGA3,LRP5,CASP3,GNA12,MRAS,HRAS,PIK3CD,BIRC2
IL-3 Signaling	0.00512861	1	CSF2RB,STAT6,MRAS,HRAS,PIK3CD
JAK/Stat Signaling	0.00512861	1	STAT6,MRAS,HRAS,SOCS2,PIK3CD
IL-8 Signaling	0.00524807	1	ITGB2,GNAI3,PLD3,GNA12,MRAS,GNB2,HRAS,PIK3CD
NF-κB Activation by Viruses	0.0060256	1	ITGB2,ITGA3,MRAS,HRAS,PIK3CD
G Beta Gamma Signaling	0.00660693	1	GNAI3,GNA12,MRAS,GNB2,HRAS
Actin Nucleation by ARP-WASP Complex	0.00676083	1	ITGA3,GNA12,MRAS,HRAS
Apoptosis Signaling	0.00691831	1	DIABLO,CASP3,MRAS,HRAS,BIRC2
Acute Myeloid Leukemia Signaling	0.00758578	1	CSF2RB,MRAS,HRAS,IDH2,PIK3CD
Tec Kinase Signaling	0.00812831	1	STAT6,GNAI3,ITGA3,GNA12,MRAS,GNB2,PIK3CD
Ceramide Signaling	0.00831764	1	DIABLO,PPP2CA,MRAS,HRAS,PIK3CD
Ephrin Receptor Signaling	0.00912011	1	GNAI3,ITGA3,GNA12,MRAS,GNB2,HRAS,EPHB3
Virus Entry via Endocytic Pathways	0.0120226	1	ITGB2,ITGA3,MRAS,HRAS,PIK3CD
Lymphotoxin β Receptor Signaling	0.0125893	1	DIABLO,CASP3,PIK3CD,BIRC2
Cholesterol Biosynthesis I	0.0125893	1	SQLE,DHCR24
Cholesterol Biosynthesis II (via 24,25-dihydrolanosterol)	0.0125893	1	SQLE,DHCR24
Cholesterol Biosynthesis III (via Desmosterol)	0.0125893	1	SQLE,DHCR24
SAPK/JNK Signaling	0.0131826	1	GNA12,MRAS,HRAS,MAP4K1,PIK3CD
Endothelin-1 Signaling	0.0131826	1	GNAI3,PLD3,CASP3,GNA12,MRAS,HRAS,PIK3CD
Agrin Interactions at Neuromuscular Junction	0.0138038	1	ITGB2,ITGA3,MRAS,HRAS
IGF-1 Signaling	0.0141254	1	MRAS,HRAS,SOCS2,PIK3CD,CYR61
Myc Mediated Apoptosis Signaling	0.0144544	1	CASP3,MRAS,HRAS,PIK3CD
Role of JAK1 and JAK3 in γc Cytokine Signaling	0.0151356	1	STAT6,MRAS,HRAS,PIK3CD
GM-CSF Signaling	0.0165959	1	CSF2RB,MRAS,HRAS,PIK3CD
Stearate Biosynthesis I (Animals)	0.017378	1	SRD5A3,DHCR24,ELOVL2
Paxillin Signaling	0.018197	1	ITGB2,ITGA3,MRAS,HRAS,PIK3CD
Antiproliferative Role of Somatostatin Receptor 2	0.018197	1	MRAS,GNB2,HRAS,PIK3CD
Granzyme B Signaling	0.0190546	1	PRKDC,CASP3
IL-15 Signaling	0.0190546	1	STAT6,MRAS,HRAS,PIK3CD
Regulation of eIF4 and p70S6K Signaling	0.0194984	1	ITGA3,PPP2CA,EIF4A1,MRAS,HRAS,PIK3CD
Angiopoietin Signaling	0.0199526	1	MRAS,ANGPT4,HRAS,PIK3CD
Rac Signaling	0.020893	1	ITGA3,MRAS,HRAS,PIK3CD,PIP4K2A
PTEN Signaling	0.0218776	1	ITGA3,CASP3,MRAS,HRAS,PIK3CD
Macropinocytosis Signaling	0.0234423	1	ITGB2,MRAS,HRAS,PIK3CD
fMLP Signaling in Neutrophils	0.0234423	1	GNAI3,MRAS,GNB2,HRAS,PIK3CD
CXCR4 Signaling	0.0239883	1	GNAI3,GNA12,MRAS,GNB2,HRAS,PIK3CD
Role of NANOG in Mammalian Embryonic Stem Cell Pluripotency	0.0245471	1	T,MRAS,HRAS,PIK3CD,SALL4
Aldosterone Signaling in Epithelial Cells	0.0245471	1	DNAJC17,HSPB8,DNAJC3,DNAJC10,PIK3CD,PIP4K2A
Prolactin Signaling	0.0251189	1	MRAS,HRAS,SOCS2,PIK3CD
PI3K/AKT Signaling	0.025704	1	ITGA3,PPP2CA,MRAS,HRAS,PIK3CD
Epoxysqualene Biosynthesis	0.0269153	1	SQLE
Choline Degradation I	0.0269153	1	CHDH
Cardiolipin Biosynthesis II	0.0269153	1	PGS1
FLT3 Signaling in Hematopoietic Progenitor Cells	0.0275423	1	STAT6,MRAS,HRAS,PIK3CD
TNFR1 Signaling	0.0281838	1	CASP3,TNFAIP3,BIRC2
Cancer Drug Resistance By Drug Efflux	0.0281838	1	MRAS,HRAS,PIK3CD
DNA Methylation and Transcriptional Repression Signaling	0.0288403	1	CHD3,RBBP7
Estrogen Receptor Signaling	0.0288403	1	PRKDC,SPEN,MED31,MRAS,HRAS
RhoGDI Signaling	0.0295121	1	GNAI3,ITGA3,GNA12,MRAS,GNB2,PIP4K2A
α-Adrenergic Signaling	0.0295121	1	GNAI3,MRAS,GNB2,HRAS
HER-2 Signaling in Breast Cancer	0.030903	1	ITGB2,MRAS,HRAS,PIK3CD
CCR3 Signaling in Eosinophils	0.030903	1	GNAI3,MRAS,GNB2,HRAS,PIK3CD
p70S6K Signaling	0.0316228	1	GNAI3,PPP2CA,MRAS,HRAS,PIK3CD
IL-4 Signaling	0.0316228	1	STAT6,MRAS,HRAS,PIK3CD
P2Y Purigenic Receptor Signaling Pathway	0.0323594	1	GNAI3,MRAS,GNB2,HRAS,PIK3CD
IL-1 Signaling	0.0338844	1	GNAI3,GNA12,MRAS,GNB2
FcγRIIB Signaling in B Lymphocytes	0.0338844	1	MRAS,HRAS,PIK3CD
Reelin Signaling in Neurons	0.0354813	1	ITGB2,ITGA3,MAP4K1,PIK3CD
Melanoma Signaling	0.0371535	1	MRAS,HRAS,PIK3CD
Putrescine Degradation III	0.0380189	1	ALDH3A2,SAT2
CREB Signaling in Neurons	0.0380189	1	GNAI3,GNA12,MRAS,GNB2,HRAS,PIK3CD
Role of NFAT in Regulation of the Immune Response	0.0389045	1	GNAI3,GNA12,MRAS,GNB2,HRAS,PIK3CD
Cardiac Hypertrophy Signaling	0.0398107	1	GNAI3,GNA12,MRAS,GNB2,HRAS,ATF6,PIK3CD
Axonal Guidance Signaling	0.040738	1	GNAI3,PLXNA1,ITGA3,GNA12,GNB2,MRAS,HRAS,EPHB3,PIK3CD,SEMA4C,ACE
Regulation of Cellular Mechanics by Calpain Protease	0.040738	1	ITGA3,MRAS,HRAS
CDK5 Signaling	0.0446684	1	ITGA3,PPP2CA,MRAS,HRAS
FAK Signaling	0.0446684	1	ITGA3,MRAS,HRAS,PIK3CD
MSP-RON Signaling Pathway	0.0446684	1	CSF2RB,ITGB2,PIK3CD
Induction of Apoptosis by HIV1	0.0467735	1	DIABLO,CASP3,BIRC2
Synaptic Long Term Depression	0.0467735	1	GNAI3,PPP2CA,GNA12,MRAS,HRAS
UVA-Induced MAPK Signaling	0.047863	1	CASP3,MRAS,HRAS,PIK3CD
Signaling by Rho Family GTPases	0.0489779	1	GNAI3,ITGA3,GNA12,MRAS,GNB2,PIK3CD,PIP4K2A
Clathrin-mediated Endocytosis Signaling	0.0501187	1	MYO6,ITGB2,RAB4A,PIK3CD,DNM1L,HIP1R
mTOR Signaling	0.0524807	1	PLD3,PPP2CA,EIF4A1,MRAS,HRAS,PIK3CD
CNTF Signaling	0.0524807	1	MRAS,HRAS,PIK3CD
ERK5 Signaling	0.0524807	1	GNA12,MRAS,HRAS
PRPP Biosynthesis I	0.0524807	1	PRPS2
Spermine and Spermidine Degradation I	0.0524807	1	SAT2
Phenylethylamine Degradation I	0.0524807	1	ALDH3A2
Superpathway of Cholesterol Biosynthesis	0.0537032	1	SQLE,DHCR24
Relaxin Signaling	0.0537032	1	GNAI3,GNA12,MRAS,GNB2,PIK3CD
Mouse Embryonic Stem Cell Pluripotency	0.0537032	1	T,MRAS,HRAS,PIK3CD
Endometrial Cancer Signaling	0.0549541	1	MRAS,HRAS,PIK3CD
IL-2 Signaling	0.0549541	1	MRAS,HRAS,PIK3CD
Thrombin Signaling	0.0562341	1	GNAI3,GNA12,MRAS,GNB2,HRAS,PIK3CD
Breast Cancer Regulation by Stathmin1	0.0562341	1	GNAI3,PPP2CA,MRAS,GNB2,HRAS,PIK3CD
Protein Ubiquitination Pathway	0.0562341	1	DNAJC17,CUL1,HSPB8,DNAJC3,DNAJC10,UBE2L6,BIRC2
Thrombopoietin Signaling	0.0562341	1	MRAS,HRAS,PIK3CD
TNFR2 Signaling	0.057544	1	TNFAIP3,BIRC2
Glioma Signaling	0.060256	1	MRAS,HRAS,IDH2,PIK3CD
Androgen Signaling	0.0616595	1	GNAI3,GNA12,MRAS,GNB2
Telomerase Signaling	0.0616595	1	PPP2CA,MRAS,HRAS,PIK3CD
CCR5 Signaling in Macrophages	0.0660693	1	GNAI3,MRAS,GNB2
ErbB2-ErbB3 Signaling	0.0660693	1	MRAS,HRAS,PIK3CD
Glioma Invasiveness Signaling	0.0676083	1	MRAS,HRAS,PIK3CD
G Protein Signaling Mediated by Tubby	0.0676083	1	MRAS,GNB2
HGF Signaling	0.0691831	1	ITGA3,MRAS,HRAS,PIK3CD
Chemokine Signaling	0.0691831	1	GNAI3,MRAS,HRAS
Role of MAPK Signaling in the Pathogenesis of Influenza	0.0724436	1	CASP3,MRAS,HRAS
ErbB4 Signaling	0.0724436	1	MRAS,HRAS,PIK3CD
STAT3 Pathway	0.074131	1	MRAS,HRAS,SOCS2
Integrin Signaling	0.0758578	1	ITGB2,ITGA3,ARF4,MRAS,HRAS,PIK3CD
Oncostatin M Signaling	0.0758578	1	MRAS,HRAS
TWEAK Signaling	0.0758578	1	CASP3,BIRC2
Glycine Cleavage Complex	0.0776247	1	T
NAD Biosynthesis III	0.0776247	1	NMNAT2
GDP-mannose Biosynthesis	0.0776247	1	GMPPA
Renin-Angiotensin Signaling	0.0776247	1	MRAS,HRAS,PIK3CD,ACE
Gαi Signaling	0.0776247	1	GNAI3,MRAS,GNB2,HRAS
GDNF Family Ligand-Receptor Interactions	0.0812831	1	MRAS,HRAS,PIK3CD
Neurotrophin/TRK Signaling	0.0812831	1	MRAS,HRAS,PIK3CD
Sphingosine-1-phosphate Signaling	0.0831764	1	GNAI3,CASP3,GNA12,PIK3CD
Non-Small Cell Lung Cancer Signaling	0.0851138	1	MRAS,HRAS,PIK3CD
Estrogen-Dependent Breast Cancer Signaling	0.0851138	1	MRAS,HRAS,PIK3CD
Actin Cytoskeleton Signaling	0.0870964	1	ITGA3,GNA12,MRAS,HRAS,PIK3CD,PIP4K2A
Cyclins and Cell Cycle Regulation	0.0870964	1	MYT1,PPP2CA,CUL1
Erythropoietin Signaling	0.0891251	1	MRAS,HRAS,PIK3CD
NAD Biosynthesis from 2-amino-3-carboxymuconate Semialdehyde	0.0891251	1	NMNAT2
NAD Salvage Pathway III	0.0891251	1	NMNAT2
PI3K Signaling in B Lymphocytes	0.0933254	1	MRAS,HRAS,ATF6,PIK3CD
Renal Cell Carcinoma Signaling	0.0954993	1	MRAS,HRAS,PIK3CD
NF-κB Signaling	0.0954993	1	MRAS,TNFAIP3,HRAS,PIK3CD,TAB3
GNRH Signaling	0.0954993	1	GNAI3,MRAS,HRAS,DNM1L
tRNA Charging	0.0954993	1	PARS2,YARS
Gα12/13 Signaling	0.0977237	1	GNA12,MRAS,HRAS,PIK3CD
Thyroid Cancer Signaling	0.100231	1	MRAS,HRAS
PEDF Signaling	0.103039	1	MRAS,HRAS,PIK3CD
HMGB1 Signaling	0.103753	1	RBBP7,MRAS,HRAS,PIK3CD
IL-17 Signaling	0.105925	1	MRAS,HRAS,PIK3CD
UVC-Induced MAPK Signaling	0.108643	1	MRAS,HRAS
LPS-stimulated MAPK Signaling	0.108643	1	MRAS,HRAS,PIK3CD
AMPK Signaling	0.110917	1	PPP2CA,MRAS,PIK3CD,AK2,PHF10
TGF-β Signaling	0.111429	1	MRAS,HRAS,MAP4K1
Prostanoid Biosynthesis	0.114288	1	PTGIS
Phosphatidylethanolamine Biosynthesis II	0.114288	1	PCYT2
Neuregulin Signaling	0.114288	1	ITGA3,MRAS,HRAS
VEGF Family Ligand-Receptor Interactions	0.114288	1	MRAS,HRAS,PIK3CD
Colorectal Cancer Metastasis Signaling	0.115611	1	LRP5,CASP3,MRAS,GNB2,HRAS,PIK3CD
Role of NFAT in Cardiac Hypertrophy	0.116413	1	GNAI3,MRAS,GNB2,HRAS,PIK3CD
PDGF Signaling	0.120226	1	MRAS,HRAS,PIK3CD
IL-9 Signaling	0.121899	1	SOCS2,PIK3CD
Hereditary Breast Cancer Signaling	0.12388	1	MRAS,HRAS,PIK3CD,PHF10
Death Receptor Signaling	0.126183	1	DIABLO,CASP3,BIRC2
Embryonic Stem Cell Differentiation into Cardiac Lineages	0.126183	1	T
ERK/MAPK Signaling	0.129718	1	ITGA3,PPP2CA,MRAS,HRAS,PIK3CD
Prostate Cancer Signaling	0.13213	1	MRAS,HRAS,PIK3CD
Epithelial Adherens Junction Signaling	0.133045	1	DLL1,MRAS,SSX2IP,HRAS
Melanocyte Development and Pigmentation Signaling	0.135207	1	MRAS,HRAS,PIK3CD
Cell Cycle: G2/M DNA Damage Checkpoint Regulation	0.139959	1	PRKDC,CUL1
Th2 Pathway	0.142561	1	ITGB2,STAT6,DLL1,PIK3CD
ErbB Signaling	0.144544	1	MRAS,HRAS,PIK3CD
Docosahexaenoic Acid (DHA) Signaling	0.153815	1	CASP3,PIK3CD
Cholecystokinin/Gastrin-mediated Signaling	0.153815	1	GNA12,MRAS,HRAS
VEGF Signaling	0.160325	1	MRAS,HRAS,PIK3CD
Choline Biosynthesis III	0.160694	1	PLD3
Unfolded protein response	0.163305	1	DNAJC3,ATF6
Chronic Myeloid Leukemia Signaling	0.163305	1	MRAS,HRAS,PIK3CD
Gαq Signaling	0.16788	1	PLD3,MRAS,GNB2,PIK3CD
DNA Double-Strand Break Repair by Homologous Recombination	0.172187	1	RAD52
DNA Double-Strand Break Repair by Non-Homologous End Joining	0.172187	1	PRKDC
Androgen Biosynthesis	0.172187	1	SRD5A3
Phenylalanine Degradation IV (Mammalian, via Side Chain)	0.172187	1	ALDH3A2
Colanic Acid Building Blocks Biosynthesis	0.172187	1	GMPPA
T Cell Receptor Signaling	0.179887	1	MRAS,HRAS,PIK3CD
nNOS Signaling in Skeletal Muscle Cells	0.183231	1	SNTB1
NAD biosynthesis II (from tryptophan)	0.183231	1	NMNAT2
Glutaryl-CoA Degradation	0.183231	1	GCDH
Systemic Lupus Erythematosus Signaling	0.184927	1	MRAS,LSM1,HRAS,PIK3CD,LSM4
Amyotrophic Lateral Sclerosis Signaling	0.186638	1	CASP3,PIK3CD,BIRC2
p53 Signaling	0.186638	1	PRKDC,TP53INP1,PIK3CD
Nur77 Signaling in T Lymphocytes	0.187068	1	CASP3,NR4A1
Gap Junction Signaling	0.189234	1	GNAI3,MRAS,HRAS,PIK3CD
Acute Phase Response Signaling	0.191867	1	MRAS,HRAS,SOCS2,PIK3CD
Wnt/β-catenin Signaling	0.191867	1	LRP5,PPP2CA,SFRP5,MAP4K1
autophagy	0.191867	1	LAMP1,ACE
Parkinson's Signaling	0.194089	1	CASP3
Retinoic acid Mediated Apoptosis Signaling	0.196789	1	CASP3,DAP3
HIF1α Signaling	0.200447	1	MRAS,HRAS,PIK3CD
Role of Osteoblasts, Osteoclasts and Chondrocytes in Rheumatoid Arthritis	0.201372	1	ITGA3,LRP5,SFRP5,PIK3CD,BIRC2
Germ Cell-Sertoli Cell Junction Signaling	0.202768	1	ITGA3,MRAS,HRAS,PIK3CD
NGF Signaling	0.207014	1	MRAS,HRAS,PIK3CD
Phospholipase C Signaling	0.213304	1	ITGA3,PLD3,MRAS,GNB2,HRAS
Fc Epsilon RI Signaling	0.214289	1	MRAS,HRAS,PIK3CD
Mitotic Roles of Polo-Like Kinase	0.221309	1	PPP2CA,PLK2
Huntington's Disease Signaling	0.222844	1	CASP3,GNB2,HRAS,PIK3CD,DNM1L
Natural Killer Cell Signaling	0.224388	1	MRAS,HRAS,PIK3CD
RhoA Signaling	0.224388	1	PLXNA1,GNA12,PIP4K2A
Histamine Degradation	0.225944	1	ALDH3A2
EGF Signaling	0.231206	1	HRAS,PIK3CD
Th1 and Th2 Activation Pathway	0.236592	1	ITGB2,STAT6,DLL1,PIK3CD
IL-6 Signaling	0.242103	1	MRAS,HRAS,PIK3CD
Caveolar-mediated Endocytosis Signaling	0.246037	1	ITGB2,ITGA3
Oxidative Ethanol Degradation III	0.246604	1	ALDH3A2
14-3-3-mediated Signaling	0.25293	1	MRAS,HRAS,PIK3CD
Polyamine Regulation in Colon Cancer	0.25704	1	SAT2
Fatty Acid α-oxidation	0.25704	1	ALDH3A2
PKCθ Signaling in T Lymphocytes	0.260016	1	MRAS,HRAS,PIK3CD
3-phosphoinositide Biosynthesis	0.262422	1	PPM1F,PIK3CD,PIP4K2A,SACM1L
ILK Signaling	0.268534	1	ITGB2,CASP3,PPP2CA,PIK3CD
Role of PI3K/AKT Signaling in the Pathogenesis of Influenza	0.271019	1	GNAI3,PIK3CD
BMP signaling pathway	0.271019	1	MRAS,HRAS
Th1 Pathway	0.271019	1	ITGB2,DLL1,PIK3CD
Tumoricidal Function of Hepatic Natural Killer Cells	0.276694	1	CASP3
Tryptophan Degradation III (Eukaryotic)	0.276694	1	GCDH
Cardiac β-adrenergic Signaling	0.278612	1	PPP2CA,MRAS,GNB2
CD40 Signaling	0.28119	1	TNFAIP3,PIK3CD
Regulation of IL-2 Expression in Activated and Anergic T Lymphocytes	0.285759	1	MRAS,HRAS
Tryptophan Degradation X (Mammalian, via Tryptamine)	0.286418	1	ALDH3A2
Glycolysis I	0.286418	1	ENO4
Gluconeogenesis I	0.286418	1	ENO4
Ethanol Degradation IV	0.286418	1	ALDH3A2
Insulin Receptor Signaling	0.293089	1	MRAS,HRAS,PIK3CD
Growth Hormone Signaling	0.295801	1	SOCS2,PIK3CD
Antiproliferative Role of TOB in T Cell Signaling	0.295801	1	CUL1
NAD Salvage Pathway II	0.295801	1	NMNAT2
Phosphatidylglycerol Biosynthesis II (Non-plastidic)	0.295801	1	PGS1
Human Embryonic Stem Cell Pluripotency	0.299916	1	MRAS,PIK3CD,SALL4
Ovarian Cancer Signaling	0.304089	1	MRAS,HRAS,PIK3CD
Phagosome Maturation	0.304089	1	VPS37B,LAMP1,ACE
D-myo-inositol (1,4,5)-Trisphosphate Biosynthesis	0.305492	1	PIP4K2A
Leukocyte Extravasation Signaling	0.310456	1	ITGB2,GNAI3,ITGA3,PIK3CD
Small Cell Lung Cancer Signaling	0.310456	1	PIK3CD,BIRC2
HIPPO signaling	0.320627	1	PPP2CA,CUL1
Bladder Cancer Signaling	0.325087	1	MRAS,HRAS
FGF Signaling	0.340408	1	HRAS,PIK3CD
Xenobiotic Metabolism Signaling	0.340408	1	PPP2CA,ALDH3A2,MRAS,HRAS,PIK3CD
EIF2 Signaling	0.343558	1	EIF4A1,MRAS,HRAS,PIK3CD
Regulation of Actin-based Motility by Rho	0.345144	1	ITGA3,PIP4K2A
Cytotoxic T Lymphocyte-mediated Apoptosis of Target Cells	0.350752	1	CASP3
PPAR Signaling	0.354813	1	MRAS,HRAS
Glioblastoma Multiforme Signaling	0.358922	1	MRAS,HRAS,PIK3CD
D-myo-inositol-5-phosphate Metabolism	0.358922	1	PPM1F,PIP4K2A,SACM1L
Circadian Rhythm Signaling	0.359749	1	ARNTL
Inhibition of Angiogenesis by TSP1	0.368129	1	CASP3
Role of JAK2 in Hormone-like Cytokine Signaling	0.368129	1	SOCS2
Superpathway of Inositol Phosphate Compounds	0.371535	1	PPM1F,PIK3CD,PIP4K2A,SACM1L
Cell Cycle Regulation by BTG Family Proteins	0.376704	1	PPP2CA
Dopamine Degradation	0.376704	1	ALDH3A2
CTLA4 Signaling in Cytotoxic T Lymphocytes	0.383707	1	PPP2CA,PIK3CD
RANK Signaling in Osteoclasts	0.392645	1	PIK3CD,BIRC2
Ethanol Degradation II	0.39355	1	ALDH3A2
Complement System	0.39355	1	ITGB2
Role of Macrophages, Fibroblasts and Endothelial Cells in Rheumatoid Arthritis	0.399025	1	LRP5,MRAS,SFRP5,HRAS,PIK3CD
Notch Signaling	0.400867	1	DLL1
Mitochondrial Dysfunction	0.402717	1	CASP3,COX6A1,ATPAF1
Antioxidant Action of Vitamin C	0.402717	1	CSF2RB,PLD3
Role of PKR in Interferon Induction and Antiviral Response	0.416869	1	CASP3
Neuroprotective Role of THOP1 in Alzheimer's Disease	0.416869	1	ACE
Noradrenaline and Adrenaline Degradation	0.416869	1	ALDH3A2
Granulocyte Adhesion and Diapedesis	0.423643	1	ITGB2,GNAI3,ITGA3
Sertoli Cell-Sertoli Cell Junction Signaling	0.427563	1	ITGA3,MRAS,HRAS
Gαs Signaling	0.430527	1	MRAS,GNB2
Oxidative Phosphorylation	0.430527	1	COX6A1,ATPAF1
Type I Diabetes Mellitus Signaling	0.43451	1	CASP3,SOCS2
Corticotropin Releasing Hormone Signaling	0.439542	1	GNAI3,NR4A1
Role of RIG1-like Receptors in Antiviral Innate Immunity	0.440555	1	MAVS
Role of p14/p19ARF in Tumor Suppression	0.440555	1	PIK3CD
B Cell Receptor Signaling	0.451856	1	MRAS,HRAS,PIK3CD
Role of Oct4 in Mammalian Embryonic Stem Cell Pluripotency	0.462381	1	SALL4
Triacylglycerol Biosynthesis	0.462381	1	ELOVL2
Agranulocyte Adhesion and Diapedesis	0.465586	1	ITGB2,GNAI3,ITGA3
Regulation of the Epithelial-Mesenchymal Transition Pathway	0.465586	1	MRAS,HRAS,PIK3CD
RAR Activation	0.468813	1	CSF2RB,PIK3CD,PHF10
Pancreatic Adenocarcinoma Signaling	0.470977	1	PLD3,PIK3CD
Synaptic Long Term Potentiation	0.479733	1	MRAS,HRAS
Phagosome Formation	0.487528	1	ITGA3,PIK3CD
G-Protein Coupled Receptor Signaling	0.49545	1	GNAI3,MRAS,HRAS,PIK3CD
CD27 Signaling in Lymphocytes	0.504661	1	CASP3
Type II Diabetes Mellitus Signaling	0.509331	1	SOCS2,PIK3CD
Semaphorin Signaling in Neurons	0.511682	1	PLXNA1
Role of CHK Proteins in Cell Cycle Checkpoint Control	0.5236	1	PPP2CA
Glucocorticoid Receptor Signaling	0.53827	1	MRAS,HRAS,PIK3CD,PHF10
Adipogenesis pathway	0.53827	1	ARNTL,RBBP7
Role of Pattern Recognition Receptors in Recognition of Bacteria and Viruses	0.549541	1	MAVS,PIK3CD
Ephrin A Signaling	0.555904	1	PIK3CD
D-myo-inositol (1,4,5,6)-Tetrakisphosphate Biosynthesis	0.566239	1	PPM1F,SACM1L
D-myo-inositol (3,4,5,6)-tetrakisphosphate Biosynthesis	0.566239	1	PPM1F,SACM1L
Activation of IRF by Cytosolic Pattern Recognition Receptors	0.567545	1	MAVS
Phospholipases	0.567545	1	PLD3
Cell Cycle: G1/S Checkpoint Regulation	0.578096	1	CUL1
PXR/RXR Activation	0.58479	1	ALDH3A2
Pyridoxal 5'-phosphate Salvage Pathway	0.58479	1	GRK5
Hypoxia Signaling in the Cardiovascular System	0.58479	1	UBE2L6
IL-12 Signaling and Production in Macrophages	0.58479	1	STAT6,PIK3CD
Calcium-induced T Lymphocyte Apoptosis	0.590201	1	NR4A1
UVB-Induced MAPK Signaling	0.590201	1	PIK3CD
Role of IL-17A in Arthritis	0.595662	1	PIK3CD
GABA Receptor Signaling	0.595662	1	MRAS
Eicosanoid Signaling	0.595662	1	PTGIS
Remodeling of Epithelial Adherens Junctions	0.601174	1	DNM1L
Melatonin Signaling	0.616595	1	GNAI3
GPCR-Mediated Integration of Enteroendocrine Signaling Exemplified by an L Cell	0.6223	1	GNAI3
T Helper Cell Differentiation	0.626614	1	STAT6
Serotonin Degradation	0.632412	1	ALDH3A2
Toll-like Receptor Signaling	0.632412	1	TNFAIP3

## Sheet: S2.6 SPLEEN func enrichment
Ingenuity Canonical Pathways	Pvalue	Adj P	Molecules
Melanocyte Development and Pigmentation Signaling	1.20226e-07	4.76097e-05	PRKACB,RPS6KB1,PIK3C2A,MAPK1,FGFR1,ADCY3,SOS2,ATF2,EP300,ADCY9,ADCY5,PIK3C3,SOS1,PRKAR1B,PRKACA,PIK3CB,RPS6KA4,PIK3CD,FRS2,PRKAR1A
Cardiac Hypertrophy Signaling	4.0738e-07	0.000160915	PRKACB,TGFBR1,MAPK1,SRF,ATF6,GNA14,MAPK11,EP300,ADCY5,RHOD,PIK3C3,SOS1,MAP3K7,PRKAR1B,FRS2,RND2,RPS6KB1,PIK3C2A,MAP3K13,FGFR1,ADCY3,MEF2A,MAPK9,ATF2,MYL9,ADCY9,MAPK14,GNB2,PRKACA,PIK3CB,PIK3CD,MAP3K3,PRKAR1A
Renin-Angiotensin Signaling	1.51356e-06	0.000596343	PRKACB,PIK3C2A,MAPK1,FGFR1,ADCY3,SOS2,MAPK9,MAPK11,ATF2,ADCY9,MAPK14,ADCY5,PIK3C3,SOS1,PRKAR1B,PRKACA,PIK3CB,PIK3CD,STAT1,FRS2,PRKAR1A
EGF Signaling	2.39883e-06	0.000942741	RPS6KB1,PIK3C2A,MAPK1,FGFR1,SOS2,SRF,MAPK11,MAPK14,PIK3C3,SOS1,PIK3CD,PIK3CB,STAT1,FRS2,RASA1
FLT3 Signaling in Hematopoietic Progenitor Cells	1e-05	0.00392	RPS6KB1,PIK3C2A,MAPK1,FGFR1,SOS2,MAPK11,ATF2,EP300,MAPK14,PIK3C3,SOS1,PIK3CB,RPS6KA4,PIK3CD,STAT1,FRS2
IGF-1 Signaling	1.28825e-05	0.00503706	PRKACB,RPS6KB1,IGFBP4,PIK3C2A,MAPK1,FGFR1,SOS2,SRF,CASP9,PIK3C3,SOS1,PRKAR1B,PRKACA,PIK3CB,PIK3CD,FRS2,RASA1,PRKAR1A
Role of NFAT in Cardiac Hypertrophy	1.28825e-05	0.00503706	PRKACB,TGFBR1,MAPK1,SOS2,MAPK11,EP300,ADCY5,PIK3C3,SOS1,HDAC7,MAP3K7,PRKAR1B,FRS2,PIK3C2A,FGFR1,ADCY3,MEF2A,MAPK9,ADCY9,MAPK14,GNB2,PRKACA,PIK3CD,PIK3CB,RCAN2,PRKAR1A
Molecular Mechanisms of Cancer	2.63027e-05	0.0102317	PRKACB,TGFBR1,MAPK1,SMAD3,SOS2,GNA14,BMPR1B,MAPK11,EP300,DIABLO,CASP9,RHOD,ADCY5,PIK3C3,SOS1,MAP3K7,PRKAR1B,ARHGEF3,RASA1,FRS2,RND2,ARHGEF4,PIK3C2A,CASP3,FGFR1,ADCY3,SMAD7,MAPK9,AURKA,RASGRF2,ADCY9,MAPK14,NF1,PRKACA,PIK3CB,RBPJ,PIK3CD,CDKN1B,CASP7,PRKAR1A
AMPK Signaling	2.81838e-05	0.0109353	PRKACB,RPS6KB1,ACACB,ARID1A,PIK3C2A,MAPK1,PPP2CA,FGFR1,MAPK11,ATF2,EP300,PPP2R1A,MAPK14,KAT2B,PIK3C3,PRKACA,PRKAR1B,PRKAA1,MAP3K7,PIK3CB,PIK3CD,INSR,AK2,FRS2,PRKAR1A
BMP signaling pathway	4.57088e-05	0.0176893	PRKACB,FST,MAPK1,SMAD7,MAPK9,BMPR1B,MAPK11,ATF2,MAPK14,SOS1,PRKACA,MAP3K7,PRKAR1B,PRKAR1A
Role of IL-17A in Arthritis	4.7863e-05	0.0184751	MAPK1,PIK3C2A,FGFR1,MAPK9,IL17RA,MAPK11,ATF2,MAPK14,PIK3C3,PIK3CD,PIK3CB,PTGS2,FRS2
NGF Signaling	5.01187e-05	0.0192957	RPS6KB1,PIK3C2A,MAPK1,MAP3K13,FGFR1,SOS2,MAPK9,TRIO,ATF2,EP300,PIK3C3,SOS1,MAP3K7,PIK3CB,RPS6KA4,PIK3CD,FRS2,MAP3K3
GNRH Signaling	5.88844e-05	0.0226116	PRKACB,MAPK1,MAP3K13,ADCY3,SOS2,MAPK9,GNA14,MAPK11,ATF2,EP300,ADCY9,MAPK14,ADCY5,SOS1,PRKAR1B,PRKACA,MAP3K7,MAP3K3,PRKAR1A
CD40 Signaling	6.16595e-05	0.0236156	ICAM1,PIK3C2A,MAPK1,FGFR1,MAPK9,MAPK11,MAPK14,PIK3C3,MAP3K7,PIK3CD,IKBKAP,PIK3CB,PTGS2,FRS2
ERK/MAPK Signaling	6.76083e-05	0.0258264	PRKACB,MAPK1,PIK3C2A,PPP2CA,FGFR1,SOS2,SRF,ATF2,ELF1,EP300,ELF2,PPP2R1A,TLN2,ARAF,PPP1R14D,PIK3C3,SOS1,PRKACA,PRKAR1B,PIK3CB,RPS6KA4,PIK3CD,STAT1,FRS2,PRKAR1A
Glioma Invasiveness Signaling	7.76247e-05	0.029575	RND2,TIMP3,TIMP4,PIK3C2A,MAPK1,RHOD,PIK3C3,FGFR1,ITGAV,PIK3CB,PIK3CD,FRS2,TIMP2
PPARα/RXRα Activation	8.31764e-05	0.031607	PRKACB,TGFBR1,MAPK1,ACAA1,SMAD3,ADCY3,SOS2,GNA14,ADIPOR1,ACVR1B,EP300,ADCY9,MAPK14,CHD5,ADCY5,SOS1,PRKAR1B,PRKAA1,PRKACA,MAP3K7,INSR,ADIPOR2,PRKAR1A
UVA-Induced MAPK Signaling	0.000102329	0.0387828	RPS6KB1,PIK3C2A,MAPK1,CASP3,FGFR1,MAPK9,MAPK11,TNKS,CASP9,MAPK14,PIK3C3,PIK3CB,RPS6KA4,PIK3CD,STAT1,FRS2
Paxillin Signaling	0.000107152	0.0405034	PIK3C2A,MAPK1,FGFR1,SOS2,MAPK9,MAPK11,NCK2,TLN2,MAPK14,PIK3C3,SOS1,ITGAV,PIK3CB,PIK3CD,ACTC1,FRS2,ACTG1
HGF Signaling	0.000134896	0.0508559	PIK3C2A,MAPK1,FGFR1,MAP3K13,SOS2,MAPK9,ATF2,ELF1,ELF2,PIK3C3,SOS1,MAP3K7,PIK3CB,PIK3CD,PTGS2,FRS2,MAP3K3
IL-17 Signaling	0.000162181	0.0609801	MAPK1,PIK3C2A,FGFR1,MAPK9,IL17RA,MAPK11,ATF2,MAPK14,PIK3C3,MAP3K7,PIK3CD,PIK3CB,PTGS2,FRS2
Leptin Signaling in Obesity	0.000162181	0.0609801	PRKACB,ADCY9,MAPK1,PIK3C2A,ADCY5,PIK3C3,FGFR1,ADCY3,PRKACA,PRKAR1B,PIK3CB,PIK3CD,FRS2,PRKAR1A
Lymphotoxin β Receptor Signaling	0.00020893	0.0781397	DIABLO,CASP9,CASP3,MAPK1,PIK3C2A,PIK3C3,FGFR1,IKBKAP,PIK3CB,PIK3CD,FRS2,EP300
TGF-β Signaling	0.00020893	0.0781397	TGFBR1,MAPK1,SMAD3,SOS2,SMAD7,MAPK9,BMPR1B,MAPK11,TGIF1,ACVR1B,EP300,MAPK14,SOS1,MAP3K7
Breast Cancer Regulation by Stathmin1	0.000239883	0.0892366	PRKACB,ARHGEF4,PIK3C2A,MAPK1,PPP2CA,FGFR1,ADCY3,SOS2,ADCY9,PPP2R1A,TUBB6,PPP1R14D,ADCY5,PIK3C3,SOS1,PRKAR1B,GNB2,PRKACA,PIK3CB,PIK3CD,ARHGEF3,CDKN1B,FRS2,PRKAR1A
IL-1 Signaling	0.000338844	0.125711	PRKACB,MAPK1,ADCY3,MAPK9,GNA14,MAPK11,ADCY9,MAPK14,ADCY5,PRKACA,MAP3K7,GNB2,PRKAR1B,PRKAR1A
Glucocorticoid Receptor Signaling	0.000380189	0.14067	PRKACB,ARID1A,TGFBR1,ICAM1,MAPK1,SGK1,NFATC3,SMAD3,SOS2,GTF2A1,MAPK11,EP300,KAT2B,PIK3C3,SOS1,MAP3K7,PRKAA1,STAT1,FKBP5,FRS2,TAF12,CCNH,PIK3C2A,FGFR1,MAPK9,MAPK14,PRKACA,PIK3CB,PIK3CD,PTGS2
Cardiac β-adrenergic Signaling	0.000389045	0.143558	PRKACB,PDE4C,PPP2CA,ADCY3,AKAP11,AKAP2,ADCY9,PPP2R1A,AKAP14,AKAP4,PDE7B,PPP1R14D,ADCY5,PRKAR1B,GNB2,AKAP10,PRKACA,PRKAR1A
SAPK/JNK Signaling	0.00042658	0.156981	PIK3C2A,NFATC3,FGFR1,MAP3K13,SOS2,MAPK9,ATF2,RIPK1,PIK3C3,SOS1,MAP3K7,PIK3CB,PIK3CD,FRS2,MAP3K3
Type II Diabetes Mellitus Signaling	0.000446684	0.163933	ACSL3,PIK3C2A,MAPK1,FGFR1,MAPK9,ACSBG2,ADIPOR1,SLC27A4,PIK3C3,MAP3K7,SLC27A6,PRKAA1,PIK3CB,PIK3CD,INSR,ADIPOR2,FRS2
Endothelin-1 Signaling	0.000457088	0.167294	PAFAH1B2,PIK3C2A,MAPK1,CASP3,FGFR1,ADCY3,MAPK9,GNA14,MAPK11,ADCY9,CASP9,MAPK14,ARAF,ADCY5,PIK3C3,SOS1,PIK3CB,PIK3CD,PTGS2,PAFAH1B1,FRS2,CASP7
CNTF Signaling	0.00047863	0.1747	RPS6KB1,MAPK1,PIK3C2A,PIK3C3,FGFR1,SOS1,RPS6KA4,PIK3CB,PIK3CD,STAT1,FRS2
Insulin Receptor Signaling	0.000549541	0.200033	PRKACB,RPS6KB1,PIK3C2A,MAPK1,SGK1,FGFR1,SOS2,PPP1R14D,PIK3C3,SOS1,PRKACA,PRKAR1B,PIK3CB,PIK3CD,INSR,STX4,FRS2,PRKAR1A
Huntington's Disease Signaling	0.000562341	0.20413	MAPK1,SGK1,CLTB,SOS2,GNA14,EP300,NSF,CASP9,PIK3C3,SOS1,HDAC7,FRS2,RASA1,CAPN5,CASP3,PIK3C2A,RCOR3,FGFR1,MAPK9,ATF2,CACNA1B,GNB2,DCTN1,PIK3CB,PIK3CD,CASP7
RAR Activation	0.000562341	0.20413	PRKACB,CCNH,ARID1A,MAPK1,SMAD3,ADCY3,SMAD7,MAPK9,MAPK11,EP300,ADCY9,LRAT,MAPK14,KAT2B,ADCY5,ALDH1A3,ALDH1A2,PRKAR1B,PRKACA,PIK3CB,PIK3CD,PRKAR1A
Endoplasmic Reticulum Stress Pathway	0.000630957	0.227776	CASP9,CASP3,DNAJC3,ATF6,CASP7,MBTPS2
LPS-stimulated MAPK Signaling	0.000645654	0.232436	MAPK1,PIK3C2A,FGFR1,SRF,MAPK9,MAPK11,ATF2,MAPK14,PIK3C3,MAP3K7,PIK3CD,PIK3CB,FRS2
HIPPO signaling	0.000645654	0.232436	TEAD4,DLG1,PPP2R1A,PPP1R14D,PPP2CA,AJUBA,WWTR1,SMAD3,NF2,MST1,FRMD6,AMOT,LATS1
GDNF Family Ligand-Receptor Interactions	0.000691831	0.247675	MAPK1,PIK3C2A,GFRA1,PIK3C3,FGFR1,SOS2,SOS1,MAPK9,PIK3CB,PIK3CD,FRS2,RASA1
Gap Junction Signaling	0.000691831	0.247675	PRKACB,PIK3C2A,MAPK1,CSNK1G3,FGFR1,ADCY3,SOS2,ADCY9,TUBB6,ADCY5,PIK3C3,SOS1,PRKAR1B,PRKACA,PIK3CB,PIK3CD,ACTC1,FRS2,ACTG1,PRKAR1A
P2Y Purigenic Receptor Signaling Pathway	0.000707946	0.252029	PRKACB,PIK3C2A,MAPK1,FGFR1,ADCY3,ATF2,EP300,ADCY9,ADCY5,PIK3C3,PRKAR1B,PRKACA,GNB2,PIK3CB,PIK3CD,FRS2,PRKAR1A
UVB-Induced MAPK Signaling	0.000707946	0.252029	RPS6KB1,MAPK14,MAPK1,PIK3C2A,PIK3C3,FGFR1,MAPK9,PIK3CB,PIK3CD,MAPK11,FRS2
ErbB Signaling	0.000724436	0.25645	RPS6KB1,PIK3C2A,MAPK1,FGFR1,SOS2,MAPK9,MAPK11,NCK2,MAPK14,PIK3C3,SOS1,PIK3CB,PIK3CD,FRS2
Regulation of eIF4 and p70S6K Signaling	0.000758578	0.267778	RPS6KB1,PIK3C2A,MAPK1,PPP2CA,FGFR1,SOS2,MAPK11,PPP2R1A,MAPK14,RPS20,EIF4G2,PIK3C3,EIF4A3,SOS1,PIK3CB,PIK3CD,FRS2,AGO4,EIF1AX
IL-17A Signaling in Airway Cells	0.000776247	0.273239	MAPK14,MAPK1,PIK3C2A,PIK3C3,FGFR1,MAP3K7,MAPK9,PIK3CB,PIK3CD,IL17RA,MAPK11,FRS2
Dopamine Receptor Signaling	0.000776247	0.273239	PRKACB,ADCY9,PPP2R1A,PPP1R14D,PPP2CA,ADCY5,COMT,ADCY3,PRKAR1B,PRKACA,SPR,PRKAR1A
CDK5 Signaling	0.000794328	0.278015	PRKACB,MAPK1,PPP2CA,ADCY3,MAPK9,MAPK11,ADCY9,PPP2R1A,MAPK14,PPP1R14D,ADCY5,PRKAR1B,PRKACA,PRKAR1A
Colorectal Cancer Metastasis Signaling	0.000812831	0.283678	RND2,PRKACB,TGFBR1,CASP3,PIK3C2A,MAPK1,FGFR1,SMAD3,ADCY3,SOS2,MAPK9,ADCY9,CASP9,RHOD,ADCY5,PIK3C3,SOS1,PRKACA,GNB2,PRKAR1B,PIK3CB,PIK3CD,PTGS2,STAT1,FRS2,PRKAR1A
p53 Signaling	0.000851138	0.296196	WT1,TP53INP1,JMY,PIK3C2A,FGFR1,RRM2B,EP300,MAPK14,KAT2B,STAG1,PPP1R13B,PIK3C3,PIK3CB,PIK3CD,FRS2
Telomerase Signaling	0.000851138	0.296196	PIK3C2A,MAPK1,PPP2CA,FGFR1,SOS2,ELF1,ELF2,PPP2R1A,PIK3C3,HDAC7,SOS1,PIK3CB,PIK3CD,FRS2,TERF1
ILK Signaling	0.000870964	0.301353	RND2,PIK3C2A,MAPK1,CASP3,PPP2CA,FGFR1,MAPK9,ATF2,EP300,MYL9,NCK2,PARVB,PPP2R1A,RHOD,PIK3C3,PIK3CB,RPS6KA4,PIK3CD,PTGS2,ACTC1,FRS2,ACTG1
B Cell Receptor Signaling	0.000977237	0.337147	RPS6KB1,PIK3C2A,MAPK1,NFATC3,MAP3K13,FGFR1,SOS2,MAPK9,MAPK11,ATF2,EP300,MAPK14,PIK3C3,SOS1,MAP3K7,PIK3AP1,PIK3CB,PIK3CD,RASSF5,MAP3K3,FRS2
PAK Signaling	0.000977237	0.337147	PIK3C2A,CASP3,MAPK1,FGFR1,SOS2,MAPK9,NCK2,MYL9,PIK3C3,SOS1,EPHB3,PIK3CB,PIK3CD,FRS2
FGF Signaling	0.001	0.343	MAPK1,PIK3C2A,FGFR1,SOS2,MAPK11,EP300,ATF2,MAPK14,PIK3C3,SOS1,PIK3CD,PIK3CB,FRS2
Germ Cell-Sertoli Cell Junction Signaling	0.001	0.343	RND2,TGFBR1,PIK3C2A,MAPK1,MAP3K13,FGFR1,MAPK9,MAPK14,TUBB6,RHOD,PIK3C3,MAP3K7,ZYX,PIK3CB,PIK3CD,FRS2,MAP3K3,ACTC1,ACTG1,RAB8B
Parkinson's Signaling	0.0011749	0.40064	MAPK14,CASP9,CASP3,MAPK1,MAPK11
Myc Mediated Apoptosis Signaling	0.0011749	0.40064	CASP9,CASP3,PIK3C2A,PIK3C3,FGFR1,SOS2,SOS1,MAPK9,PIK3CB,PIK3CD,FRS2
Relaxin Signaling	0.00134896	0.457298	PRKACB,PIK3C2A,MAPK1,PDE4C,FGFR1,ADCY3,GNA14,ADCY9,PDE7B,ADCY5,PIK3C3,PRKAR1B,GNB2,PRKACA,PIK3CB,PIK3CD,FRS2,PRKAR1A
Thrombin Signaling	0.00138038	0.46657	RND2,RPS6KB1,ARHGEF4,PIK3C2A,MAPK1,FGFR1,ADCY3,GNA14,MAPK11,MYL9,ADCY9,MAPK14,ADCY5,RHOD,PIK3C3,SOS1,GNB2,GATA6,PIK3CB,PIK3CD,ARHGEF3,FRS2
Prostate Cancer Signaling	0.00151356	0.51007	CASP9,PIK3C2A,MAPK1,PIK3C3,FGFR1,SOS1,SOS2,PIK3CB,PIK3CD,CDKN1B,FRS2,ATF2,EP300
NRF2-mediated Oxidative Stress Response	0.00165959	0.557621	PIK3C2A,MAPK1,NQO2,FGFR1,DNAJC3,DNAJC13,MAPK9,DNAJC15,DNAJB2,EP300,MAPK14,PIK3C3,CAT,MAP3K7,PIK3CB,PIK3CD,FKBP5,ACTC1,HACD3,FRS2,ACTG1
Production of Nitric Oxide and Reactive Oxygen Species in Macrophages	0.00165959	0.557621	RND2,PIK3C2A,MAPK1,PPP2CA,MAP3K13,FGFR1,MAPK9,MAPK11,PPP2R1A,MAPK14,PPP1R14D,RHOD,PIK3C3,CAT,NCF2,MAP3K7,PIK3CB,PIK3CD,STAT1,MAP3K3,FRS2
PEDF Signaling	0.00169824	0.567213	MAPK14,MAPK1,PIK3C2A,PIK3C3,FGFR1,SRF,PIK3CB,PIK3CD,ZEB1,MAPK11,FRS2,CASP7
3-phosphoinositide Biosynthesis	0.00177828	0.592167	PPP1R12C,PIK3C2A,PTPN13,FGFR1,PPP4R1,PPM1K,HACD2,UBLCP1,SACM1L,ITPK1,NUDT5,PPP1R16B,PIK3C3,PPP1R13B,PPM1H,PPM1F,SGPP1,PIK3CB,PIK3CD,FRS2,RASA1
Inhibition of Angiogenesis by TSP1	0.00186209	0.618213	MAPK14,TGFBR1,CASP3,MAPK1,SDC2,MAPK9,MAPK11
Endometrial Cancer Signaling	0.00204174	0.675815	CASP9,MAPK1,PIK3C2A,PIK3C3,FGFR1,SOS2,SOS1,PIK3CB,PIK3CD,FRS2
HMGB1 Signaling	0.00204174	0.675815	RND2,ICAM1,PIK3C2A,MAPK1,FGFR1,RBBP7,MAPK9,MAPK11,KAT2B,MAPK14,RHOD,PIK3C3,KAT6A,PIK3CB,PIK3CD,FRS2
CREB Signaling in Neurons	0.00213796	0.70339	PRKACB,PIK3C2A,MAPK1,FGFR1,ADCY3,SOS2,GNA14,ATF2,EP300,ADCY9,ADCY5,PIK3C3,SOS1,PRKAR1B,GNB2,PRKACA,PIK3CB,PIK3CD,FRS2,PRKAR1A
Adipogenesis pathway	0.00223872	0.734301	RPS6KB1,CCNH,ARNTL,FGFR1,SMAD3,RBBP7,SAP130,FBXW7,NR1D2,KAT2B,RUNX1T1,KAT6A,HDAC7,KLF5,KLF3,RBBP4
Pyridoxal 5'-phosphate Salvage Pathway	0.00229087	0.749114	GRK4,PRKX,ARAF,MAPK1,SGK1,PRKAA1,GRK6,MAPK9,GRK5,DYRK1A
Neurotrophin/TRK Signaling	0.00234423	0.764219	MAPK1,PIK3C2A,PIK3C3,FGFR1,SOS2,SOS1,PIK3CB,PIK3CD,FRS2,EP300,ATF2
FAK Signaling	0.00239883	0.779621	CAPN5,MAPK1,PIK3C2A,FGFR1,SOS2,TLN2,PIK3C3,SOS1,PIK3CD,PIK3CB,ACTG1,ACTC1,FRS2
Sphingosine-1-phosphate Signaling	0.00245471	0.795326	RND2,PIK3C2A,CASP3,MAPK1,FGFR1,ADCY3,ADCY9,CASP9,RHOD,ADCY5,PIK3C3,PIK3CB,PIK3CD,FRS2,CASP7
Corticotropin Releasing Hormone Signaling	0.00245471	0.795326	PRKACB,MAPK1,ADCY3,MEF2A,MAPK11,ATF2,EP300,ADCY9,MAPK14,ADCY5,PRKAR1B,PRKACA,PTGS2,PRKAR1A
G Beta Gamma Signaling	0.00251189	0.808827	PRKACB,MAPK1,CAV2,KCNJ5,SOS2,SOS1,GNB2,PRKAR1B,PRKACA,KCNJ3,GNA14,PRKAR1A
Non-Small Cell Lung Cancer Signaling	0.0025704	0.825097	CASP9,MAPK1,PIK3C2A,PIK3C3,FGFR1,SOS2,SOS1,PIK3CB,PIK3CD,RASSF5,FRS2
RANK Signaling in Osteoclasts	0.00288403	0.92289	MAPK1,PIK3C2A,FGFR1,MAP3K13,MAPK9,MAPK11,MAPK14,PIK3C3,MAP3K7,PIK3CD,PIK3CB,FRS2,MAP3K3
PDGF Signaling	0.0030903	0.985804	MAPK1,PIK3C2A,PIK3C3,FGFR1,SOS2,SOS1,SRF,PIK3CB,PIK3CD,STAT1,FRS2,RASA1
IL-6 Signaling	0.00331131	1	PIK3C2A,MAPK1,FGFR1,SOS2,SRF,MAPK9,MAPK11,MAPK14,PIK3C3,SOS1,MAP3K7,PIK3CB,PIK3CD,FRS2,MCL1
Acute Myeloid Leukemia Signaling	0.00338844	1	RPS6KB1,ARAF,MAPK1,PIK3C2A,PIK3C3,FGFR1,SOS2,SOS1,IDH2,PIK3CB,PIK3CD,FRS2
VEGF Signaling	0.00338844	1	PIK3C2A,MAPK1,PIK3C3,FGFR1,SOS1,SOS2,FLT4,PIK3CB,PIK3CD,ACTG1,FRS2,ACTC1,EIF1AX
Integrin Signaling	0.00354813	1	RND2,CAPN5,PIK3C2A,MAPK1,FGFR1,SOS2,BCAR3,MYL9,NCK2,PARVB,ARF5,TLN2,RHOD,PIK3C3,SOS1,ITGAV,ZYX,PIK3CB,PIK3CD,ACTC1,FRS2,ACTG1
ErbB2-ErbB3 Signaling	0.00363078	1	MAPK1,PIK3C2A,PIK3C3,FGFR1,SOS2,SOS1,PIK3CB,PIK3CD,CDKN1B,FRS2
Chronic Myeloid Leukemia Signaling	0.00371535	1	TGFBR1,PIK3C2A,MAPK1,PIK3C3,SMAD3,FGFR1,SOS1,HDAC7,SOS2,PIK3CB,PIK3CD,CDKN1B,FRS2
Growth Hormone Signaling	0.00389045	1	RPS6KB1,MAPK1,PIK3C2A,PIK3C3,FGFR1,SRF,RPS6KA4,PIK3CB,PIK3CD,STAT1,FRS2
MSP-RON Signaling Pathway	0.00398107	1	PIK3C2A,PIK3C3,FGFR1,MST1,PIK3CB,PIK3CD,ACTC1,FRS2,ACTG1
Fatty Acid Activation	0.00398107	1	ACSL3,SLC27A6,ACSBG2,SLC27A4
eNOS Signaling	0.0040738	1	PRKACB,PIK3C2A,CASP3,FGFR1,ADCY3,FLT4,ADCY9,CASP9,ADCY5,PIK3C3,PRKAR1B,PRKACA,PRKAA1,PIK3CB,PIK3CD,FRS2,PRKAR1A
Pancreatic Adenocarcinoma Signaling	0.0042658	1	CASP9,TGFBR1,MAPK1,PIK3C2A,PIK3C3,SMAD3,FGFR1,MAPK9,PIK3CB,PIK3CD,CDKN1B,PTGS2,STAT1,FRS2
Sonic Hedgehog Signaling	0.00457088	1	PRKACB,GLIS1,PRKAR1B,PRKACA,PRKAR1A,DYRK1A
PTEN Signaling	0.00467735	1	RPS6KB1,TGFBR1,CASP3,MAPK1,FGFR1,FLT4,SOS2,BMPR1B,CASP9,SOS1,PIK3CD,PIK3CB,INSR,CDKN1B
Prolactin Signaling	0.00467735	1	MAPK1,PIK3C2A,PIK3C3,FGFR1,SOS2,SOS1,PIK3CB,PIK3CD,STAT1,FRS2,EP300
Role of MAPK Signaling in the Pathogenesis of Influenza	0.00489779	1	PAFAH1B2,MAPK14,CASP3,MAPK1,MAPK9,PTGS2,PAFAH1B1,MAPK11,RABGEF1,ATF2
GM-CSF Signaling	0.00537032	1	MAPK1,PIK3C2A,PIK3C3,FGFR1,SOS2,SOS1,PIK3CB,PIK3CD,STAT1,FRS2
Amyloid Processing	0.00549541	1	PRKACB,CAPN5,MAPK14,MAPK1,PRKAR1B,PRKACA,MAPK11,PRKAR1A
4-1BB Signaling in T Lymphocytes	0.00549541	1	MAPK14,MAPK1,MAPK9,IKBKAP,MAPK11,ATF2
Stearate Biosynthesis I (Animals)	0.00562341	1	ACSL3,GNPAT,SLC27A6,ELOVL2,ACSBG2,ACOT9,SLC27A4
Role of Tissue Factor in Cancer	0.0057544	1	RPS6KB1,PIK3C2A,CASP3,MAPK1,FGFR1,GNA14,MAPK11,MAPK14,PIK3C3,ITGAV,PIK3CB,PIK3CD,RPS6KA4,FRS2
Docosahexaenoic Acid (DHA) Signaling	0.00616595	1	CASP9,CASP3,PIK3C2A,PIK3C3,FGFR1,PIK3CB,PIK3CD,FRS2
Fatty Acid β-oxidation I	0.00645654	1	ACSL3,ECHS1,ACAA1,SLC27A6,ACSBG2,SLC27A4
Xenobiotic Metabolism Signaling	0.00645654	1	MAPK1,PPP2CA,NQO2,MAPK11,EP300,UST,ALDH1A3,PIK3C3,MAP3K7,CHST11,CHST10,FRS2,ALDH5A1,ALDH7A1,PIK3C2A,FGFR1,MAP3K13,MAPK9,CYP1B1,PPP2R1A,MAPK14,CAT,ALDH1A2,PIK3CB,PIK3CD,MAP3K3
IL-2 Signaling	0.00691831	1	MAPK1,PIK3C2A,PIK3C3,FGFR1,SOS2,SOS1,PIK3CB,PIK3CD,FRS2
FcγRIIB Signaling in B Lymphocytes	0.00691831	1	PIK3C2A,PIK3C3,FGFR1,SOS1,MAPK9,PIK3CB,PIK3CD,FRS2
Semaphorin Signaling in Neurons	0.00691831	1	RND2,PLXNA1,FES,MAPK1,RHOD,DPYSL4,DPYSL5,NRP1
VEGF Family Ligand-Receptor Interactions	0.00724436	1	MAPK1,PIK3C2A,PIK3C3,FGFR1,FLT4,SOS2,SOS1,PIK3CB,PIK3CD,FRS2,NRP1
Sertoli Cell-Sertoli Cell Junction Signaling	0.0074131	1	PRKACB,DLG1,MAPK1,MAP3K13,MAPK9,MAPK11,ATF2,EPB41,MAPK14,TUBB6,PRKAR1B,MAP3K7,PRKACA,MAP3K3,ACTC1,ACTG1,RAB8B,PRKAR1A
CXCR4 Signaling	0.00758578	1	RND2,PIK3C2A,MAPK1,FGFR1,ADCY3,MAPK9,GNA14,MYL9,ADCY9,RHOD,ADCY5,PIK3C3,GNB2,PIK3CB,PIK3CD,FRS2,ELMO1
Nitric Oxide Signaling in the Cardiovascular System	0.00758578	1	PRKACB,PIK3C2A,MAPK1,PIK3C3,FGFR1,FLT4,PRKACA,PRKAR1B,PRKAA1,PIK3CB,PIK3CD,FRS2,PRKAR1A
Thrombopoietin Signaling	0.00758578	1	MAPK1,PIK3C2A,PIK3C3,FGFR1,SOS1,PIK3CB,PIK3CD,STAT1,FRS2
Angiopoietin Signaling	0.00794328	1	CASP9,PIK3C2A,PIK3C3,FGFR1,SOS1,IKBKAP,PIK3CB,PIK3CD,FRS2,RASA1
Estrogen-Dependent Breast Cancer Signaling	0.00794328	1	MAPK1,PIK3C2A,PIK3C3,FGFR1,HSD17B12,PIK3CB,PIK3CD,FRS2,EP300,ATF2
IL-22 Signaling	0.00794328	1	MAPK14,MAPK1,MAPK9,STAT1,MAPK11
Tumoricidal Function of Hepatic Natural Killer Cells	0.00794328	1	ICAM1,CASP9,CASP3,CASP7,AIFM1
CDP-diacylglycerol Biosynthesis I	0.00794328	1	GPAM,LCLAT1,AGPAT1,MBOAT1,CDS2
NF-κB Signaling	0.00812831	1	PRKACB,AZI2,TGFBR1,PIK3C2A,FGFR1,FLT4,BMPR1B,EP300,RIPK1,ARAF,PIK3C3,PRKACA,MAP3K7,PIK3CB,PIK3CD,INSR,FRS2,MAP3K3
D-myo-inositol (1,4,5,6)-Tetrakisphosphate Biosynthesis	0.00870964	1	PPP1R12C,PTPN13,PPP4R1,PPM1K,HACD2,UBLCP1,SACM1L,ITPK1,NUDT5,PPP1R16B,PPP1R13B,PPM1H,PPM1F,SGPP1,RASA1
D-myo-inositol (3,4,5,6)-tetrakisphosphate Biosynthesis	0.00870964	1	PPP1R12C,PTPN13,PPP4R1,PPM1K,HACD2,UBLCP1,SACM1L,ITPK1,NUDT5,PPP1R16B,PPP1R13B,PPM1H,PPM1F,SGPP1,RASA1
Erythropoietin Signaling	0.00954993	1	RPS6KB1,MAPK1,PIK3C2A,PIK3C3,FGFR1,SOS2,SOS1,PIK3CB,PIK3CD,FRS2
IL-17A Signaling in Gastric Cells	0.00954993	1	MAPK14,MAPK1,MAPK9,IL17RA,MAPK11
Role of JAK family kinases in IL-6-type Cytokine Signaling	0.00954993	1	MAPK14,MAPK1,MAPK9,STAT1,MAPK11
IL-9 Signaling	0.00954993	1	PIK3C2A,PIK3C3,FGFR1,PIK3CB,PIK3CD,STAT1,FRS2
IL-8 Signaling	0.00977237	1	RND2,RPS6KB1,ICAM1,PIK3C2A,MAPK1,FGFR1,FLT4,MAPK9,MYL9,ARAF,RHOD,PIK3C3,NCF2,GNB2,ITGAV,PIK3CB,PIK3CD,PTGS2,FRS2
Reelin Signaling in Neurons	0.0102329	1	PAFAH1B2,ARHGEF4,PIK3C2A,PIK3C3,FGFR1,MAPK9,PIK3CB,PIK3CD,ARHGEF3,PAFAH1B1,FRS2
Role of NFAT in Regulation of the Immune Response	0.0107152	1	PIK3C2A,MAPK1,NFATC3,CSNK1G3,FGFR1,SOS2,MEF2A,GNA14,ATF2,PIK3C3,SOS1,GNB2,PIK3CB,IKBKAP,PIK3CD,RCAN2,FRS2,ORAI1
Axonal Guidance Signaling	0.0112202	1	PRKACB,MAPK1,NFATC3,SOS2,GNA14,NCK2,SEMA3D,SDC2,RHOD,GLIS1,PIK3C3,SOS1,PRKAR1B,PSMD14,RASSF5,RASA1,FRS2,PLXNA1,PLXNC1,PIK3C2A,FES,FGFR1,DPYSL5,MBTPS2,MYL9,EPHA10,TUBB6,LINGO1,GNB2,PRKACA,EPHB3,PIK3CB,PIK3CD,SEMA3C,PRKAR1A,NRP1
γ-linolenate Biosynthesis II (Animals)	0.0112202	1	ACSL3,SLC27A6,ACSBG2,SLC27A4
Mitochondrial L-carnitine Shuttle Pathway	0.0112202	1	ACSL3,SLC27A6,ACSBG2,SLC27A4
Renal Cell Carcinoma Signaling	0.0112202	1	MAPK1,PIK3C2A,PIK3C3,FGFR1,SOS2,SOS1,PIK3CB,PIK3CD,FRS2,EP300
Phosphatidylglycerol Biosynthesis II (Non-plastidic)	0.0112202	1	GPAM,LCLAT1,AGPAT1,MBOAT1,CDS2
Mouse Embryonic Stem Cell Pluripotency	0.0112202	1	MAPK14,MAPK1,PIK3C2A,PIK3C3,FGFR1,SOS2,SOS1,MAP3K7,PIK3CB,PIK3CD,MAPK11,FRS2
Superpathway of Inositol Phosphate Compounds	0.0123027	1	PPP1R12C,PIK3C2A,PTPN13,FGFR1,PPP4R1,PPM1K,HACD2,UBLCP1,SACM1L,ITPK1,NUDT5,PPP1R16B,PIK3C3,PPP1R13B,PPM1H,PPM1F,SGPP1,PIK3CB,PIK3CD,FRS2,RASA1
JAK/Stat Signaling	0.0131826	1	MAPK1,PIK3C2A,PIK3C3,FGFR1,SOS2,SOS1,PIK3CB,PIK3CD,STAT1,FRS2
Role of JAK1 and JAK3 in γc Cytokine Signaling	0.0131826	1	FES,MAPK1,PIK3C2A,PIK3C3,FGFR1,PIK3CB,PIK3CD,STAT1,FRS2
ErbB4 Signaling	0.0144544	1	MAPK1,PIK3C2A,PIK3C3,FGFR1,SOS2,SOS1,PIK3CB,PIK3CD,FRS2
STAT3 Pathway	0.0158489	1	MAPK14,TGFBR1,MAPK1,FGFR1,FLT4,MAPK9,INSR,BMPR1B,MAPK11
TR/RXR Activation	0.0158489	1	RAB3B,PIK3C2A,PIK3C3,FGFR1,APOA5,PIK3CB,PIK3CD,ME1,RCAN2,FRS2,EP300
Amyotrophic Lateral Sclerosis Signaling	0.0158489	1	CAPN5,CASP9,CASP3,HECW1,PIK3C2A,PIK3C3,FGFR1,CAT,PIK3CB,PIK3CD,FRS2,CASP7
Androgen Signaling	0.0158489	1	PRKACB,CCNH,KAT2B,MAPK1,SMAD3,GNB2,PRKAR1B,PRKACA,GNA14,GTF2A1,PRKAR1A,EP300
N-acetylglucosamine Degradation II	0.0162181	1	NAGK,GNPDA2
NF-κB Activation by Viruses	0.0165959	1	RIPK1,MAPK1,PIK3C2A,PIK3C3,FGFR1,ITGAV,IKBKAP,PIK3CB,PIK3CD,FRS2
Netrin Signaling	0.0169824	1	PRKACB,NCK2,NFATC3,PRKAR1B,PRKACA,PRKAR1A
Antiproliferative Role of Somatostatin Receptor 2	0.0186209	1	MAPK1,PIK3C2A,PIK3C3,FGFR1,GNB2,PIK3CB,PIK3CD,CDKN1B,FRS2
Role of PKR in Interferon Induction and Antiviral Response	0.0190546	1	MAPK14,CASP9,CASP3,MAP3K7,STAT1,ATF2
B Cell Activating Factor Signaling	0.0190546	1	MAPK14,MAPK1,NFATC3,MAPK9,IKBKAP,MAPK11
HER-2 Signaling in Breast Cancer	0.0190546	1	CASP9,PIK3C2A,PIK3C3,FGFR1,SOS2,SOS1,PIK3CB,PIK3CD,CDKN1B,FRS2
Cholecystokinin/Gastrin-mediated Signaling	0.0194984	1	RND2,MAPK14,MAPK1,RHOD,SOS2,SOS1,SRF,MEF2A,MAPK9,PTGS2,ATF2
3-phosphoinositide Degradation	0.0194984	1	PPP1R12C,PTPN13,PPP4R1,PPM1K,HACD2,UBLCP1,SACM1L,ITPK1,NUDT5,PPP1R16B,PPP1R13B,PPM1H,PPM1F,SGPP1,RASA1
IL-15 Signaling	0.0199526	1	MAPK14,MAPK1,PIK3C2A,PIK3C3,FGFR1,PIK3CB,PIK3CD,MAPK11,FRS2
CD27 Signaling in Lymphocytes	0.0204174	1	CASP9,CASP3,MAP3K13,MAP3K7,MAPK9,IKBKAP,MAP3K3
IL-4 Signaling	0.020893	1	RPS6KB1,PIK3C2A,NFATC3,PIK3C3,FGFR1,SOS2,SOS1,PIK3CB,PIK3CD,FRS2
G-Protein Coupled Receptor Signaling	0.020893	1	PRKACB,GRK4,PIK3C2A,MAPK1,PDE4C,FGFR1,ADCY3,SOS2,GNA14,ATF2,EP300,ADCY9,PDE7B,ADCY5,PIK3C3,SOS1,PRKAR1B,PRKACA,PIK3CB,PIK3CD,FRS2,RASA1,PRKAR1A
mTOR Signaling	0.0213796	1	RND2,RPS6KB1,PIK3C2A,MAPK1,PPP2CA,FGFR1,PPP2R1A,RPS20,EIF4G2,RHOD,EIF4A3,PIK3C3,PRKAA1,PIK3CB,RPS6KA4,PIK3CD,INSR,FRS2
Glioblastoma Multiforme Signaling	0.0239883	1	RND2,RPS6KB1,PIK3C2A,MAPK1,FGFR1,SOS2,NF2,NF1,RHOD,PIK3C3,SOS1,PIK3CB,PIK3CD,CDKN1B,FRS2
D-myo-inositol-5-phosphate Metabolism	0.0239883	1	PPP1R12C,PTPN13,PPP4R1,PPM1K,HACD2,UBLCP1,SACM1L,ITPK1,NUDT5,PPP1R16B,PPP1R13B,PPM1H,PPM1F,SGPP1,RASA1
PKCθ Signaling in T Lymphocytes	0.0251189	1	MAPK1,PIK3C2A,NFATC3,FGFR1,MAP3K13,SOS2,PIK3C3,SOS1,MAP3K7,PIK3CD,PIK3CB,FRS2,MAP3K3
IL-12 Signaling and Production in Macrophages	0.0251189	1	PIK3C2A,MAPK1,FGFR1,MST1,MAPK9,MAPK11,EP300,JMJD6,MAPK14,PIK3C3,PIK3CD,PIK3CB,STAT1,FRS2
Signaling by Rho Family GTPases	0.0251189	1	RND2,ARHGEF4,PPP1R12C,PIK3C2A,MAPK1,SEPT9,FGFR1,MAPK9,GNA14,MYL9,RHOD,PIK3C3,NCF2,GNB2,PIK3CB,PIK3CD,ARHGEF3,ACTC1,FRS2,ACTG1,SEPT2
CMP-N-acetylneuraminate Biosynthesis I (Eukaryotes)	0.025704	1	NAGK,NANP
Lysine Degradation II	0.025704	1	AASS,ALDH7A1
Fc Epsilon RI Signaling	0.0263027	1	MAPK14,MAPK1,PIK3C2A,PIK3C3,FGFR1,SOS2,SOS1,MAPK9,PIK3CB,PIK3CD,MAPK11,FRS2
Role of p14/p19ARF in Tumor Suppression	0.0263027	1	PIK3C2A,PIK3C3,FGFR1,PIK3CB,PIK3CD,FRS2
Melanoma Signaling	0.0269153	1	MAPK1,PIK3C2A,PIK3C3,FGFR1,PIK3CB,PIK3CD,FRS2
Fatty Acid α-oxidation	0.0275423	1	ALDH1A3,ALDH1A2,PTGS2,ALDH7A1
Dopamine-DARPP32 Feedback in cAMP Signaling	0.0275423	1	PRKACB,PPP2CA,CSNK1G3,ADCY3,KCNJ3,ATF2,EP300,ADCY9,PPP2R1A,PPP1R14D,ADCY5,KCNJ5,PRKAR1B,PRKACA,PRKAR1A
EIF2 Signaling	0.0288403	1	ATF3,PIK3C2A,MAPK1,FGFR1,SOS2,RPS20,EIF4G2,EIF4A3,PIK3C3,EIF5,SOS1,RPL5,PIK3CB,PIK3CD,INSR,FRS2,ACTC1,AGO4,EIF1AX
Assembly of RNA Polymerase III Complex	0.0295121	1	BDP1,GTF3C3,BRF2
Role of NANOG in Mammalian Embryonic Stem Cell Pluripotency	0.030903	1	MAPK1,PIK3C2A,PIK3C3,FGFR1,SOS2,SOS1,GATA6,PIK3CB,PIK3CD,BMPR1B,FRS2,SALL4
Salvage Pathways of Pyrimidine Ribonucleotides	0.030903	1	GRK4,PRKX,ARAF,MAPK1,SGK1,PRKAA1,GRK6,MAPK9,GRK5,DYRK1A
Gαs Signaling	0.0323594	1	PRKACB,ADCY9,MAPK1,ADCY5,ADCY3,GNB2,PRKAR1B,PRKACA,PRKAR1A,EP300,ATF2
T Cell Receptor Signaling	0.0323594	1	MAPK1,PIK3C2A,NFATC3,PIK3C3,FGFR1,SOS2,SOS1,PIK3CB,PIK3CD,FRS2,RASA1
Putrescine Degradation III	0.0323594	1	ALDH1A3,ALDH1A2,SAT2,ALDH7A1
IL-3 Signaling	0.0331131	1	MAPK1,PIK3C2A,PIK3C3,FGFR1,SOS1,PIK3CB,PIK3CD,STAT1,FRS2
Aldosterone Signaling in Epithelial Cells	0.0338844	1	PIK3C2A,MAPK1,SGK1,DNAJC27,FGFR1,SOS2,DNAJC13,DNAJC3,DNAJC15,DNAJB2,PIK3C3,SOS1,PIK3CB,PIK3CD,FRS2
Leukocyte Extravasation Signaling	0.0338844	1	TIMP3,ICAM1,PIK3C2A,MAPK1,FGFR1,MAPK9,MAPK11,TIMP4,MAPK14,PIK3C3,NCF2,PIK3CB,PIK3CD,RASSF5,ACTC1,FRS2,ACTG1,TIMP2
Tight Junction Signaling	0.0354813	1	PRKACB,TGFBR1,PPP2CA,VAPA,MYL9,NSF,MPDZ,EPB41,PPP2R1A,PRKACA,PRKAR1B,STX4,ACTC1,ACTG1,PRKAR1A
Triacylglycerol Biosynthesis	0.0354813	1	GPAM,LCLAT1,ELOVL2,AGPAT1,MBOAT1,PLPP2
Small Cell Lung Cancer Signaling	0.0354813	1	CASP9,PIK3C2A,PIK3C3,FGFR1,PIK3CB,PIK3CD,PTGS2,CDKN1B,FRS2
IL-17A Signaling in Fibroblasts	0.0371535	1	MAPK14,MAPK1,MAP3K7,IL17RA,MAPK11
GPCR-Mediated Integration of Enteroendocrine Signaling Exemplified by an L Cell	0.0389045	1	PRKACB,ADCY9,ADCY5,ADCY3,PRKAR1B,PRKACA,GNA14,PRKAR1A
CTLA4 Signaling in Cytotoxic T Lymphocytes	0.0398107	1	PPP2R1A,PIK3C2A,PPP2CA,PIK3C3,FGFR1,CLTB,PIK3CB,PIK3CD,FRS2,AP1G1
Induction of Apoptosis by HIV1	0.040738	1	DIABLO,SLC25A4,RIPK1,CASP9,CASP3,MAPK9,IKBKAP
Ephrin A Signaling	0.040738	1	EPHA10,PIK3C2A,PIK3C3,FGFR1,PIK3CB,PIK3CD,FRS2
Ethanol Degradation IV	0.042658	1	ALDH1A3,ALDH1A2,CAT,ALDH7A1
Neuropathic Pain Signaling In Dorsal Horn Neurons	0.042658	1	PRKACB,MAPK1,PIK3C2A,PIK3C3,FGFR1,PRKAR1B,PRKACA,PIK3CB,PIK3CD,FRS2,PRKAR1A
α-Adrenergic Signaling	0.0436516	1	PRKACB,ADCY9,MAPK1,ADCY5,ADCY3,GNB2,PRKAR1B,PRKACA,PRKAR1A
HIF1α Signaling	0.0446684	1	MAPK14,MAPK1,PIK3C2A,PIK3C3,FGFR1,MAPK9,PIK3CB,PIK3CD,MAPK11,FRS2,EP300
Ovarian Cancer Signaling	0.0457088	1	PRKACB,RPS6KB1,PIK3C2A,MAPK1,PIK3C3,FGFR1,PRKACA,PRKAR1B,PIK3CB,PIK3CD,PTGS2,FRS2,PRKAR1A
Virus Entry via Endocytic Pathways	0.0467735	1	PIK3C2A,PIK3C3,FGFR1,CLTB,TFRC,PIK3CB,PIK3CD,ACTC1,FRS2,ACTG1
Antiproliferative Role of TOB in T Cell Signaling	0.047863	1	TGFBR1,MAPK1,SMAD3,CDKN1B
p70S6K Signaling	0.0489779	1	RPS6KB1,PPP2R1A,MAPK1,PIK3C2A,PPP2CA,PIK3C3,FGFR1,SOS2,SOS1,PIK3CB,PIK3CD,FRS2
p38 MAPK Signaling	0.0501187	1	RPS6KB1,MAPK14,TGFBR1,SRF,MEF2A,MAP3K7,RPS6KA4,STAT1,MAPK11,EP300,ATF2
Role of PI3K/AKT Signaling in the Pathogenesis of Influenza	0.0501187	1	CASP9,MAPK1,PIK3C2A,PIK3C3,FGFR1,PIK3CB,PIK3CD,FRS2
April Mediated Signaling	0.0512861	1	MAPK14,MAPK1,NFATC3,MAPK9,MAPK11
ERK5 Signaling	0.0512861	1	RPS6KB1,SGK1,MEF2A,RPS6KA4,MAP3K3,EP300,ATF2
Sorbitol Degradation I	0.0537032	1	SORD
Phosphatidylethanolamine Biosynthesis III	0.0537032	1	PTDSS2
cAMP-mediated signaling	0.0549541	1	PRKACB,GRK4,MAPK1,PDE4C,ADCY3,ATF2,AKAP11,EP300,AKAP2,ADCY9,AKAP14,AKAP4,PDE7B,ADCY5,PRKAR1B,AKAP10,PRKACA,PRKAR1A
Calcium Signaling	0.0562341	1	PRKACB,MAPK1,NFATC3,MEF2A,TRPC6,ATF2,EP300,MYL9,HDAC7,PRKACA,PRKAR1B,RCAN2,ACTC1,ATP2B4,PRKAR1A
Gαi Signaling	0.057544	1	PRKACB,ADCY9,MAPK1,ADCY5,SOS2,SOS1,ADCY3,GNB2,PRKAR1B,PRKACA,PRKAR1A
Protein Ubiquitination Pathway	0.057544	1	USP45,DNAJC27,USP9X,FBXW7,DNAJC13,DNAJC3,DNAJB2,DNAJC15,UBE2L6,UBE3A,USP3,PSMD11,UBE2D2,UBE2H,USP4,USP47,UBR1,USP10,PSMD14,UBE2D3
Hypoxia Signaling in the Cardiovascular System	0.0588844	1	UBE2D2,UBE2H,HIF1AN,UBE2L6,UBE2D3,EP300,ATF2
Methionine Degradation I (to Homocysteine)	0.060256	1	SUV39H2,PRMT3,NSUN4
Ceramide Signaling	0.0616595	1	DIABLO,PPP2R1A,PIK3C2A,PPP2CA,PIK3C3,FGFR1,PIK3CB,PIK3CD,FRS2
Clathrin-mediated Endocytosis Signaling	0.0645654	1	MYO6,PIK3C2A,FGFR1,USP9X,CLTB,GAK,SH3GLB1,PIK3C3,AMPH,TFRC,PIK3CD,PIK3CB,HGS,ACTC1,FRS2,ACTG1
Glycoaminoglycan-protein Linkage Region Biosynthesis	0.0645654	1	B4GALT7,XYLT2
PI3K/AKT Signaling	0.0691831	1	RPS6KB1,PPP2R1A,MAPK1,PPP2CA,SOS2,SOS1,PIK3CB,PIK3CD,PTGS2,CDKN1B,MCL1
Type I Diabetes Mellitus Signaling	0.0707946	1	MAPK14,RIPK1,CASP9,CASP3,MAPK1,MAP3K7,MAPK9,STAT1,MAPK11,CPE
Glioma Signaling	0.0707946	1	MAPK1,PIK3C2A,PIK3C3,FGFR1,SOS2,SOS1,IDH2,PIK3CB,PIK3CD,FRS2
UVC-Induced MAPK Signaling	0.0724436	1	MAPK14,ARAF,MAPK1,MAPK9,MAPK11
Tec Kinase Signaling	0.074131	1	RND2,PIK3C2A,FGFR1,MAPK9,GNA14,RHOD,PIK3C3,GNB2,PIK3CD,PIK3CB,STAT1,ACTG1,FRS2,ACTC1
Protein Kinase A Signaling	0.0758578	1	PRKACB,TGFBR1,MAPK1,NFATC3,PTPN13,SMAD3,EP300,AKAP11,AKAP2,AKAP14,PDE7B,ADCY5,PRKAR1B,PTPRE,PDE4C,ADCY3,PTPDC1,ATF2,MYL9,ADCY9,AKAP4,PTPRU,PPP1R14D,AKAP10,GNB2,PRKACA,PTGS2,PRKAR1A
Actin Nucleation by ARP-WASP Complex	0.0776247	1	RND2,NCK2,PPP1R12C,RHOD,SOS2,SOS1
Histamine Degradation	0.0794328	1	ALDH1A3,ALDH1A2,ALDH7A1
Cysteine Biosynthesis III (mammalia)	0.0794328	1	SUV39H2,PRMT3,NSUN4
Estrogen Receptor Signaling	0.0831764	1	TAF12,CCNH,KAT2B,MAPK1,SOS2,SOS1,MED21,MED31,GTF2A1,MED4,EP300
Regulation of the Epithelial-Mesenchymal Transition Pathway	0.0831764	1	TGFBR1,PIK3C2A,MAPK1,FGFR1,SMAD3,SOS2,ZEB1,MAML1,ARAF,PIK3C3,SOS1,PIK3CB,RBPJ,PIK3CD,FRS2
Role of IL-17F in Allergic Inflammatory Airway Diseases	0.0851138	1	MAPK1,RPS6KA4,IL17RA,EP300,ATF2
GPCR-Mediated Nutrient Sensing in Enteroendocrine Cells	0.0851138	1	PRKACB,ADCY9,ADCY5,ADCY3,PRKAR1B,PRKACA,GNA14,PRKAR1A
Cardiomyocyte Differentiation via BMP Receptors	0.0891251	1	MAP3K7,BMPR1B,ATF2
DNA Methylation and Transcriptional Repression Signaling	0.0891251	1	RBBP7,SAP130,RBBP4
Cellular Effects of Sildenafil (Viagra)	0.0891251	1	PRKACB,MYL9,ADCY9,PDE4C,ADCY5,ADCY3,PRKAR1B,PRKACA,ACTC1,ACTG1,PRKAR1A
Gα12/13 Signaling	0.0891251	1	MYL9,MAPK1,PIK3C2A,PIK3C3,FGFR1,MEF2A,MAPK9,PIK3CB,PIK3CD,FRS2,RASA1
Superpathway of Methionine Degradation	0.0891251	1	SUV39H2,PRMT3,MCEE,NSUN4
Pentose Phosphate Pathway	0.0977237	1	TKTL1,H6PD
Rac Signaling	0.0977237	1	RPS6KB1,CYFIP2,MAPK1,PIK3C2A,PIK3C3,FGFR1,NCF2,PIK3CB,PIK3CD,FRS2
Circadian Rhythm Signaling	0.0977237	1	PER1,ARNTL,ATF2,EP300
Oxidative Ethanol Degradation III	0.1	1	ALDH1A3,ALDH1A2,ALDH7A1
Choline Degradation I	0.104472	1	ALDH7A1
L-DOPA Degradation	0.104472	1	COMT
4-hydroxyproline Degradation I	0.104472	1	HOGA1
GDP-L-fucose Biosynthesis I (from GDP-D-mannose)	0.104472	1	TSTA3
Glutamine Degradation I	0.104472	1	GLS2
Apoptosis Signaling	0.104472	1	CAPN5,DIABLO,CASP9,CASP3,MAPK1,CASP7,MCL1,AIFM1
Oncostatin M Signaling	0.106905	1	TIMP3,MAPK1,SOS1,STAT1
TWEAK Signaling	0.106905	1	RIPK1,CASP9,CASP3,CASP7
Activation of IRF by Cytosolic Pattern Recognition Receptors	0.114288	1	RIPK1,DDX58,MAPK9,IKBKAP,STAT1,ATF2
Purine Nucleotides De Novo Biosynthesis II	0.114551	1	ADSL,PFAS
fMLP Signaling in Neutrophils	0.11508	1	MAPK1,PIK3C2A,NFATC3,PIK3C3,FGFR1,NCF2,GNB2,PIK3CB,PIK3CD,FRS2
Dopamine Degradation	0.115878	1	ALDH1A3,COMT,ALDH1A2,ALDH7A1
Role of Pattern Recognition Receptors in Recognition of Bacteria and Viruses	0.118304	1	NOD2,MAPK1,PIK3C2A,PIK3C3,FGFR1,DDX58,NOD1,MAPK9,PIK3CB,PIK3CD,FRS2
Death Receptor Signaling	0.120226	1	DIABLO,TNKS,RIPK1,CASP9,CASP3,ACTC1,ACTG1,CASP7
Cancer Drug Resistance By Drug Efflux	0.120781	1	ARAF,MAPK1,PIK3CB,PIK3CD,PTGS2
PPAR Signaling	0.125893	1	MAPK1,PPARD,SOS2,SOS1,MAP3K7,PTGS2,INSR,EP300
Gustation Pathway	0.12942	1	PRKACB,ADCY9,PDE4C,PDE7B,ADCY5,ADCY3,P2RX1,PRKAR1B,PRKACA,PRKAR1A
Regulation of IL-2 Expression in Activated and Anergic T Lymphocytes	0.130617	1	TGFBR1,MAPK1,NFATC3,SMAD3,SOS2,SOS1,MAPK9
Acyl-CoA Hydrolysis	0.133045	1	GNPAT,ACOT9
PXR/RXR Activation	0.134586	1	PRKACB,SCD,PRKAR1B,PRKACA,INSR,PRKAR1A
ATM Signaling	0.137088	1	MAPK14,SMC2,MAPK9,ZEB1,MAPK11,EP300,ATF2
Phospholipase C Signaling	0.137088	1	RND2,ARHGEF4,MAPK1,NFATC3,ADCY3,SOS2,MEF2A,ATF2,EP300,MYL9,ADCY9,ADCY5,RHOD,SOS1,HDAC7,GNB2,ARHGEF3
Hereditary Breast Cancer Signaling	0.141254	1	ARID1A,PIK3C2A,PIK3C3,FGFR1,HDAC7,PIK3CB,RFC1,PIK3CD,FRS2,FANCA,EP300
Dendritic Cell Maturation	0.142889	1	ICAM1,MAPK1,PIK3C2A,FGFR1,MAPK9,MAPK11,ATF2,EP300,MAPK14,PIK3C3,PIK3CD,PIK3CB,STAT1,FRS2
Ephrin Receptor Signaling	0.142889	1	NCK2,EPHA10,MAPK1,SDC2,PTPN13,SOS1,SOS2,GNB2,EPHB3,GNA14,RASA1,EP300,ATF2
Sumoylation Pathway	0.143219	1	RND2,SAE1,RHOD,MAPK9,RFC1,ZEB1,UBA2,EP300
Heparan Sulfate Biosynthesis	0.143549	1	B4GALT7,XYLT2,UST,CHST11,EXTL3,CHST10,EXTL2
Notch Signaling	0.144544	1	MAML1,RBPJ,MAML2,HEY1
Tryptophan Degradation X (Mammalian, via Tryptamine)	0.147911	1	ALDH1A3,ALDH1A2,ALDH7A1
Gαq Signaling	0.151705	1	RND2,MAPK1,PIK3C2A,NFATC3,RHOD,PIK3C3,FGFR1,GNB2,PIK3CB,PIK3CD,GNA14,FRS2
Oleate Biosynthesis II (Animals)	0.151705	1	SCD,FADS6
Cholesterol Biosynthesis I	0.151705	1	EBP,SC5D
Cholesterol Biosynthesis II (via 24,25-dihydrolanosterol)	0.151705	1	EBP,SC5D
Cholesterol Biosynthesis III (via Desmosterol)	0.151705	1	EBP,SC5D
5-aminoimidazole Ribonucleotide Biosynthesis I	0.152405	1	PFAS
Tetrahydrobiopterin Biosynthesis I	0.152405	1	SPR
Inosine-5'-phosphate Biosynthesis II	0.152405	1	ADSL
Biotin-carboxyl Carrier Protein Assembly	0.152405	1	ACACB
1D-myo-inositol Hexakisphosphate Biosynthesis V (from Ins(1,3,4)P3)	0.152405	1	ITPK1
Tetrahydrobiopterin Biosynthesis II	0.152405	1	SPR
4-aminobutyrate Degradation I	0.152405	1	ALDH5A1
N-acetylglucosamine Degradation I	0.152405	1	GNPDA2
Phototransduction Pathway	0.153462	1	PRKACB,PRKAR1B,PRKACA,OPN3,PRKAR1A
Inhibition of Matrix Metalloproteases	0.154882	1	TIMP3,TIMP4,SDC2,TIMP2
14-3-3-mediated Signaling	0.160325	1	TUBB6,MAPK1,PIK3C2A,PIK3C3,FGFR1,MAPK9,PIK3CB,PIK3CD,CDKN1B,FRS2
CCR3 Signaling in Eosinophils	0.160325	1	MAPK14,MAPK1,PIK3C2A,PIK3C3,FGFR1,GNB2,PIK3CB,PIK3CD,MAPK11,FRS2
Neuroprotective Role of THOP1 in Alzheimer's Disease	0.165196	1	PRKACB,PRKAR1B,PRKACA,PRKAR1A
Noradrenaline and Adrenaline Degradation	0.165196	1	ALDH1A3,COMT,ALDH1A2,ALDH7A1
Actin Cytoskeleton Signaling	0.165577	1	ARHGEF4,PIK3C2A,MAPK1,FGFR1,SOS2,TRIO,MYL9,TLN2,CYFIP2,PIK3C3,SOS1,PIK3CB,PIK3CD,FRS2,ACTC1,ACTG1
Colanic Acid Building Blocks Biosynthesis	0.171002	1	TSTA3,GALT
Mechanisms of Viral Exit from Host Cells	0.175792	1	CHMP4B,SH3GLB1,ACTC1,ACTG1
Melatonin Signaling	0.180302	1	PRKACB,ARAF,MAPK1,PRKAR1B,PRKACA,PRKAR1A
Superpathway of Cholesterol Biosynthesis	0.187932	1	MVD,EBP,SC5D
Telomere Extension by Telomerase	0.190546	1	TNKS,TERF1
Synaptic Long Term Potentiation	0.194984	1	PRKACB,MAPK1,PPP1R14D,PRKAR1B,PRKACA,GNA14,PRKAR1A,EP300,ATF2
Pyrimidine Ribonucleotides Interconversion	0.197697	1	NUDT5,ENTPD6,CANT1,DDX3X
Serotonin Receptor Signaling	0.197697	1	ADCY9,ADCY5,ADCY3,SPR
Pentose Phosphate Pathway (Oxidative Branch)	0.197697	1	H6PD
2-ketoglutarate Dehydrogenase Complex	0.197697	1	DLST
Spermine and Spermidine Degradation I	0.197697	1	SAT2
Methylmalonyl Pathway	0.197697	1	MCEE
Glutathione Redox Reactions II	0.197697	1	TXNDC12
Glycerol-3-phosphate Shuttle	0.197697	1	GPD1L
Natural Killer Cell Signaling	0.20797	1	MAPK1,PIK3C2A,PIK3C3,FGFR1,SOS2,SOS1,PIK3CB,PIK3CD,FRS2
Chondroitin Sulfate Biosynthesis	0.208449	1	B4GALT7,XYLT2,UST,CHST11,CHST10
iNOS Signaling	0.20893	1	MAPK14,MAPK1,STAT1,MAPK11
Granzyme B Signaling	0.210863	1	CASP9,CASP3
LPS/IL-1 Mediated Inhibition of RXR Function	0.213304	1	ACSL3,MAPK9,ACSBG2,SLC27A4,UST,ALDH1A3,ALDH1A2,CAT,MAP3K7,SLC27A6,CHST11,CHST10,FABP3,ALDH5A1,ALDH7A1
autophagy	0.218273	1	CTSA,CTSK,VPS39,PIK3C3,LAMP1
Pyrimidine Ribonucleotides De Novo Biosynthesis	0.220293	1	NUDT5,ENTPD6,CANT1,DDX3X
Dermatan Sulfate Biosynthesis	0.228034	1	B4GALT7,XYLT2,UST,CHST11,CHST10
Fcγ Receptor-mediated Phagocytosis in Macrophages and Monocytes	0.231739	1	MYO5A,NCK2,RPS6KB1,TLN2,MAPK1,ACTC1,ACTG1
Hepatic Cholestasis	0.234423	1	PRKACB,ADCY9,SLCO3A1,ADCY5,ADCY3,PRKAR1B,PRKACA,MAP3K7,MAPK9,INSR,PRKAR1A
Human Embryonic Stem Cell Pluripotency	0.238232	1	TGFBR1,PIK3C2A,PIK3C3,FGFR1,SMAD3,SMAD7,PIK3CB,PIK3CD,FRS2,SALL4
Serine Biosynthesis	0.240991	1	PSAT1
Lysine Degradation V	0.240991	1	ALDH7A1
2-oxobutanoate Degradation I	0.240991	1	MCEE
Galactose Degradation I (Leloir Pathway)	0.240991	1	GALT
Glutamate Degradation III (via 4-aminobutyrate)	0.240991	1	ALDH5A1
Phagosome Maturation	0.244906	1	NSF,CTSA,CTSK,ATP6V0B,VPS39,TUBB6,PIK3C3,NCF2,LAMP1,ATP6V0E1
Cytotoxic T Lymphocyte-mediated Apoptosis of Target Cells	0.244906	1	CASP9,CASP3,CASP7
PI3K Signaling in B Lymphocytes	0.248886	1	ATF3,MAPK1,NFATC3,PIK3AP1,ATF6,PIK3CB,PIK3CD,PLEKHA1,ATF2
Macropinocytosis Signaling	0.267301	1	PIK3C2A,PIK3C3,FGFR1,PIK3CB,PIK3CD,FRS2
TNFR1 Signaling	0.267917	1	RIPK1,CASP9,CASP3,CASP7
Cell Cycle: G2/M DNA Damage Checkpoint Regulation	0.267917	1	KAT2B,CKS2,AURKA,EP300
Hepatic Fibrosis / Hepatic Stellate Cell Activation	0.277971	1	MYL9,IGFBP4,ICAM1,COL4A1,TGFBR1,FGFR1,SMAD3,FLT4,SMAD7,BAMBI,STAT1,TIMP2
Pentose Phosphate Pathway (Non-oxidative Branch)	0.281838	1	TKTL1
Cell Cycle Regulation by BTG Family Proteins	0.289068	1	PPP2R1A,PPP2CA,BTG2
GABA Receptor Signaling	0.289734	1	NSF,ADCY9,ADCY5,ADCY3,ALDH5A1
The Visual Cycle	0.291743	1	LRAT,RLBP1
Th1 Pathway	0.299226	1	ICAM1,PIK3C2A,NFATC3,PIK3C3,FGFR1,PIK3CB,PIK3CD,STAT1,FRS2
Remodeling of Epithelial Adherens Junctions	0.300608	1	TUBB6,ZYX,ACTC1,HGS,ACTG1
CCR5 Signaling in Macrophages	0.311172	1	MAPK14,MAPK1,GNB2,MAPK9,MAPK11
Agrin Interactions at Neuromuscular Junction	0.311172	1	MAPK1,UTRN,MAPK9,ACTC1,ACTG1
Inflammasome pathway	0.311889	1	NOD2,NEK7
Antioxidant Action of Vitamin C	0.3155	1	PAFAH1B2,SLC23A2,MAPK14,MAPK1,MAPK9,PAFAH1B1,MAPK11
Ethanol Degradation II	0.319154	1	ALDH1A3,ALDH1A2,ALDH7A1
Superpathway of Serine and Glycine Biosynthesis I	0.31989	1	PSAT1
NAD Salvage Pathway III	0.31989	1	NMRK1
Aspartate Degradation II	0.31989	1	MDH2
RhoGDI Signaling	0.32434	1	RND2,MYL9,ARHGEF4,PPP1R12C,RHOD,GNB2,ARHGEF3,GNA14,ACTC1,ACTG1,EP300
Unfolded protein response	0.328852	1	SEL1L,DNAJC3,ATF6,MBTPS2
iCOS-iCOSL Signaling in T Helper Cells	0.331131	1	PIK3C2A,NFATC3,PIK3C3,FGFR1,PIK3CB,PIK3CD,PLEKHA1,FRS2
Phagosome Formation	0.331131	1	RND2,PIK3C2A,RHOD,PIK3C3,FGFR1,PIK3CB,PIK3CD,FRS2
Neuregulin Signaling	0.333426	1	RPS6KB1,MAPK1,ERBIN,SOS2,SOS1,CDKN1B
Aryl Hydrocarbon Receptor Signaling	0.337287	1	MAPK1,ALDH1A3,NQO2,ALDH1A2,CDKN1B,ALDH5A1,CYP1B1,ALDH7A1,EP300
tRNA Charging	0.348337	1	WARS2,PARS2,FARSA
Pyrimidine Deoxyribonucleotides De Novo Biosynthesis I	0.35156	1	RRM2B,RRM2
TCA Cycle II (Eukaryotic)	0.35156	1	DLST,MDH2
Ephrin B Signaling	0.353997	1	NCK2,MAPK1,GNB2,EPHB3,GNA14
Heparan Sulfate Biosynthesis (Late Stages)	0.353997	1	UST,CHST11,EXTL3,CHST10,EXTL2
Sperm Motility	0.355631	1	PRKACB,PAFAH1B2,TWF1,PDE4C,PRKAR1B,PRKACA,PAFAH1B1,PRKAR1A
Citrulline Biosynthesis	0.356451	1	GLS2
Superoxide Radicals Degradation	0.356451	1	CAT
Transcriptional Regulatory Network in Embryonic Stem Cells	0.363915	1	RFX4,KAT6A,GATA6
Role of Osteoblasts, Osteoclasts and Chondrocytes in Rheumatoid Arthritis	0.363915	1	CTSK,PIK3C2A,MAPK1,NFATC3,FGFR1,MAPK9,MAPK14,CASP9,DKK3,PIK3C3,MAP3K7,PIK3CB,PIK3CD,FRS2
Regulation of Cellular Mechanics by Calpain Protease	0.365595	1	CAPN5,TLN2,MAPK1,CDKN1B
Factors Promoting Cardiogenesis in Vertebrates	0.372392	1	MAPK14,TGFBR1,MAP3K7,BMPR1B,ACVR1B,ATF2
MIF Regulation of Innate Immunity	0.378443	1	MAPK1,MAPK9,PTGS2
Nur77 Signaling in T Lymphocytes	0.390841	1	CASP9,CASP3,MAP3K3,EP300
Gluconeogenesis I	0.390841	1	ME1,MDH2
Sphingosine and Sphingosine-1-phosphate Metabolism	0.390841	1	SGPP1
Prostanoid Biosynthesis	0.390841	1	PTGS2
Phosphatidylethanolamine Biosynthesis II	0.390841	1	PIGF
CD28 Signaling in T Helper Cells	0.405509	1	PIK3C2A,NFATC3,PIK3C3,FGFR1,MAPK9,PIK3CB,PIK3CD,FRS2
Th1 and Th2 Activation Pathway	0.406443	1	ICAM1,TGFBR1,PIK3C2A,NFATC3,PIK3C3,FGFR1,PIK3CB,PIK3CD,STAT1,FRS2,ACVR1B
Role of RIG1-like Receptors in Antiviral Innate Immunity	0.408319	1	RIPK1,DDX58,EP300
VDR/RXR Activation	0.408319	1	WT1,YY1,PPARD,CDKN1B,EP300
Role of BRCA1 in DNA Damage Response	0.408319	1	ARID1A,RFC1,UIMC1,STAT1,FANCA
Cyclins and Cell Cycle Regulation	0.408319	1	CCNH,PPP2R1A,PPP2CA,HDAC7,CDKN1B
Th2 Pathway	0.414	1	ICAM1,TGFBR1,PIK3C2A,PIK3C3,FGFR1,PIK3CB,PIK3CD,FRS2,ACVR1B
Acute Phase Response Signaling	0.420727	1	MAPK14,RIPK1,MAPK1,SOS2,SOS1,MAP3K7,MAPK9,PIK3CB,PIK3CD,MAPK11
Calcium Transport I	0.423643	1	ATP2B4
IL-15 Production	0.428549	1	TWF1,STAT1
Role of Oct4 in Mammalian Embryonic Stem Cell Pluripotency	0.450817	1	MEF2A,SH3GLB1,SALL4
Cell Cycle: G1/S Checkpoint Regulation	0.451856	1	SMAD3,HDAC7,RPL5,CDKN1B
Mineralocorticoid Biosynthesis	0.454988	1	EBP
UDP-N-acetyl-D-galactosamine Biosynthesis II	0.454988	1	GNPDA2
Dermatan Sulfate Biosynthesis (Late Stages)	0.465586	1	UST,CHST11,CHST10
Mitotic Roles of Polo-Like Kinase	0.475335	1	PPP2R1A,PPP2CA,PRC1,STAG2
RhoA Signaling	0.483059	1	MYL9,PLXNA1,RHPN2,SEPT9,ACTC1,ACTG1,SEPT2
Glucocorticoid Biosynthesis	0.484172	1	EBP
Role of Macrophages, Fibroblasts and Endothelial Cells in Rheumatoid Arthritis	0.49204	1	ICAM1,PIK3C2A,MAPK1,NFATC3,FGFR1,MAPK9,IL17RA,ATF2,EP300,MAPK14,RIPK1,DKK3,PIK3C3,MAP3K7,PIK3CB,PIK3CD,FRS2
IL-10 Signaling	0.498884	1	MAPK14,MAPK1,MAP3K7,MAPK11
Assembly of RNA Polymerase II Complex	0.506991	1	TAF12,CCNH,GTF2A1
Chondroitin Sulfate Biosynthesis (Late Stages)	0.506991	1	UST,CHST11,CHST10
Role of IL-17A in Psoriasis	0.511682	1	IL17RA
NAD Phosphorylation and Dephosphorylation	0.511682	1	NNT
Mevalonate Pathway I	0.511682	1	MVD
G Protein Signaling Mediated by Tubby	0.517607	1	GNB2,INSR
Epithelial Adherens Junction Signaling	0.52723	1	MYL9,TGFBR1,TUBB6,FGFR1,ZYX,ACTC1,ACTG1,ACVR1B
Caveolar-mediated Endocytosis Signaling	0.533335	1	ITGAV,INSR,ACTC1,ACTG1
MIF-mediated Glucocorticoid Regulation	0.534564	1	MAPK1,PTGS2
DNA Double-Strand Break Repair by Homologous Recombination	0.53827	1	ATRX
DNA Double-Strand Break Repair by Non-Homologous End Joining	0.53827	1	WRN
Isoleucine Degradation I	0.53827	1	ECHS1
Androgen Biosynthesis	0.53827	1	EBP
Superpathway of Citrulline Metabolism	0.53827	1	GLS2
Phenylalanine Degradation IV (Mammalian, via Side Chain)	0.53827	1	ACSF3
Retinoate Biosynthesis I	0.550808	1	ALDH1A3,ALDH1A2
Glutaryl-CoA Degradation	0.562341	1	HACD2
Vitamin-C Transport	0.562341	1	SLC23A2
Toll-like Receptor Signaling	0.566239	1	MAPK14,MAPK1,MAP3K7,MAPK11
Role of CHK Proteins in Cell Cycle Checkpoint Control	0.571479	1	PPP2R1A,PPP2CA,RFC1
RAN Signaling	0.586138	1	KPNA4
Mismatch Repair in Eukaryotes	0.586138	1	RFC1
Superpathway of Geranylgeranyldiphosphate Biosynthesis I (via Mevalonate)	0.608135	1	MVD
Valine Degradation I	0.629506	1	ECHS1
D-myo-inositol (1,4,5)-trisphosphate Degradation	0.629506	1	INPP1
