# Supplementary material for: Discovery and characterization of the feline miRNAome
Source: Sci Rep. 2017 Aug 23;7:9263. doi: 10.1038/s41598-017-10164-w (PMC5569061; doi:10.1038/s41598-017-10164-w)
Supplement: Supplementary file 4 — Supplementary Tables 3 [file 41598_2017_10164_MOESM4_ESM.xlsx]

## Sheet: Brain
miRNA	baseMean	log2FoldChange	lfcSE	stat	pvalue	padj
fca-miR-124-3p	5555.19	11.6661	0.693692	-16.8174	1.81982e-63	7.98903e-61
fca-miR-219-5p	4105.39	7.70792	0.51644	-14.9251	2.26243e-50	4.96603e-48
fca-miR-132-3p	1190.96	7.66793	0.547895	-13.9953	1.66635e-44	2.43843e-42
fca-miR-124-5p	57.2126	9.7027	0.747868	-12.9738	1.72261e-38	1.89057e-36
fca-miR-219-3p	643.905	11.6655	0.988515	-11.801	3.85626e-32	3.38579e-30
fca-miR-132-5p	141.038	7.87974	0.701274	-11.2363	2.70428e-29	1.97863e-27
fca-miR-181c-5p	383.257	5.06847	0.486499	-10.4182	2.04713e-25	1.28384e-23
fca-miR-193a-3p	278.945	-5.14088	0.516143	9.96019	2.2762e-23	1.24906e-21
fca-miR-491-5p	61.3047	3.06449	0.309308	-9.90755	3.8598e-23	1.88273e-21
fca-miR-214-3p	509.692	-5.1351	0.527799	9.72925	2.26244e-22	9.93213e-21
fca-miR-199a-5p	5887.15	-4.42548	0.457317	9.67706	3.77399e-22	1.50617e-20
fca-miR-138-2-3p	68.6708	7.32568	0.779807	-9.39422	5.7643e-21	2.10877e-19
fca-miR-323b-3p	48.3366	6.05776	0.658676	-9.19688	3.68496e-20	1.24438e-18
fca-miR-128-3p	8227.69	5.07401	0.580837	-8.73569	2.42176e-18	7.59393e-17
fca-miR-574-5p	101.393	-4.1957	0.484592	8.65821	4.79211e-18	1.40249e-16
fca-miR-433-3p	89.68	6.34646	0.752985	-8.4284	3.50433e-17	9.61499e-16
fca-miR-491-3p	5.45062	3.06151	0.364026	-8.41015	4.09478e-17	1.05742e-15
fca-miR-340-3p	24.6963	2.52314	0.303776	-8.30593	9.90429e-17	2.41555e-15
fca-miR-433-5p	8.97473	6.26947	0.758671	-8.26376	1.41155e-16	3.26143e-15
fca-miR-214-5p	167.559	-5.10426	0.620958	8.21997	2.0355e-16	4.46793e-15
fca-miR-181d-5p	100.902	4.09455	0.503792	-8.12746	4.38366e-16	9.16394e-15
fca-miR-139-3p	117.867	4.8461	0.618817	-7.83124	4.83087e-15	9.63979e-14
fca-miR-325-3p	9.87978	6.97389	0.894877	-7.79313	6.53668e-15	1.24765e-13
fca-miR-199-3p	32275.2	-4.12377	0.536075	7.69253	1.44255e-14	2.63866e-13
fca-miR-200c-3p	8827.84	-8.30955	1.08362	7.66831	1.74281e-14	3.06037e-13
fca-miR-149-5p	590.61	4.46876	0.606042	-7.37369	1.65974e-13	2.80242e-12
fca-miR-218-2-3p	4.50323	4.51388	0.616465	-7.32221	2.43919e-13	3.96595e-12
fca-miR-323a-3p	72.9749	5.0419	0.701938	-7.18283	6.82832e-13	1.07058e-11
fca-miR-103-5p	147.512	2.3206	0.334803	-6.93125	4.17135e-12	6.31456e-11
fca-miR-628-5p	569.623	3.9029	0.569929	-6.84805	7.48622e-12	1.09548e-10
fca-miR-200a-3p	4303.71	-6.13386	0.911596	6.7287	1.71182e-11	2.42416e-10
fca-miR-200b-3p	24366	-6.41469	0.963528	6.65751	2.78515e-11	3.70509e-10
fca-miR-543-3p	31.9832	4.14365	0.62232	-6.65839	2.76838e-11	3.70509e-10
fca-miR-380-3p	48.6482	4.36704	0.660526	-6.61145	3.80565e-11	4.91377e-10
fca-miR-200b-5p	166.365	-6.6797	1.03611	6.44693	1.14136e-10	1.43159e-09
fca-miR-1185-5p	2.19744	4.48739	0.699626	-6.41398	1.41772e-10	1.72883e-09
fca-miR-128-1-5p	13.7172	3.76314	0.591343	-6.36371	1.96937e-10	2.33663e-09
fca-miR-656-5p	13.0939	4.79864	0.760029	-6.31376	2.7234e-10	3.14625e-09
fca-miR-200a-5p	138.263	-6.7579	1.08938	6.20341	5.52509e-10	6.06379e-09
fca-miR-152-3p	438.138	-2.63593	0.424677	6.20692	5.40319e-10	6.06379e-09
fca-miR-664-3p	171.127	2.14038	0.345682	-6.19175	5.94989e-10	6.37073e-09
fca-miR-181b-5p	9143.91	2.34085	0.378334	-6.18726	6.12179e-10	6.39873e-09
fca-miR-495-3p	74.1434	4.06427	0.65761	-6.18037	6.3951e-10	6.52895e-09
fca-miR-139-5p	1144.93	3.60445	0.585418	-6.15706	7.41097e-10	7.39413e-09
fca-miR-29b-2-5p	168.336	2.50723	0.411864	-6.08753	1.14665e-09	1.11862e-08
fca-miR-148a-3p	2896.01	-4.18839	0.690325	6.06727	1.30104e-09	1.23739e-08
fca-miR-chrE3_33972-3p	3.17024	4.39442	0.72463	-6.06436	1.32477e-09	1.23739e-08
fca-miR-656-3p	63.5788	4.35892	0.720649	-6.04861	1.46101e-09	1.33622e-08
fca-miR-628-3p	19.3124	2.47955	0.410582	-6.03911	1.54963e-09	1.38834e-08
fca-miR-1301-3p	54.7263	2.42104	0.406262	-5.95932	2.53297e-09	2.22394e-08
fca-miR-1343-3p	219.651	2.27132	0.389626	-5.82947	5.56022e-09	4.69411e-08
fca-miR-429-3p	1925.58	-5.2733	0.904497	5.83009	5.53968e-09	4.69411e-08
fca-miR-495-5p	35.4544	4.25842	0.750922	-5.67092	1.42032e-08	1.15467e-07
fca-miR-424-3p	113.581	-3.4918	0.615423	5.67382	1.39646e-08	1.15467e-07
fca-miR-143-3p	38432.1	-2.50495	0.444245	5.63868	1.71361e-08	1.36778e-07
fca-miR-7a-1-3p	587.499	2.52772	0.456144	-5.54149	2.99907e-08	2.35106e-07
fca-miR-27a-5p	65.7912	-4.37069	0.795024	5.49756	3.85079e-08	2.96579e-07
fca-miR-199b-5p	740.644	-3.63131	0.666936	5.44477	5.18738e-08	3.92631e-07
fca-miR-874-5p	154.486	2.82988	0.520733	-5.43442	5.49752e-08	4.09053e-07
fca-miR-487b-5p	38.4389	4.51328	0.833531	-5.41466	6.14063e-08	4.4929e-07
fca-miR-129-2-3p	511.986	4.30389	0.804285	-5.3512	8.73737e-08	6.28804e-07
fca-miR-148a-5p	40.5185	-4.04908	0.764042	5.29955	1.1609e-07	7.84051e-07
fca-miR-218-5p	1335.24	3.33887	0.629828	-5.30123	1.15025e-07	7.84051e-07
fca-miR-485-5p	64.1468	4.40675	0.831286	-5.30113	1.15089e-07	7.84051e-07
fca-miR-181c-3p	2.38864	3.81699	0.719257	-5.30685	1.11533e-07	7.84051e-07
fca-miR-155-5p	1373.93	-3.25021	0.616093	5.27551	1.32386e-07	8.8057e-07
fca-miR-138-1-3p	50.2612	4.19575	0.797551	-5.2608	1.43432e-07	9.39802e-07
fca-miR-487a-5p	143.207	4.94444	0.946078	-5.22626	1.72977e-07	1.11672e-06
fca-miR-chrE3_34323-5p	3.11308	5.69224	1.0943	-5.20171	1.97459e-07	1.2563e-06
fca-miR-382-3p	72.0703	4.12457	0.799082	-5.16164	2.44793e-07	1.5352e-06
fca-miR-410-3p	920.098	4.70911	0.917278	-5.13378	2.83975e-07	1.75585e-06
fca-miR-378-3p	6275.14	-4.33019	0.844048	5.13027	2.89331e-07	1.76412e-06
fca-miR-193b-3p	5327.78	-3.63384	0.709847	5.1192	3.06841e-07	1.84525e-06
fca-miR-383-3p	21.15	4.57785	0.896017	-5.10911	3.23686e-07	1.92025e-06
fca-miR-15b-5p	1173	-2.23461	0.444195	5.0307	4.88697e-07	2.8605e-06
fca-let-7e-3p	63.3275	2.1556	0.430963	-5.00182	5.67926e-07	3.28052e-06
fca-miR-380-5p	5.40386	4.12735	0.833907	-4.94941	7.44372e-07	4.24389e-06
fca-miR-98-3p	26.6515	2.12467	0.433038	-4.90643	9.2748e-07	5.22005e-06
fca-miR-196b-5p	140.557	-5.93621	1.21111	4.90147	9.51237e-07	5.28599e-06
fca-miR-3085-3p	8.82776	3.54436	0.7344	-4.82619	1.39166e-06	7.63676e-06
fca-miR-503-3p	104.051	-4.14607	0.862519	4.80693	1.53263e-06	8.30649e-06
fca-miR-chrA2_6163-3p	1.90689	4.30047	0.900924	-4.7734	1.81145e-06	9.69786e-06
fca-miR-328-3p	469.739	1.78158	0.374198	-4.76106	1.92577e-06	1.01857e-05
fca-miR-27a-3p	1448.85	-2.16366	0.457358	4.73079	2.23648e-06	1.16883e-05
fca-miR-485-3p	65.397	4.23079	0.895959	-4.72208	2.3344e-06	1.20565e-05
fca-let-7e-5p	2072.21	1.69439	0.359654	-4.71117	2.46294e-06	1.25724e-05
fca-miR-17-3p	17.8573	-2.28921	0.486457	4.70589	2.52762e-06	1.27543e-05
fca-miR-383-5p	14.8792	4.23902	0.901988	-4.69964	2.60622e-06	1.30015e-05
fca-miR-889-3p	193.342	3.46954	0.742968	-4.66984	3.01435e-06	1.48686e-05
fca-miR-129-5p	210.892	4.24593	0.913683	-4.64705	3.36711e-06	1.6424e-05
fca-miR-340-5p	1016.22	2.39822	0.52653	-4.55475	5.24472e-06	2.50265e-05
fca-miR-382-5p	68.2155	3.82944	0.84073	-4.5549	5.24099e-06	2.50265e-05
fca-miR-424-5p	1144.51	-3.76464	0.827563	4.54906	5.38852e-06	2.54361e-05
fca-miR-196a-5p	106.948	-5.55865	1.22275	4.54602	5.46708e-06	2.55324e-05
fca-miR-130b-5p	35.8966	2.36068	0.524911	-4.49729	6.88244e-06	3.18041e-05
fca-miR-874-3p	1234.82	2.34437	0.526971	-4.44876	8.63681e-06	3.94954e-05
fca-miR-1296-5p	9.87254	2.58202	0.581897	-4.43725	9.11134e-06	4.12358e-05
fca-miR-574-3p	868.507	-1.69685	0.388462	4.36811	1.25325e-05	5.61406e-05
fca-miR-487a-3p	47.2964	3.90781	0.908411	-4.30181	1.69407e-05	7.51207e-05
fca-miR-143-5p	67.0851	-2.51223	0.585243	4.29262	1.76574e-05	7.75161e-05
fca-miR-542-5p	749.332	-2.69485	0.638887	4.21804	2.46434e-05	0.000107113
fca-miR-503-5p	91.6309	-3.29163	0.793589	4.14778	3.35713e-05	0.000144488
fca-miR-378-5p	2436.02	-3.26017	0.792004	4.11636	3.84907e-05	0.000162475
fca-miR-423-5p	334.384	-2.2385	0.543516	4.11856	3.81245e-05	0.000162475
fca-miR-335-5p	259.675	2.91055	0.713442	-4.07959	4.51154e-05	0.000188625
fca-miR-200c-5p	13.6968	-5.84573	1.43862	4.06342	4.83591e-05	0.000200279
fca-miR-323a-5p	1.25496	4.03871	1.00254	-4.02849	5.61372e-05	0.00023032
fca-miR-18a-3p	21.7395	-1.85707	0.463667	4.00519	6.19684e-05	0.00025189
fca-miR-411-3p	110.518	3.15926	0.796284	-3.96751	7.26288e-05	0.000292514
fca-miR-325-5p	2.02611	5.06914	1.28638	-3.94063	8.12675e-05	0.000324331
fca-miR-432-5p	48.6212	2.91769	0.741147	-3.93672	8.26018e-05	0.000326686
fca-miR-128-2-5p	2.75643	4.33621	1.10395	-3.92791	8.56882e-05	0.000335867
fca-miR-329-5p	1.43987	4.05315	1.03767	-3.90601	9.38339e-05	0.000364541
fca-miR-543-5p	1.3674	3.23336	0.828464	-3.90284	9.50717e-05	0.000366109
fca-miR-26b-5p	4548.95	-1.19752	0.30749	3.89451	9.83982e-05	0.000375625
fca-miR-374b-3p	4.67754	1.69981	0.436855	-3.89102	9.98252e-05	0.000377787
fca-miR-127-3p	1560.68	2.81902	0.727193	-3.87658	0.000105934	0.000397478
fca-miR-450b-5p	180.175	-3.10903	0.804745	3.86337	0.000111834	0.000416059
fca-miR-181a-5p	32836.6	1.75098	0.455249	-3.8462	0.000119964	0.00043963
fca-miR-205-5p	3381.22	-4.96684	1.29151	3.84577	0.000120172	0.00043963
fca-miR-105-5p	123.835	4.52021	1.1797	-3.83167	0.000127275	0.000461767
fca-miR-98-5p	416.845	1.41628	0.370702	-3.82052	0.000133168	0.000477967
fca-miR-16-2-3p	262.718	-2.11092	0.55272	3.81914	0.000133918	0.000477967
fca-miR-chrB1_11053-5p	14.7282	-2.51524	0.663521	3.79074	0.000150197	0.000531747
fca-miR-15b-3p	204.85	-1.80222	0.476946	3.77867	0.000157671	0.00055374
fca-miR-192-5p	4796.53	-4.66011	1.23644	3.76898	0.000163914	0.000566624
fca-miR-192-3p	218.457	-5.10252	1.35382	3.76897	0.000163921	0.000566624
fca-miR-432-3p	1.82687	4.80253	1.27949	-3.75347	0.000174406	0.000598158
fca-miR-1911-5p	9.94755	4.73267	1.26222	-3.74949	0.000177193	0.000603007
fca-miR-chrC1_18846-5p	15.5684	-2.11168	0.566583	3.72704	0.000193744	0.000649264
fca-miR-3548-3p	14.2089	-5.24559	1.40689	3.72849	0.000192628	0.000649264
fca-miR-20a-3p	28.4529	-1.81406	0.488217	3.71568	0.000202661	0.000671055
fca-miR-326-3p	52.9571	2.04474	0.55042	-3.71488	0.000203304	0.000671055
fca-miR-409-5p	41.7237	3.1066	0.844371	-3.67919	0.000233978	0.00076654
fca-miR-10b-5p	10994.9	-3.69364	1.00524	3.67437	0.000238441	0.000775375
fca-miR-99b-3p	20.856	1.6005	0.438186	-3.65256	0.00025964	0.000838103
fca-miR-342-3p	1588.26	1.727	0.475167	-3.63452	0.000278503	0.000892428
fca-miR-181a-1-3p	32.0078	2.08573	0.576357	-3.61881	0.000295956	0.000939919
fca-miR-542-3p	775.24	-2.85126	0.788212	3.61738	0.000297605	0.000939919
fca-miR-193a-5p	169.123	-2.33836	0.649825	3.59844	0.000320133	0.000996726
fca-miR-29b-3p	1786.68	2.07638	0.576737	-3.60021	0.000317959	0.000996726
fca-miR-423-3p	683.199	-1.40769	0.394003	3.57279	0.000353199	0.00109193
fca-miR-125b-5p	27536.1	1.38123	0.390809	-3.53429	0.000408867	0.00125519
fca-miR-376a-5p	44.9619	2.91405	0.82507	-3.53188	0.000412615	0.0012579
fca-miR-502-3p	289.401	-0.826397	0.235627	3.50723	0.000452795	0.00137088
fca-miR-24-2-5p	151.365	-1.76971	0.505327	3.50212	0.000461575	0.00138789
fca-miR-chrD4_30107-3p	1.51185	4.33266	1.24075	-3.49196	0.000479492	0.00143195
fca-miR-196b-3p	12.437	-5.56015	1.5944	3.4873	0.000487921	0.00144728
fca-miR-6529-3p	4.26872	1.79344	0.514632	-3.48491	0.000492303	0.00145048
fca-miR-130a-3p	130.443	-1.46996	0.422765	3.47701	0.000507048	0.00148396
fca-miR-409-3p	131.732	2.86716	0.831798	-3.44694	0.000566967	0.00164834
fca-miR-185-5p	448.897	1.29535	0.37611	-3.44408	0.000573012	0.00165495
fca-miR-370-5p	2.80514	3.57519	1.04448	-3.42294	0.000619481	0.00177746
fca-miR-497-5p	307.979	-1.91419	0.564887	3.38863	0.000702437	0.0020024
fca-miR-889-5p	2.31999	3.21152	0.96214	-3.33789	0.000844165	0.00239089
fca-miR-758-3p	11.0078	2.82	0.851752	-3.31083	0.000930206	0.0026177
fca-miR-194-5p	2429.25	-3.80549	1.15961	3.28169	0.00103188	0.00288531
fca-miR-3959-3p	51.8588	2.63129	0.804325	-3.27143	0.00107006	0.00297315
fca-miR-20a-5p	8582.28	-1.59285	0.487458	3.26767	0.00108436	0.00299393
fca-miR-1249-3p	391.849	1.68662	0.518584	-3.25235	0.00114457	0.00314041
fca-miR-138-1-5p	255.296	3.21337	0.989174	-3.24853	0.00116001	0.00316301
fca-miR-370-3p	21.6787	2.93839	0.908997	-3.23256	0.00122684	0.0033246
fca-miR-362-5p	452.792	-0.835519	0.259068	3.22509	0.00125932	0.00339165
fca-miR-18b-5p	63.749	-2.08766	0.650522	3.2092	0.00133105	0.003563
fca-miR-487b-3p	102.293	2.50443	0.784837	-3.19103	0.00141768	0.0037719
fca-miR-21-5p	40198.6	-1.87673	0.590023	3.18078	0.00146881	0.00388439
fca-miR-99b-5p	704.707	1.42557	0.449285	-3.17297	0.00150889	0.00396649
fca-miR-138-2-5p	538.143	3.10546	0.995042	-3.12094	0.00180277	0.00461286
fca-miR-377-5p	5.51112	2.91324	0.93284	-3.12298	0.00179031	0.00461286
fca-miR-532-5p	1243.04	-0.859927	0.2752	3.12474	0.00177964	0.00461286
fca-miR-758-5p	1.30057	2.84489	0.911766	-3.12019	0.00180732	0.00461286
fca-miR-329-3p	17.7074	2.52791	0.80956	-3.12257	0.00179278	0.00461286
fca-miR-chrB2_13690-3p	6.23596	1.76682	0.575176	-3.0718	0.00212772	0.00539925
fca-miR-92a-3p	20782.9	-1.3036	0.425871	3.06102	0.00220587	0.0055654
fca-miR-10a-3p	18.8599	-2.73365	0.898367	3.04291	0.00234303	0.00587767
fca-miR-191-3p	10.8328	1.24152	0.408335	-3.04044	0.00236229	0.00589231
fca-miR-375-3p	625.016	-3.08668	1.01647	3.03666	0.00239218	0.00593315
fca-miR-10b-3p	55.6225	-3.38673	1.12056	3.02236	0.00250811	0.00618574
fca-miR-134-3p	1.1519	2.78397	0.929955	-2.99366	0.00275649	0.00676033
fca-miR-188-5p	237.749	-1.16746	0.391268	2.98379	0.00284702	0.00694356
fca-miR-18a-5p	291.204	-2.10917	0.710442	2.96882	0.00298947	0.00721087
fca-miR-210-3p	954.544	-1.58358	0.533106	2.97047	0.00297341	0.00721087
fca-miR-3085-5p	3.10478	3.18079	1.08	-2.94518	0.00322767	0.00774288
fca-miR-129-1-3p	735.752	3.73235	1.27958	-2.91686	0.00353577	0.00843588
fca-miR-17-5p	5141.09	-1.26592	0.434778	2.91164	0.00359539	0.00853177
fca-miR-379-3p	14.6252	2.13668	0.735413	-2.90542	0.00366766	0.00865648
fca-miR-655-3p	5.57298	2.78063	0.960621	-2.89462	0.00379616	0.00891183
fca-miR-1251-5p	19.5609	3.51903	1.22532	-2.87193	0.00407975	0.00947625
fca-miR-106b-3p	94.7518	-1.10033	0.382972	2.87312	0.00406434	0.00947625
fca-miR-502-5p	24.2513	-0.700491	0.244492	2.86508	0.00416899	0.00963257
fca-miR-126-3p	15007.9	-1.39535	0.488047	2.85905	0.00424917	0.00976641
fca-miR-3959-5p	6.77305	1.96342	0.691518	-2.8393	0.00452131	0.0103378
fca-miR-411-5p	534.523	2.24936	0.800881	-2.80861	0.00497566	0.0113177
fca-let-7a-5p	14182.6	0.584099	0.208356	-2.80337	0.00505721	0.0114439
fca-miR-24-3p	20545.8	-1.20847	0.43216	2.79634	0.00516842	0.0116356
fca-miR-320a-3p	5539.58	-1.50514	0.54183	2.77789	0.00547136	0.0121967
fca-miR-551b-3p	687.486	2.5175	0.906301	-2.77778	0.00547325	0.0121967
fca-miR-chrA2_6163-5p	9.79516	3.1466	1.13583	-2.77032	0.0056002	0.0124166
fca-miR-185-3p	4.18339	1.50631	0.547655	-2.75047	0.00595097	0.0130919
fca-miR-7a-2-3p	6.65879	4.17835	1.51955	-2.74973	0.00596441	0.0130919
fca-miR-152-5p	3.64041	-2.41771	0.880274	2.74654	0.00602279	0.0131543
fca-miR-153-3p	98.4171	3.26779	1.19374	-2.73745	0.0061918	0.0134564
fca-miR-802-5p	6.43709	-4.50406	1.66223	2.70965	0.00673538	0.0145657
fca-miR-379-5p	678.243	2.17879	0.809465	-2.69164	0.00711023	0.0153009
fca-miR-10a-5p	5439.83	-2.35207	0.874696	2.68902	0.00716624	0.0153462
fca-miR-29a-3p	7215.48	1.23689	0.47023	-2.6304	0.00852845	0.0181747
fca-let-7g-3p	662.955	0.948961	0.361548	-2.62472	0.00867208	0.0183915
fca-miR-365-3p	4146.52	-1.55267	0.594654	2.61104	0.00902671	0.0190516
fca-miR-34a-3p	223.043	1.57086	0.603449	-2.60314	0.00923733	0.0194028
fca-miR-299a-5p	1091.37	2.23253	0.866898	-2.57531	0.0100151	0.0209363
fca-miR-93-5p	4147.56	-1.25343	0.497979	2.51703	0.0118349	0.0246233
fca-miR-22-3p	107536	-1.24812	0.497375	2.50942	0.012093	0.0250417
fca-miR-885-5p	1635.02	2.73546	1.09346	-2.50166	0.0123611	0.0254767
fca-miR-652-5p	161.228	-1.24814	0.503031	2.48123	0.0130928	0.0268586
fca-miR-181b-1-3p	3.81231	1.73585	0.705212	-2.46146	0.0138372	0.0282537
fca-miR-153-1-5p	0.770121	3.44323	1.40139	-2.45701	0.0140097	0.0284735
fca-miR-331-3p	620.091	0.817813	0.33337	-2.45317	0.0141603	0.0285156
fca-miR-chrE1_32174-3p	5.0002	1.9415	0.791425	-2.45317	0.0141604	0.0285156
fca-miR-18b-3p	4.20025	-2.65771	1.08577	2.44776	0.0143746	0.0288149
fca-miR-299a-1-5p	25.6045	1.91965	0.786879	-2.43957	0.0147047	0.0292992
fca-miR-144-3p	5.62912	-2.06053	0.845474	2.43713	0.0148043	0.0292992
fca-miR-206-3p	4.89654	3.52185	1.44526	-2.43683	0.0148165	0.0292992
fca-miR-101b-5p	10.0078	-1.74024	0.717038	2.42698	0.0152249	0.0299719
fca-miR-1251-3p	1.26022	3.56062	1.46883	-2.42412	0.0153456	0.0300746
fca-miR-190a-3p	2.82273	1.24851	0.515878	-2.42016	0.0155137	0.030135
fca-miR-3958-3p	13.4126	2.86999	1.18555	-2.42081	0.0154862	0.030135
fca-miR-134-5p	5.53583	1.46415	0.610259	-2.39923	0.0164298	0.0317738
fca-miR-33-3p	26.5269	0.92072	0.386632	-2.38139	0.0172476	0.0332092
fca-miR-6529-5p	10.3308	1.04719	0.446892	-2.34327	0.0191157	0.0366453
fca-miR-374a-5p	823.19	-0.886836	0.378958	2.3402	0.0192737	0.0367876
fca-miR-186-5p	348.85	-0.882627	0.378072	2.33455	0.0195672	0.0371861
fca-miR-25-3p	3320.6	-0.843379	0.371462	2.27043	0.0231815	0.0438651
fca-miR-193b-5p	21.3128	-1.81411	0.801703	2.26282	0.0236471	0.0445539
fca-miR-31-5p	1420.36	-2.14842	0.950175	2.26108	0.0237543	0.0445647
fca-miR-29a-5p	8.75021	1.12181	0.502045	-2.23449	0.025451	0.0475447
fca-miR-chrB1_11053-3p	3.26831	-2.35176	1.06168	2.21512	0.0267517	0.0497626
fca-miR-125b-2-3p	129.52	0.895958	0.40566	-2.20865	0.0271993	0.0503819
fca-miR-186-3p	2.57056	1.33108	0.606585	-2.19438	0.028208	0.0520308
fca-miR-215-5p	14.3385	-2.93499	1.34456	2.18286	0.029046	0.0533523
fca-miR-3548-5p	8.58005	-3.43116	1.57463	2.17903	0.0293296	0.0536487
fca-miR-221-5p	17.8362	1.42288	0.659966	-2.15598	0.031085	0.0566236
fca-miR-15a-3p	87.0602	-1.0068	0.467755	2.1524	0.0313657	0.0568989
fca-miR-chrE3_34145-5p	13.3687	-1.40485	0.653473	2.14982	0.0315691	0.0570322
fca-miR-chrE1_31800-3p	3.82912	1.69561	0.811539	-2.08937	0.0366742	0.0659835
fca-miR-30c-2-3p	16.8311	-1.11307	0.535321	2.07926	0.0375935	0.0673614
fca-miR-chrB2_13690-5p	1.00279	1.98009	0.981754	-2.01689	0.0437067	0.0779969
fca-miR-190a-5p	89.3359	1.01028	0.502018	-2.01243	0.0441749	0.0781966
fca-miR-chrUn_JH409706_38826-3p	6.96121	1.06613	0.529408	-2.01381	0.0440298	0.0781966
fca-let-7i-3p	1587.21	0.471685	0.238518	-1.97757	0.0479774	0.0844874
fca-miR-299a-3p	8.55884	1.45199	0.734678	-1.97636	0.0481136	0.0844874
fca-miR-16-5p	8870.31	-0.840387	0.43229	1.94404	0.0518912	0.0907579
fca-miR-34a-5p	1570.91	1.25035	0.645165	-1.93803	0.0526194	0.0916663
fca-miR-21-3p	1.87425	-1.921	1.00337	1.91455	0.0555501	0.0963894
fca-miR-335-3p	94.8002	1.82487	0.95404	-1.91278	0.0557765	0.0964011
fca-miR-1185-3p	5.80102	1.73098	0.90824	-1.90586	0.0566678	0.0975574
fca-miR-chrA3_6354-5p	7.48052	-3.53669	1.86289	1.8985	0.0576303	0.0984912
fca-miR-125b-1-3p	25.9757	1.19102	0.627419	-1.89828	0.0576589	0.0984912
fca-miR-33-5p	2.16714	1.17892	0.622344	-1.89432	0.0581822	0.099
fca-miR-127a-5p	25.6291	1.58732	0.840026	-1.88961	0.0588105	0.0996827
fca-let-7a-1-3p	327.725	0.874244	0.463753	-1.88515	0.0594098	0.100311
fca-miR-144-5p	231.58	-1.35984	0.722563	1.88197	0.0598405	0.100651
fca-miR-106b-5p	4600.67	-0.838442	0.446543	1.87763	0.0604319	0.101258
fca-miR-126-5p	4725.21	-0.964089	0.515888	1.8688	0.0616511	0.102908
fca-miR-376c-5p	3.74301	1.86199	1.01046	-1.84272	0.0653696	0.108292
fca-miR-885-3p	25.4354	2.26169	1.22644	-1.84411	0.0651675	0.108292
fca-miR-342-5p	37.8227	1.11407	0.615339	-1.8105	0.0702176	0.115885
fca-miR-615-3p	4.73646	-2.6868	1.49377	1.79866	0.0720719	0.1185
fca-miR-27b-3p	8068.87	-0.6844	0.382504	1.78926	0.0735722	0.120516
fca-miR-9851-5p	1.79652	-1.85486	1.0719	1.73043	0.083553	0.136356
fca-miR-299a-1-3p	0.437124	2.45214	1.4222	-1.72418	0.0846752	0.137676
fca-miR-chrB4_16538-5p	2.53429	-2.68992	1.56735	1.71622	0.0861219	0.139511
fca-miR-221-3p	2993.12	1.13274	0.664634	-1.7043	0.0883248	0.142554
fca-miR-204-5p	4536.56	1.35614	0.797325	-1.70087	0.088968	0.143066
fca-miR-133a-3p	2585.18	-1.84388	1.09207	1.68843	0.091328	0.146325
fca-miR-148b-3p	1398.35	0.594918	0.358395	-1.65995	0.0969241	0.154726
fca-miR-361-3p	54.1931	0.448325	0.272294	-1.64647	0.0996662	0.158222
fca-miR-371-3p	1.83558	-3.29356	2.00137	1.64565	0.0998348	0.158222
fca-miR-16-1-3p	89.1596	-0.683008	0.421352	1.62099	0.10502	0.165431
fca-miR-302d-1-3p	3.80223	-3.13775	1.93635	1.62044	0.105137	0.165431
fca-miR-3958-5p	1.20452	2.68453	1.67447	-1.60321	0.108889	0.170722
fca-miR-505-3p	539.257	-0.690166	0.431807	1.59832	0.109972	0.171807
fca-miR-7-5p	339.513	1.50042	0.948749	-1.58147	0.11377	0.17711
fca-let-7f-3p	53.5384	0.703612	0.446309	-1.57651	0.114908	0.178249
fca-miR-122-5p	4.42867	-1.82886	1.16361	1.57171	0.116018	0.179338
fca-miR-133a-5p	3.36306	-1.98355	1.27295	1.55823	0.119179	0.183577
fca-miR-483-3p	8.95446	-1.57333	1.04329	1.50805	0.131541	0.201911
fca-miR-205-3p	1.32895	-2.97447	1.9994	1.48768	0.136835	0.209305
fca-let-7c-5p	3053.21	0.512603	0.349068	-1.46849	0.141971	0.216407
fca-miR-181a-2-3p	14.0782	0.827675	0.564659	-1.4658	0.142704	0.216771
fca-miR-551a-3p	40.5561	-1.19462	0.816098	1.46382	0.143244	0.216842
fca-miR-34c-5p	185.471	-1.71627	1.17976	1.45476	0.145734	0.219854
fca-miR-chrD4_31051-5p	9.286	1.8197	1.27677	-1.42524	0.154089	0.231661
fca-miR-23b-5p	9.03421	-1.02858	0.729028	1.4109	0.158276	0.236482
fca-miR-150-3p	1.73556	-2.32265	1.64661	1.41056	0.158373	0.236482
fca-miR-210-5p	6.89261	-0.672426	0.48591	1.38385	0.166404	0.247632
fca-miR-216a-5p	2.3815	1.49751	1.10374	-1.35676	0.174858	0.259334
fca-miR-96-5p	58.4742	-1.25105	0.925821	1.35128	0.176605	0.260166
fca-miR-1271-3p	4.53255	-0.930952	0.688277	1.35258	0.176189	0.260166
fca-miR-195-5p	2251.84	-0.609316	0.45525	1.33842	0.18076	0.26433
fca-miR-2387-5p	6.54261	1.05327	0.787548	-1.33741	0.181089	0.26433
fca-miR-chrE3_34060-3p	1.49059	-2.83477	2.12032	1.33695	0.181238	0.26433
fca-miR-chrC2_22423-5p	3.10385	0.830317	0.629385	-1.31925	0.187085	0.271075
fca-miR-296-3p	1.98752	-1.83518	1.39158	1.31877	0.187245	0.271075
fca-miR-493-3p	7.8951	0.973552	0.739012	-1.31737	0.187715	0.271075
fca-miR-140-3p	693.359	-0.577987	0.443189	1.30415	0.192181	0.276615
fca-miR-486-5p	113.635	-1.17559	0.91187	1.28921	0.197326	0.283092
fca-miR-660-3p	5.05343	-0.694947	0.540671	1.28534	0.198673	0.284095
fca-miR-106a-5p	231.146	-0.909735	0.712471	1.27687	0.201647	0.287412
fca-miR-202-5p	93.7524	-1.20173	0.950547	1.26425	0.206141	0.292867
fca-miR-1-3p	301.089	-1.24674	0.994485	1.25365	0.209968	0.297341
fca-miR-505-5p	7.22997	-0.694191	0.554986	1.25083	0.210998	0.297839
fca-miR-15a-5p	1379.45	-0.552331	0.443878	1.24433	0.213378	0.300234
fca-miR-7a-3-3p	8.9607	2.44728	1.97722	-1.23774	0.215813	0.302689
fca-miR-197-3p	587.248	-0.53452	0.439201	1.21703	0.223593	0.312603
fca-miR-100-3p	21.078	0.835612	0.688138	-1.21431	0.22463	0.313056
fca-let-7c-3p	12.4517	0.797018	0.659474	-1.20857	0.22683	0.315121
fca-miR-chrE3_33897-3p	4.62658	0.806265	0.672121	-1.19958	0.230301	0.318935
fca-miR-449-5p	4.10951	-1.74171	1.50089	1.16045	0.245865	0.339418
fca-miR-802-3p	3.17097	-2.62294	2.2999	1.14046	0.254096	0.349681
fca-miR-135b-5p	361.483	1.51731	1.3384	-1.13367	0.256933	0.35248
fca-miR-381-5p	68.6364	1.08074	0.968727	-1.11563	0.264582	0.361843
fca-miR-362-3p	107.034	-0.375327	0.338756	1.10796	0.267881	0.365217
fca-miR-27b-5p	46.7564	-0.571512	0.524231	1.09019	0.275629	0.37346
fca-miR-302b-3p	2.90162	1.2263	1.12452	-1.09052	0.275486	0.37346
fca-miR-150-5p	2172.38	-0.9806	0.903172	1.08573	0.277599	0.374972
fca-miR-135a-5p	4061.32	1.23365	1.13943	-1.08269	0.278944	0.375634
fca-miR-376c-3p	681.932	0.846764	0.784313	-1.07962	0.280309	0.376318
fca-miR-23b-3p	8031.31	-0.391213	0.364911	1.07208	0.283685	0.379688
fca-miR-652-3p	390.018	-0.739254	0.690884	1.07001	0.284614	0.379773
fca-miR-chrE3_34060-5p	1.09407	-2.34697	2.22963	1.05262	0.292514	0.389132
fca-let-7a-2-3p	7.24178	0.621581	0.600785	-1.03462	0.300849	0.399011
fca-miR-376a-2-5p	0.413768	1.48394	1.48579	-0.998757	0.317913	0.420372
fca-miR-182-5p	122.703	-0.945545	0.957997	0.987001	0.323642	0.425349
fca-miR-1307-3p	14.9338	-0.606635	0.614348	0.987447	0.323424	0.425349
fca-miR-26b-3p	24.005	-0.44498	0.451718	0.985083	0.324583	0.425349
fca-miR-493-5p	12.6275	0.775164	0.794088	-0.976169	0.328981	0.427286
fca-miR-295-3p	1.34857	-2.25594	2.30377	0.979235	0.327464	0.427286
fca-miR-376a-3p	133.12	0.861049	0.881486	-0.976816	0.32866	0.427286
fca-miR-184-3p	12.5062	-1.11668	1.14911	0.971782	0.331159	0.428846
fca-miR-449-3p	5.34923	-1.72099	1.78193	0.965798	0.334145	0.431441
fca-miR-216a-3p	2.62631	-2.21493	2.29943	0.963252	0.335421	0.431818
fca-miR-103-3p	1988.2	0.469628	0.4947	-0.949319	0.342459	0.439589
fca-miR-375-5p	1.35266	-2.08229	2.22862	0.93434	0.350128	0.448124
fca-miR-331-5p	40.099	0.319277	0.348763	-0.915457	0.359952	0.459357
fca-miR-506-3p	16.5562	-1.15863	1.27285	0.91026	0.362685	0.461504
fca-miR-135a-3p	4.16932	1.13376	1.25296	-0.904869	0.365535	0.463786
fca-miR-1-2-5p	1.57735	-1.42589	1.59633	0.89323	0.371734	0.470292
fca-miR-708-3p	66.4825	0.794692	0.893869	-0.889048	0.373977	0.47177
fca-miR-146b-5p	1518.82	0.669274	0.772241	-0.866665	0.386126	0.484652
fca-miR-381-3p	37.013	0.70149	0.809876	-0.86617	0.386397	0.484652
fca-miR-582-3p	0.504384	-1.66583	1.9355	0.860674	0.389418	0.485957
fca-miR-93-3p	77.1397	-0.318597	0.370354	0.86025	0.389651	0.485957
fca-miR-296-5p	3.60276	-0.836056	0.984142	0.849528	0.395588	0.491963
fca-miR-24-1-5p	152.958	0.282018	0.332885	-0.847195	0.396886	0.492184
fca-miR-20b-5p	437.044	-0.594493	0.728695	0.815833	0.414596	0.511257
fca-miR-chrX_38640-3p	2.12199	-1.05805	1.29511	0.816954	0.413955	0.511257
fca-miR-9851-3p	40.9825	0.393197	0.493918	-0.796078	0.425987	0.523833
fca-miR-chrE3_33626-5p	109.927	-0.599258	0.764178	0.784186	0.432931	0.530884
fca-miR-708-5p	219.263	-0.68359	0.878431	0.778194	0.436455	0.533715
fca-miR-1307-5p	145.424	0.421901	0.547908	-0.770022	0.441287	0.538125
fca-miR-22-5p	533.031	-0.512207	0.674865	0.758978	0.447866	0.543886
fca-miR-592-5p	9.55487	1.17269	1.55145	-0.755868	0.449728	0.543886
fca-miR-122-3p	1.20945	0.749691	0.991274	-0.75629	0.449475	0.543886
fca-miR-26a-5p	67892.2	0.242111	0.321569	-0.752904	0.451507	0.544538
fca-miR-100-5p	7533.97	0.334324	0.461478	-0.724464	0.468781	0.563821
fca-miR-204-3p	3.88687	0.889083	1.23431	-0.720305	0.471337	0.565347
fca-miR-497-3p	10.272	-0.386792	0.545492	0.709069	0.478281	0.572113
fca-miR-31-3p	222.672	-0.578315	0.81871	0.706373	0.479956	0.572556
fca-miR-590-3p	344.162	-0.412055	0.586245	0.702871	0.482136	0.573598
fca-miR-374a-3p	53.2811	-0.268449	0.385169	0.696966	0.485824	0.576424
fca-miR-206-5p	0.513948	-1.58338	2.30589	0.686669	0.492291	0.582197
fca-miR-506-5p	0.419527	-1.57955	2.3059	0.685003	0.493342	0.582197
fca-miR-99a-3p	39.1259	0.314227	0.477534	-0.65802	0.510525	0.600859
fca-miR-202-3p	0.887161	-1.50798	2.30316	0.654745	0.512632	0.601726
fca-miR-101-3p	4773.46	-0.26721	0.42312	0.631524	0.527698	0.617758
fca-miR-8908n-5p	3.30234	-0.772781	1.24569	0.620366	0.535017	0.624661
fca-miR-188-3p	6.19797	-0.348052	0.577701	0.602477	0.546857	0.636791
fca-miR-507b-3p	0.576676	-1.27243	2.1231	0.599327	0.548955	0.637543
fca-miR-654-3p	68.2669	0.506184	0.850828	-0.594931	0.551889	0.63926
fca-miR-6715a-3p	5.1406	0.680803	1.15003	-0.591986	0.55386	0.639854
fca-miR-chrX_38640-5p	0.607075	-0.97822	1.68766	0.579631	0.562163	0.647742
fca-miR-1306-3p	3.76661	-0.341417	0.629928	0.541993	0.587823	0.673771
fca-miR-181b-2-3p	1.87093	0.457338	0.84281	-0.542634	0.587382	0.673771
fca-miR-374b-5p	1822.78	-0.287826	0.537831	0.53516	0.592539	0.677408
fca-miR-30c-1-3p	16.1527	-0.250614	0.470848	0.532262	0.594545	0.677935
fca-miR-376b-3p	75.1308	0.425021	0.828406	-0.513059	0.60791	0.691379
fca-miR-532-3p	367.674	-0.188582	0.369531	0.510326	0.609823	0.691763
fca-let-7g-5p	3200.88	0.143808	0.284475	-0.50552	0.613194	0.693794
fca-miR-chrE3_33626-3p	22.3485	-0.302086	0.615207	0.491031	0.623405	0.703534
fca-miR-34c-3p	7.55337	-0.691868	1.41603	0.488596	0.625127	0.703669
fca-miR-140-5p	874.82	-0.19522	0.408211	0.478233	0.632485	0.708723
fca-miR-26a-1-3p	1.85148	-0.374878	0.784714	0.477725	0.632846	0.708723
fca-miR-151-5p	4667.25	0.272246	0.577664	-0.471288	0.637435	0.712046
fca-miR-1-1-5p	29.5036	-0.403357	0.958171	0.420966	0.67378	0.750735
fca-miR-1306-5p	49.9243	-0.190513	0.460964	0.413293	0.679392	0.755071
fca-miR-499-5p	408.635	-0.23351	0.610132	0.382721	0.701927	0.778146
fca-miR-106a-3p	8.0667	-0.270958	0.76619	0.353644	0.723606	0.800159
fca-miR-191-5p	8414.23	0.126433	0.377977	-0.334498	0.738004	0.811989
fca-miR-514-5p	10.6013	0.333132	0.994449	-0.334992	0.737631	0.811989
fca-let-7i-5p	1602.3	-0.127663	0.394592	0.32353	0.746294	0.819057
fca-miR-1271-5p	121.421	-0.0937494	0.295553	0.3172	0.751092	0.820222
fca-miR-361-5p	1047.43	0.0812015	0.25558	-0.317715	0.750701	0.820222
fca-miR-350-5p	19.5108	-0.195546	0.63273	0.309051	0.757283	0.824931
fca-miR-337-3p	1.22875	-0.306813	1.00217	0.30615	0.759491	0.825288
fca-miR-590-5p	28.8072	-0.117389	0.393541	0.298288	0.765484	0.8292
fca-miR-chrC2_22423-3p	13.9383	0.226334	0.763421	-0.296474	0.766868	0.8292
fca-miR-8908n-3p	25.1235	0.343435	1.19757	-0.286778	0.774282	0.83516
fca-miR-chrC2_23695-5p	8.16914	0.424509	1.51161	-0.280831	0.77884	0.838016
fca-let-7f-5p	21694.1	0.108311	0.403684	-0.268307	0.788463	0.846297
fca-miR-chrX_38642-5p	0.0147939	-0.604092	2.30712	0.261838	0.793446	0.849568
fca-miR-507a-3p	19.3748	0.243947	1.00983	-0.241572	0.809111	0.864233
fca-miR-6715a-5p	3.34066	0.356658	1.53332	-0.232606	0.816068	0.869196
fca-miR-151-3p	1412.04	-0.0571734	0.24806	0.230482	0.817717	0.869196
fca-miR-508-3p	9.34897	0.270974	1.20752	-0.224405	0.822442	0.872107
fca-miR-660-5p	1372.11	-0.0685257	0.316009	0.216847	0.828328	0.876231
fca-miR-222-3p	429.031	0.120421	0.573538	-0.209961	0.833698	0.879792
fca-miR-130a-5p	11.5798	-0.108784	0.526332	0.206684	0.836257	0.880376
fca-miR-671-5p	122.881	-0.074685	0.449183	0.166268	0.867946	0.911551
fca-miR-30b-3p	7.51434	0.0883622	0.546151	-0.161791	0.871471	0.913068
fca-miR-130b-3p	29.7303	-0.115821	0.783356	0.147853	0.882459	0.918978
fca-miR-208b-3p	0.800828	-0.310293	2.14047	0.144965	0.884739	0.918978
fca-miR-26a-2-3p	8.06319	-0.0829305	0.58662	0.14137	0.887578	0.918978
fca-miR-chrE2_33458-3p	1.72469	0.119753	0.836595	-0.143144	0.886177	0.918978
fca-miR-chrX_38642-3p	0.674222	0.234477	1.63067	-0.143792	0.885665	0.918978
fca-miR-337-5p	19.4631	-0.124525	0.904595	0.137658	0.890511	0.919845
fca-miR-99a-5p	33203.5	0.0516661	0.383396	-0.134759	0.892802	0.920047
fca-miR-195-3p	40.7928	-0.066813	0.591337	0.112986	0.910041	0.935616
fca-miR-215-3p	0.0413051	-0.253898	2.307	0.110056	0.912365	0.935814
fca-miR-508-5p	1.07124	-0.151564	1.42602	0.106285	0.915356	0.936693
fca-miR-183-5p	156.469	-0.0969793	1.01902	0.0951695	0.92418	0.941036
fca-miR-30c-5p	19029.5	0.045005	0.469298	-0.0958985	0.923601	0.941036
fca-miR-350-3p	789.261	-0.0346737	0.373478	0.0928399	0.926031	0.941036
fca-miR-101a-5p	666.257	-0.0312407	0.412809	0.0756782	0.939675	0.952696
fca-miR-chrF2_35515-3p	7.32996	0.0376447	0.540065	-0.069704	0.944429	0.95531
fca-miR-582-5p	75.0604	0.0562741	0.930834	-0.0604556	0.951793	0.960545
fca-miR-514-3p	8.10411	0.030144	1.13499	-0.0265589	0.978812	0.984378
fca-miR-chrC2_23051-3p	73.1414	0.0146704	0.582099	-0.0252025	0.979893	0.984378
fca-miR-363-3p	136.754	-0.00275309	0.641517	0.00429154	0.996576	0.998851
fca-miR-30b-5p	11087.1	0.000167818	0.417389	-0.000402066	0.999679	0.999679
fca-miR-182-3p	1.6109	-0.266684	1.37134	0.19447	NA	NA
fca-miR-183-3p	5.10125	-0.694563	1.33181	0.521519	NA	NA
fca-miR-486-3p	57.9799	0.306328	0.935185	-0.327559	NA	NA

## Sheet: Kidney
miRNA	baseMean	log2FoldChange	lfcSE	stat	pvalue	padj
fca-miR-chrE3_33626-3p	48.184	4.12203	0.522392	-7.89069	3.00512e-15	1.25614e-12
fca-miR-chrE3_33626-5p	277.937	4.72655	0.66579	-7.09916	1.25515e-12	2.62326e-10
fca-miR-135b-5p	361.483	-7.15812	1.5092	4.74298	2.10596e-06	0.000293431
fca-miR-486-3p	57.9799	-4.712	1.07704	4.37497	1.21452e-05	0.00126917
fca-miR-205-5p	19187.1	-6.91065	1.6585	4.16682	3.08879e-05	0.00258223
fca-miR-150-5p	2172.38	-3.96404	1.01585	3.9022	9.5322e-05	0.00664077
fca-miR-138-1-3p	50.2612	-5.18099	1.3589	3.81264	0.000137492	0.00821027
fca-miR-196a-5p	129.107	4.65064	1.29741	-3.58455	0.000337659	0.0100604
fca-miR-30c-5p	19029.5	1.62519	0.455748	-3.56599	0.000362481	0.0100604
fca-miR-34c-5p	185.471	-4.8349	1.35695	3.56308	0.000366536	0.0100604
fca-miR-379-5p	678.243	-3.6665	1.00892	3.6341	0.000278957	0.0100604
fca-miR-411-5p	534.523	-3.70056	1.00668	3.676	0.00023692	0.0100604
fca-miR-485-5p	64.1468	-4.92362	1.38917	3.54429	0.000393676	0.0100604
fca-miR-3958-3p	13.4126	-5.88556	1.65319	3.56012	0.00037068	0.0100604
fca-miR-433-3p	89.68	-5.58194	1.57945	3.53411	0.000409153	0.0100604
fca-miR-493-3p	7.8951	-3.66113	0.996037	3.6757	0.000237199	0.0100604
fca-miR-chrE2_33458-3p	1.72469	2.37834	0.664366	-3.57986	0.000343782	0.0100604
fca-miR-432-5p	48.6212	-3.74246	1.07744	3.47346	0.000513785	0.0108577
fca-miR-487a-5p	143.207	-5.20854	1.49759	3.47796	0.000505253	0.0108577
fca-miR-493-5p	12.6275	-3.35571	0.966926	3.47049	0.000519509	0.0108577
fca-miR-411-3p	110.518	-3.89057	1.12955	3.44436	0.000572408	0.0113936
fca-miR-382-5p	68.2155	-4.45557	1.30423	3.41626	0.000634885	0.0115384
fca-miR-656-3p	63.5788	-4.39674	1.28478	3.42217	0.00062123	0.0115384
fca-miR-654-3p	68.2669	-3.28204	0.96842	3.38907	0.000701302	0.0122143
fca-miR-410-3p	920.098	-4.67987	1.39008	3.36662	0.00076095	0.0125168
fca-miR-889-3p	193.342	-3.80708	1.13296	3.36031	0.000778557	0.0125168
fca-miR-299a-5p	1091.37	-3.57239	1.07922	3.31016	0.000932433	0.0144354
fca-miR-105-5p	123.835	-5.35261	1.62419	3.29556	0.00098226	0.0145324
fca-miR-130b-5p	35.8966	-2.69599	0.821778	3.28067	0.0010356	0.0145324
fca-miR-194-5p	856.874	3.50377	1.07169	-3.2694	0.00107776	0.0145324
fca-miR-323a-3p	72.9749	-4.5166	1.38044	3.27186	0.00106841	0.0145324
fca-miR-299a-1-5p	25.6045	-3.31698	1.01799	3.25835	0.00112062	0.0146381
fca-miR-127-3p	1560.68	-3.27591	1.01716	3.22064	0.00127903	0.016201
fca-miR-101b-5p	10.0078	-2.96758	0.928391	3.19648	0.00139116	0.0168518
fca-miR-1271-5p	121.421	-1.00412	0.314536	3.19238	0.00141103	0.0168518
fca-miR-543-3p	34.0445	-4.05938	1.2769	3.17909	0.00147737	0.0171539
fca-miR-329-3p	17.7074	-3.59135	1.15325	3.11413	0.0018449	0.0208424
fca-miR-7-5p	243.852	-3.24191	1.04761	3.09457	0.00197101	0.0216811
fca-miR-409-5p	41.7237	-3.71094	1.20966	3.06775	0.0021568	0.0231164
fca-miR-204-5p	5593.82	2.77664	0.910782	-3.04863	0.00229884	0.0234193
fca-miR-331-5p	40.099	-1.20863	0.396575	3.04768	0.00230615	0.0234193
fca-miR-370-3p	21.6787	-3.90115	1.28259	3.04161	0.00235313	0.0234193
fca-miR-34c-3p	7.55337	-5.13671	1.70794	3.00754	0.00263368	0.0256018
fca-miR-758-3p	11.0078	-3.8578	1.29897	2.9699	0.002979	0.0283005
fca-miR-127a-5p	25.6291	-3.07585	1.04219	2.95134	0.00316398	0.0291742
fca-miR-129-5p	210.892	-3.98889	1.35501	2.9438	0.00324213	0.0291742
fca-miR-495-5p	35.4544	-3.90451	1.33194	2.93146	0.00337376	0.0291742
fca-miR-302b-3p	2.90162	-4.38142	1.49678	2.92723	0.00341994	0.0291742
fca-miR-382-3p	72.0703	-3.83687	1.3078	2.93384	0.00334799	0.0291742
fca-miR-3959-3p	51.8588	-3.24407	1.11212	2.91702	0.00353394	0.0295438
fca-miR-155-5p	1373.93	-2.45686	0.854412	2.8755	0.00403383	0.0324258
fca-miR-380-3p	48.6482	-3.69862	1.28382	2.88094	0.00396489	0.0324258
fca-miR-181d-5p	100.902	-3.19219	1.12352	2.84124	0.00449383	0.0348658
fca-miR-487b-3p	102.293	-3.00478	1.05783	2.84051	0.00450419	0.0348658
fca-miR-485-3p	65.397	-3.98972	1.40887	2.83186	0.00462783	0.0351715
fca-miR-181c-5p	383.257	-3.46953	1.23012	2.82048	0.00479512	0.0357921
fca-miR-376a-5p	44.9619	-3.30425	1.17873	2.80324	0.00505915	0.0364608
fca-miR-409-3p	131.732	-3.22407	1.14836	2.80755	0.00499204	0.0364608
fca-miR-149-5p	590.61	-3.26898	1.18514	2.75831	0.00581015	0.0411634
fca-miR-132-3p	662.436	-4.04337	1.47053	2.7496	0.00596687	0.0415692
fca-miR-196b-5p	102.739	3.62927	1.3262	-2.73659	0.00620801	0.0421986
fca-miR-125b-1-3p	25.9757	-2.1176	0.77607	2.72862	0.00636008	0.0421986
fca-miR-495-3p	74.1434	-3.27019	1.19743	2.73101	0.00631413	0.0421986
fca-miR-219-5p	2716.65	-4.0321	1.48945	2.70711	0.0067871	0.0438552
fca-miR-491-5p	61.3047	-2.23194	0.824956	2.70553	0.00681959	0.0438552
fca-miR-124-3p	5555.19	-5.04123	1.88265	2.67773	0.00741219	0.0469439
fca-miR-487b-5p	38.4389	-3.78151	1.41863	2.66561	0.00768493	0.0474476
fca-miR-129-2-3p	511.986	-3.43885	1.2908	2.66413	0.00771875	0.0474476
fca-miR-350-3p	789.261	-1.10253	0.416327	2.64822	0.00809167	0.0490191
fca-miR-chrA2_6163-5p	9.79516	-4.2103	1.60825	2.61794	0.00884611	0.0524513
fca-miR-chrE3_34060-5p	1.88841	4.70246	1.79791	-2.61552	0.00890919	0.0524513
fca-miR-138-2-5p	538.143	-3.40028	1.30564	2.6043	0.00920625	0.0534474
fca-miR-3959-5p	6.77305	-2.6555	1.02453	2.59193	0.00954382	0.0546482
fca-miR-chrE3_34060-3p	2.23029	4.41751	1.71451	-2.57654	0.00997956	0.056371
fca-miR-1-3p	301.089	-2.9813	1.16504	2.55896	0.0104986	0.0577422
fca-miR-29a-3p	7215.48	-1.54665	0.604114	2.5602	0.0104613	0.0577422
fca-miR-16-1-3p	89.1596	-1.26381	0.496606	2.5449	0.010931	0.0593399
fca-miR-153-3p	98.4171	-3.86156	1.52693	2.52897	0.0114399	0.0613062
fca-miR-381-5p	41.0802	-2.47814	0.98319	2.52051	0.0117184	0.0620039
fca-miR-655-3p	5.57298	-3.60073	1.43814	2.50374	0.0122889	0.0642097
fca-miR-323b-3p	48.3366	-4.02073	1.6116	2.49486	0.0126005	0.0650251
fca-miR-350-5p	19.5108	-1.84299	0.741755	2.48464	0.0129684	0.0661073
fca-miR-138-1-5p	255.296	-3.29067	1.32884	2.47635	0.0132734	0.0668469
fca-miR-135a-5p	4061.32	-3.25971	1.32982	2.45124	0.0142366	0.066864
fca-miR-380-5p	5.40386	-3.93316	1.60208	2.45504	0.014087	0.066864
fca-miR-486-5p	113.635	-2.65735	1.07578	2.47016	0.0135051	0.066864
fca-miR-128-3p	8227.69	-3.09614	1.25953	2.45817	0.0139646	0.066864
fca-miR-29b-3p	1786.68	-2.00316	0.813809	2.46146	0.0138375	0.066864
fca-miR-379-3p	14.6252	-2.53831	1.03368	2.45562	0.0140642	0.066864
fca-miR-449-5p	4.10951	-4.31665	1.78818	2.41399	0.0157787	0.0728876
fca-let-7a-2-3p	7.24178	-1.78883	0.741658	2.41194	0.0158679	0.0728876
fca-miR-21-5p	40198.6	-1.80251	0.755577	2.38561	0.0170507	0.0774695
fca-miR-551a-3p	40.5561	-2.31813	0.973857	2.38036	0.0172957	0.0777377
fca-miR-132-5p	89.4565	-4.04928	1.71854	2.35624	0.018461	0.0811713
fca-miR-2387-5p	6.54261	2.00327	0.851511	-2.35261	0.0186422	0.0811713
fca-miR-370-5p	2.80514	-4.04248	1.71689	2.35454	0.0185459	0.0811713
fca-miR-6715a-3p	5.1406	-3.29948	1.42784	2.31081	0.0208432	0.0898192
fca-miR-138-2-3p	68.6708	-4.12912	1.79894	2.2953	0.021716	0.0916896
fca-miR-487a-3p	47.2964	-3.21959	1.40185	2.29668	0.0216373	0.0916896
fca-miR-144-5p	324.776	-2.2609	0.987172	2.29028	0.022005	0.0919808
fca-miR-218-5p	1335.24	-2.38736	1.0454	2.28367	0.0223907	0.0926665
fca-miR-615-3p	4.73646	3.34947	1.48386	-2.25726	0.0239919	0.0983197
fca-miR-362-3p	107.034	0.847477	0.377882	-2.2427	0.0249161	0.101116
fca-miR-6715a-5p	3.34066	-4.0419	1.80563	2.2385	0.0251883	0.101238
fca-miR-628-3p	19.3124	-1.80316	0.807625	2.23267	0.0255708	0.101796
fca-miR-656-5p	13.0939	-3.40154	1.5266	2.22818	0.0258683	0.102009
fca-miR-337-5p	19.4631	-2.32965	1.06102	2.19566	0.0281161	0.108004
fca-miR-376a-3p	133.12	-2.28771	1.04224	2.195	0.0281636	0.108004
fca-miR-376c-3p	681.932	-2.04932	0.930678	2.20197	0.0276676	0.108004
fca-miR-10b-5p	10994.9	2.64468	1.20696	-2.19119	0.0284384	0.108066
fca-miR-196b-3p	12.437	3.57437	1.63438	-2.18699	0.0287436	0.108242
fca-miR-296-3p	1.98752	-3.62623	1.675	2.16491	0.0303947	0.113438
fca-miR-543-5p	1.3674	-3.37812	1.56841	2.15385	0.0312521	0.115605
fca-miR-758-5p	1.30057	-3.35736	1.56547	2.14463	0.0319823	0.117268
fca-miR-299a-3p	8.55884	-2.03965	0.967127	2.10898	0.0349465	0.127023
fca-miR-134-5p	5.53583	-1.79	0.85473	2.09423	0.0362397	0.12882
fca-miR-130b-3p	29.7303	-1.93388	0.924054	2.09282	0.0363654	0.12882
fca-miR-335-3p	94.8002	-2.47322	1.17792	2.09965	0.0357597	0.12882
fca-miR-374b-5p	1822.78	1.26279	0.611404	-2.0654	0.0388853	0.136589
fca-miR-33-3p	26.5269	-1.0621	0.515868	2.05887	0.039507	0.137616
fca-miR-148a-3p	2896.01	-2.0356	0.99676	2.04222	0.0411297	0.142084
fca-miR-628-5p	569.623	-2.24422	1.10202	2.03645	0.0417047	0.14289
fca-miR-652-5p	161.228	-1.27951	0.634798	2.01562	0.0438395	0.148905
fca-miR-181c-3p	2.38864	-3.08645	1.53654	2.0087	0.0445684	0.148905
fca-miR-200c-3p	8827.84	-2.93491	1.46326	2.00573	0.0448852	0.148905
fca-miR-449-3p	5.34923	-3.99195	1.98796	2.00806	0.0446369	0.148905
fca-miR-1-1-5p	29.5036	-2.25775	1.13092	1.99639	0.0458918	0.151045
fca-miR-10b-3p	55.6225	2.60076	1.30768	-1.98884	0.0467192	0.152296
fca-miR-129-1-3p	735.752	-3.21814	1.62017	1.9863	0.0470005	0.152296
fca-miR-27a-5p	65.7912	-2.13325	1.07965	1.97587	0.0481697	0.154884
fca-miR-361-5p	1047.43	-0.57825	0.294487	1.96358	0.0495786	0.158198
fca-miR-433-5p	8.97473	-3.61857	1.86413	1.94116	0.0522394	0.165425
fca-miR-31-5p	1420.36	-2.21324	1.15858	1.91031	0.0560933	0.176293
fca-miR-30c-2-3p	16.8311	1.15906	0.613546	-1.88911	0.0588766	0.182299
fca-miR-7a-1-3p	587.499	-1.53129	0.810032	1.8904	0.058704	0.182299
fca-miR-204-3p	3.88687	2.47126	1.31148	-1.88433	0.0595197	0.182936
fca-miR-7a-2-3p	6.65879	-3.7822	2.03052	1.86268	0.0625078	0.189335
fca-miR-chrA2_6163-3p	1.90689	-3.41478	1.83045	1.86554	0.0621062	0.189335
fca-miR-660-5p	1372.11	0.670975	0.36196	-1.85373	0.0637781	0.191793
fca-miR-377-5p	5.51112	-2.55051	1.3892	1.83596	0.0663639	0.196739
fca-miR-671-5p	122.881	-0.971002	0.528123	1.83859	0.0659751	0.196739
fca-miR-135a-3p	4.16932	-2.76901	1.52732	1.81298	0.069835	0.205571
fca-miR-296-5p	3.60276	-2.19061	1.22312	1.79101	0.0732925	0.21424
fca-miR-1307-5p	145.424	1.13332	0.638252	-1.77566	0.0757892	0.219999
fca-miR-181b-5p	9143.91	-1.28668	0.729008	1.76498	0.0775675	0.22278
fca-miR-491-3p	5.45062	-1.77444	1.00619	1.76352	0.0778133	0.22278
fca-miR-3548-3p	14.2089	-2.81549	1.60586	1.75326	0.0795568	0.226223
fca-miR-574-3p	868.507	-0.986094	0.564495	1.74686	0.0806614	0.227814
fca-miR-652-3p	390.018	-1.43948	0.828756	1.73692	0.0824008	0.231165
fca-miR-16-5p	8870.31	-0.924685	0.538867	1.71598	0.0861657	0.240115
fca-miR-1-2-5p	1.57735	-3.1482	1.83926	1.71167	0.086958	0.240718
fca-miR-1911-5p	9.94755	-3.21767	1.88865	1.70369	0.0884397	0.243209
fca-miR-1185-5p	2.19744	-2.83092	1.67134	1.69381	0.0903022	0.246708
fca-miR-150-3p	1.73556	-3.17627	1.88057	1.689	0.0912203	0.247598
fca-miR-24-2-5p	151.365	-1.13997	0.681744	1.67214	0.0944976	0.252136
fca-miR-15b-3p	204.85	-1.09975	0.657379	1.67293	0.0943402	0.252136
fca-miR-302d-1-3p	10.8061	-3.38042	2.02287	1.6711	0.0947018	0.252136
fca-miR-329-5p	1.43987	-3.10295	1.86345	1.66516	0.09588	0.253657
fca-miR-23b-5p	9.03421	-1.45762	0.88945	1.63878	0.101258	0.266201
fca-miR-128-2-5p	2.75643	-3.05121	1.87333	1.62876	0.103364	0.270039
fca-miR-340-5p	1016.22	-1.36839	0.844591	1.62018	0.105194	0.273112
fca-miR-325-3p	5.93005	-3.3406	2.07994	1.60611	0.108251	0.277968
fca-miR-376b-3p	75.1308	-1.58325	0.986168	1.60545	0.108394	0.277968
fca-miR-200c-5p	13.6968	-2.64234	1.6525	1.59899	0.109822	0.279565
fca-miR-214-5p	167.559	-1.57108	0.984013	1.5966	0.110355	0.279565
fca-miR-92a-3p	20782.9	-0.90623	0.568946	1.59282	0.1112	0.28001
fca-miR-27b-5p	46.7564	-1.00046	0.633881	1.57831	0.114495	0.282154
fca-miR-323a-5p	1.25496	-2.95193	1.86333	1.58423	0.113142	0.282154
fca-miR-31-3p	222.672	-1.54093	0.97701	1.57719	0.114752	0.282154
fca-miR-381-3p	37.013	-1.53781	0.974158	1.5786	0.114427	0.282154
fca-miR-497-3p	10.272	-1.02583	0.653032	1.57087	0.116214	0.284078
fca-miR-542-5p	749.332	1.34532	0.86306	-1.55878	0.119048	0.287643
fca-miR-chrC2_22423-3p	13.9383	1.35234	0.867255	-1.55934	0.118917	0.287643
fca-miR-100-5p	7533.97	-0.857808	0.553356	1.55019	0.121095	0.288445
fca-miR-chrA3_6354-5p	7.48052	-3.15628	2.03613	1.55014	0.121108	0.288445
fca-miR-660-3p	5.05343	0.897454	0.579483	-1.54871	0.12145	0.288445
fca-miR-1296-5p	9.87254	-1.49388	0.968718	1.54212	0.123045	0.290581
fca-miR-202-5p	93.7524	-1.75393	1.14087	1.53736	0.124205	0.291672
fca-miR-chrB4_16538-5p	2.53429	-2.74926	1.80403	1.52396	0.127519	0.296227
fca-miR-181a-2-3p	14.0782	-1.08249	0.713035	1.51814	0.128979	0.296227
fca-miR-183-3p	8.78095	-2.49444	1.64105	1.52003	0.128504	0.296227
fca-miR-326-3p	52.9571	-1.24542	0.81947	1.51979	0.128565	0.296227
fca-miR-125b-5p	27536.1	-0.862173	0.575519	1.49808	0.134113	0.303023
fca-miR-3548-5p	8.58005	-2.69954	1.79961	1.50007	0.133596	0.303023
fca-miR-320a-3p	5539.58	-1.05994	0.705633	1.50211	0.133069	0.303023
fca-let-7a-1-3p	327.725	-0.877995	0.589962	1.48822	0.136692	0.307189
fca-miR-1185-3p	5.80102	-1.77446	1.19497	1.48494	0.137561	0.307489
fca-miR-148a-5p	40.5185	-1.53515	1.04529	1.46864	0.141931	0.315335
fca-miR-16-2-3p	262.718	-1.11155	0.758087	1.46625	0.14258	0.315335
fca-miR-199-3p	32275.2	-1.29568	0.890102	1.45565	0.14549	0.320078
fca-miR-342-3p	1588.26	-1.02046	0.703183	1.4512	0.146724	0.321103
fca-miR-99a-3p	39.1259	0.812054	0.560893	-1.44779	0.147676	0.321503
fca-miR-218-2-3p	4.50323	-2.06584	1.43994	1.43467	0.151382	0.327863
fca-miR-128-1-5p	13.7172	-1.71596	1.2003	1.42961	0.152828	0.329209
fca-miR-100-3p	21.078	-1.20436	0.845593	1.42428	0.154366	0.329209
fca-miR-chrE3_33972-3p	3.17024	-2.24631	1.57613	1.42521	0.154097	0.329209
fca-miR-139-5p	728.037	-1.31903	0.931673	1.41576	0.156845	0.331118
fca-miR-199b-5p	740.644	-1.36117	0.960817	1.41668	0.156576	0.331118
fca-miR-103-5p	147.512	-0.997556	0.711946	1.40117	0.161164	0.336832
fca-miR-889-5p	2.31999	-2.21179	1.57841	1.40127	0.161132	0.336832
fca-miR-331-3p	620.091	-0.621453	0.446628	1.39143	0.164095	0.341252
fca-miR-664-3p	171.127	-0.949756	0.686153	1.38418	0.166305	0.34244
fca-miR-chrD4_30107-3p	1.51185	-2.80977	2.02818	1.38537	0.16594	0.34244
fca-miR-432-3p	1.82687	-2.84235	2.0668	1.37524	0.169056	0.346399
fca-miR-182-5p	122.703	-1.55109	1.14729	1.35196	0.176387	0.356182
fca-miR-342-5p	37.8227	-1.06424	0.785967	1.35405	0.17572	0.356182
fca-miR-34a-5p	1570.91	-1.11017	0.820711	1.35269	0.176154	0.356182
fca-miR-1251-3p	1.26022	-2.70658	2.01068	1.3461	0.17827	0.356541
fca-miR-7a-3-3p	8.9607	-2.87015	2.13161	1.34647	0.17815	0.356541
fca-miR-3085-5p	3.10478	-2.17986	1.62449	1.34187	0.179638	0.357565
fca-miR-188-3p	6.19797	0.865383	0.649584	-1.33221	0.182791	0.362117
fca-miR-195-3p	40.7928	-0.936502	0.707044	1.32453	0.185326	0.365408
fca-miR-33-5p	2.16714	-1.18544	0.912387	1.29927	0.193851	0.378644
fca-miR-chrE1_31800-3p	3.82912	-1.45461	1.11806	1.30101	0.193254	0.378644
fca-miR-181b-2-3p	1.87093	-1.40636	1.09554	1.28372	0.19924	0.38736
fca-miR-124-5p	57.2126	-2.71382	2.14129	1.26738	0.205019	0.39675
fca-miR-325-5p	2.02611	-2.69151	2.13053	1.26331	0.206479	0.397733
fca-miR-101-3p	4773.46	-0.644066	0.511283	1.25971	0.207775	0.398395
fca-miR-chrE1_32174-3p	5.0002	-1.39818	1.11969	1.24872	0.211768	0.404196
fca-miR-505-5p	7.22997	0.765987	0.619882	-1.2357	0.216571	0.409623
fca-miR-221-3p	2993.12	-1.03343	0.835668	1.23665	0.216217	0.409623
fca-miR-183-5p	156.469	-1.47733	1.20746	1.2235	0.221141	0.410627
fca-miR-199a-5p	5887.15	-1.06064	0.865012	1.22616	0.220138	0.410627
fca-miR-20a-5p	8582.28	-0.806949	0.662193	1.2186	0.222996	0.410627
fca-miR-200a-3p	4303.71	1.56071	1.27007	-1.22885	0.21913	0.410627
fca-miR-219-3p	643.905	-2.63675	2.15581	1.22309	0.221296	0.410627
fca-miR-371-3p	1.83558	-2.60252	2.1354	1.21875	0.222939	0.410627
fca-miR-146b-5p	1518.82	-1.13531	0.935266	1.21389	0.224789	0.411373
fca-miR-335-5p	259.675	-1.30619	1.07889	1.21068	0.226019	0.411373
fca-miR-106a-3p	8.0667	1.06398	0.879464	-1.20981	0.226354	0.411373
fca-miR-185-3p	4.18339	-0.959238	0.802608	1.19515	0.232028	0.419861
fca-miR-18a-5p	291.204	-1.0921	0.921968	1.18453	0.236203	0.425573
fca-miR-592-5p	9.55487	-2.09366	1.77711	1.17813	0.238746	0.428309
fca-miR-214-3p	509.692	-1.11067	0.948742	1.17067	0.24173	0.431808
fca-miR-885-5p	1635.02	-1.6009	1.38947	1.15216	0.249254	0.441475
fca-miR-483-3p	8.95446	-1.44815	1.25516	1.15376	0.248598	0.441475
fca-miR-chrB1_11053-5p	14.7282	-0.987973	0.863593	1.14403	0.252613	0.445537
fca-miR-221-5p	17.8362	-0.992295	0.877405	1.13094	0.258079	0.453264
fca-miR-106a-5p	177.225	0.838737	0.749583	-1.11894	0.263167	0.456186
fca-miR-1251-5p	19.5609	-1.85382	1.66004	1.11673	0.264108	0.456186
fca-miR-193b-5p	21.3128	-1.11612	0.999307	1.11689	0.264039	0.456186
fca-miR-205-3p	1.32895	-2.38015	2.13052	1.11717	0.263921	0.456186
fca-let-7c-5p	3053.21	0.485	0.437148	-1.10946	0.26723	0.45968
fca-miR-139-3p	27.9598	-0.904623	0.823517	1.09849	0.271992	0.465953
fca-miR-188-5p	237.749	0.579648	0.528929	-1.09589	0.273127	0.465988
fca-miR-424-3p	113.581	0.969073	0.901712	-1.0747	0.282508	0.480033
fca-miR-708-5p	219.263	-1.12653	1.05819	1.06458	0.287065	0.483843
fca-miR-15a-3p	87.0602	-0.639767	0.599949	1.06637	0.286257	0.483843
fca-miR-30c-1-3p	16.1527	-0.603198	0.569301	1.05954	0.289353	0.48574
fca-miR-15b-5p	1173	-0.716479	0.678064	1.05665	0.29067	0.486
fca-miR-17-5p	5141.09	-0.616525	0.585911	1.05225	0.292685	0.48742
fca-miR-133a-3p	2585.18	-1.38113	1.31783	1.04803	0.294623	0.4887
fca-miR-18b-3p	4.20025	-1.33178	1.27451	1.04494	0.296051	0.489128
fca-miR-508-3p	9.34897	-1.47913	1.42188	1.04026	0.298218	0.490768
fca-miR-195-5p	2251.84	-0.58675	0.56598	1.0367	0.299877	0.491563
fca-miR-chrE3_34323-5p	3.11308	-2.15026	2.08351	1.03204	0.302055	0.493199
fca-miR-192-3p	97.8789	1.59416	1.54987	-1.02858	0.303679	0.493921
fca-miR-429-3p	1925.58	1.27033	1.2431	-1.02191	0.306824	0.497103
fca-miR-15a-5p	1379.45	-0.560195	0.550326	1.01793	0.30871	0.498227
fca-miR-3085-3p	12.303	-1.43977	1.41835	1.0151	0.310057	0.498476
fca-miR-125b-2-3p	129.52	-0.547399	0.541176	1.0115	0.311777	0.499321
fca-miR-182-3p	1.6109	-1.6069	1.59875	1.00509	0.314851	0.50232
fca-miR-376c-5p	3.74301	-1.30638	1.32086	0.989036	0.322646	0.512157
fca-miR-140-3p	693.359	0.540895	0.54921	-0.98486	0.324693	0.512157
fca-miR-25-3p	3320.6	-0.479772	0.486112	0.986957	0.323664	0.512157
fca-let-7i-5p	1602.3	-0.46572	0.478839	0.972602	0.330751	0.518796
fca-miR-497-5p	307.979	-0.745439	0.767442	0.97133	0.331384	0.518796
fca-miR-193a-5p	169.123	-0.846766	0.875995	0.966633	0.333727	0.520515
fca-miR-574-5p	101.393	-0.815482	0.847865	0.961806	0.336147	0.52234
fca-miR-532-5p	1243.04	0.367937	0.385218	-0.95514	0.339507	0.525038
fca-miR-22-3p	107536	0.620028	0.650344	-0.953385	0.340395	0.525038
fca-miR-181a-5p	32836.6	-0.662536	0.699144	0.947639	0.343313	0.527592
fca-miR-210-5p	6.89261	-0.554714	0.58822	0.943038	0.345661	0.529254
fca-miR-10a-5p	5439.83	1.03187	1.10416	-0.934531	0.35003	0.532859
fca-miR-340-3p	24.6963	-0.719211	0.77045	0.933494	0.350565	0.532859
fca-miR-551b-3p	687.486	1.1125	1.19726	-0.929206	0.352782	0.534287
fca-miR-1306-5p	49.9243	0.508722	0.553488	-0.919121	0.358032	0.534652
fca-miR-24-3p	20545.8	-0.535065	0.580797	0.92126	0.356915	0.534652
fca-miR-708-3p	66.4825	-1.00535	1.08581	0.925897	0.354499	0.534652
fca-miR-chrB1_11053-3p	3.26831	-1.12888	1.22849	0.918915	0.35814	0.534652
fca-miR-423-5p	334.384	-0.698578	0.76965	0.907657	0.364059	0.541554
fca-miR-27a-3p	1448.85	-0.616298	0.686184	0.898154	0.369104	0.547111
fca-miR-185-5p	448.897	-0.502771	0.56318	0.892736	0.371999	0.549454
fca-miR-186-5p	348.85	-0.429218	0.49777	0.862281	0.388533	0.560024
fca-miR-200a-5p	138.263	1.24458	1.43993	-0.864333	0.387405	0.560024
fca-miR-chrD4_31051-5p	9.286	-1.35959	1.55722	0.873083	0.382618	0.560024
fca-miR-197-3p	587.248	-0.472733	0.546238	0.865435	0.3868	0.560024
fca-miR-34a-3p	223.043	-0.710044	0.81775	0.86829	0.385236	0.560024
fca-miR-363-3p	136.754	0.674283	0.773642	-0.87157	0.383443	0.560024
fca-miR-874-3p	1234.82	0.736423	0.84885	-0.867553	0.385639	0.560024
fca-let-7f-5p	21694.1	-0.420304	0.491349	0.855408	0.392325	0.563546
fca-miR-29a-5p	8.75021	-0.574906	0.684026	0.840473	0.400643	0.564252
fca-miR-362-5p	452.792	0.307905	0.367581	-0.83765	0.402227	0.564252
fca-miR-8908n-5p	3.30234	-1.20731	1.4641	0.824606	0.409596	0.564252
fca-miR-chrC2_22423-5p	3.10385	0.647359	0.761988	-0.849565	0.395567	0.564252
fca-let-7c-3p	12.4517	-0.693883	0.82498	0.84109	0.400298	0.564252
fca-miR-10a-3p	18.8599	0.945186	1.13921	-0.829684	0.406717	0.564252
fca-miR-130a-3p	130.443	0.48847	0.590946	-0.82659	0.40847	0.564252
fca-miR-144-3p	5.62912	-0.845948	1.02378	0.826296	0.408636	0.564252
fca-miR-181a-1-3p	32.0078	-0.743696	0.876533	0.848452	0.396186	0.564252
fca-miR-21-3p	1.87425	-0.950531	1.15461	0.823251	0.410365	0.564252
fca-miR-222-3p	429.031	-0.590235	0.697011	0.846809	0.397101	0.564252
fca-miR-337-3p	1.22875	-1.00158	1.2129	0.825769	0.408935	0.564252
fca-miR-6529-3p	4.26872	-0.684959	0.829625	0.825626	0.409016	0.564252
fca-miR-chrC2_23051-3p	73.1414	-0.577831	0.70694	0.817369	0.413718	0.566997
fca-let-7g-3p	662.955	-0.401602	0.500704	0.802074	0.42251	0.568286
fca-miR-106b-3p	94.7518	-0.419934	0.520722	0.806445	0.419986	0.568286
fca-miR-193b-3p	5327.78	-0.816058	1.01127	0.806963	0.419688	0.568286
fca-miR-378-3p	6275.14	0.929851	1.16007	-0.801546	0.422816	0.568286
fca-miR-542-3p	775.24	0.83598	1.04173	-0.80249	0.42227	0.568286
fca-miR-885-3p	25.4354	-1.23622	1.52872	0.808665	0.418708	0.568286
fca-miR-192-5p	2880.45	1.15858	1.46267	-0.792095	0.428305	0.571986
fca-miR-98-3p	26.6515	-0.603516	0.760354	0.79373	0.427352	0.571986
fca-let-7f-3p	53.5384	-0.449873	0.571203	0.787589	0.430937	0.573668
fca-miR-200b-3p	24366	1.03816	1.33772	-0.776067	0.43771	0.580834
fca-miR-140-5p	874.82	0.37922	0.498477	-0.760757	0.446802	0.591023
fca-miR-361-3p	54.1931	-0.269046	0.358959	0.749516	0.453546	0.598051
fca-let-7a-5p	14182.6	-0.220921	0.295978	0.74641	0.45542	0.598634
fca-miR-96-5p	58.4742	-0.83671	1.12962	0.7407	0.458875	0.601285
fca-miR-215-5p	14.3385	-1.11874	1.59418	0.701764	0.482826	0.629678
fca-miR-503-5p	91.6309	0.743564	1.06134	-0.700593	0.483557	0.629678
fca-miR-26a-5p	67892.2	-0.275419	0.396765	0.694162	0.487581	0.631236
fca-miR-365-3p	4146.52	-0.540907	0.779569	0.693854	0.487774	0.631236
fca-miR-1271-3p	4.53255	-0.57454	0.831452	0.691008	0.48956	0.631593
fca-miR-29b-2-5p	168.336	-0.554005	0.808523	0.685206	0.493214	0.632403
fca-miR-375-5p	1.35266	-1.52223	2.21521	0.687172	0.491975	0.632403
fca-miR-151-3p	1412.04	0.205854	0.302078	-0.681462	0.49558	0.633493
fca-miR-383-5p	7.19966	0.876039	1.31774	-0.664805	0.506175	0.641987
fca-miR-424-5p	1144.51	0.743226	1.12366	-0.661432	0.508336	0.641987
fca-miR-216a-3p	2.62631	-1.48025	2.21724	0.66761	0.504382	0.641987
fca-miR-295-3p	1.34857	-1.45524	2.21633	0.656598	0.511439	0.641987
fca-miR-chrB2_13690-3p	6.23596	0.560446	0.852322	-0.657553	0.510826	0.641987
fca-miR-chrUn_JH409706_38826-3p	6.96121	0.459663	0.698032	-0.658513	0.510209	0.641987
fca-miR-190a-5p	89.3359	-0.425482	0.660105	0.644567	0.519208	0.649787
fca-miR-99b-3p	20.856	0.446309	0.697095	-0.640241	0.522016	0.651352
fca-miR-505-3p	539.257	0.348356	0.547311	-0.636488	0.524459	0.651807
fca-miR-802-3p	5.75869	-1.40813	2.2179	0.634891	0.5255	0.651807
fca-miR-27b-3p	8068.87	-0.307226	0.491809	0.624686	0.532177	0.658136
fca-miR-143-5p	67.0851	0.507185	0.822876	-0.616356	0.53766	0.662955
fca-miR-chrE3_33897-3p	4.62658	0.498562	0.828042	-0.602098	0.547109	0.672622
fca-miR-24-1-5p	152.958	-0.241716	0.412905	0.585403	0.558277	0.683377
fca-miR-9851-5p	1.79652	-0.721644	1.2354	0.584139	0.559127	0.683377
fca-miR-1249-3p	391.849	0.432755	0.75359	-0.574258	0.565793	0.689509
fca-miR-18b-5p	63.749	-0.489255	0.863566	0.566552	0.571018	0.693854
fca-miR-193a-3p	278.945	-0.498627	0.943792	0.528323	0.597275	0.723655
fca-let-7g-5p	3200.88	0.181294	0.34985	-0.518206	0.604315	0.730068
fca-miR-181b-1-3p	3.81231	-0.514725	1.0081	0.510588	0.60964	0.734378
fca-miR-378-5p	2436.02	0.542635	1.0706	-0.506852	0.612259	0.735414
fca-miR-532-3p	367.674	0.227431	0.454158	-0.500775	0.61653	0.738422
fca-miR-17-3p	17.8573	-0.336078	0.690349	0.486823	0.626384	0.741723
fca-miR-18a-3p	21.7395	-0.321096	0.650475	0.493633	0.621566	0.741723
fca-miR-374b-3p	4.67754	-0.376219	0.77265	0.48692	0.626315	0.741723
fca-miR-9851-3p	40.9825	-0.301849	0.614468	0.491237	0.623259	0.741723
fca-miR-93-5p	4147.56	-0.318017	0.659583	0.482149	0.6297	0.743544
fca-miR-99a-5p	33203.5	0.223623	0.469941	-0.475855	0.634178	0.746722
fca-miR-200b-5p	166.365	0.650736	1.39684	-0.465862	0.641315	0.753004
fca-let-7e-5p	2072.21	0.284688	0.618598	-0.460214	0.645362	0.753524
fca-miR-30b-5p	11087.1	0.235834	0.511461	-0.461099	0.644727	0.753524
fca-miR-106b-5p	4600.67	0.254663	0.575822	-0.44226	0.658301	0.764361
fca-miR-26b-5p	4548.95	0.204216	0.459603	-0.444332	0.656802	0.764361
fca-miR-191-3p	10.8328	0.255251	0.592545	-0.430771	0.666635	0.771893
fca-miR-514-5p	10.6013	-0.491799	1.19403	0.411881	0.680427	0.785686
fca-miR-26a-2-3p	8.06319	-0.276465	0.710457	0.389137	0.697175	0.800602
fca-miR-383-3p	21.15	-0.623314	1.59874	0.389878	0.696627	0.800602
fca-miR-20b-5p	437.044	0.34079	0.893468	-0.381424	0.702889	0.804952
fca-let-7e-3p	63.3275	-0.289686	0.774342	0.374106	0.708325	0.808962
fca-miR-126-5p	4725.21	-0.242327	0.662397	0.365834	0.714489	0.809705
fca-miR-502-5p	24.2513	0.120502	0.332107	-0.36284	0.716724	0.809705
fca-miR-328-3p	469.739	0.235941	0.64715	-0.364585	0.715422	0.809705
fca-miR-502-3p	289.401	0.12692	0.348538	-0.364149	0.715747	0.809705
fca-miR-93-3p	77.1397	0.164557	0.45726	-0.359877	0.718939	0.810018
fca-miR-8908n-3p	25.1235	-0.494334	1.41703	0.348851	0.727201	0.817124
fca-miR-874-5p	154.486	0.312105	0.933023	-0.334509	0.737995	0.82703
fca-miR-99b-5p	704.707	0.216435	0.654494	-0.33069	0.740879	0.828041
fca-miR-152-5p	3.64041	-0.322783	1.01537	0.317898	0.750562	0.836626
fca-miR-191-5p	8414.23	-0.139604	0.465409	0.299961	0.764207	0.849115
fca-miR-98-5p	416.845	0.173192	0.581503	-0.297836	0.765829	0.849115
fca-miR-374a-5p	823.19	0.143349	0.504901	-0.283915	0.776476	0.856377
fca-miR-148b-3p	1398.35	0.132625	0.46474	-0.285375	0.775357	0.856377
fca-miR-20a-3p	28.4529	-0.179626	0.683014	0.26299	0.792558	0.864985
fca-miR-26b-3p	24.005	0.148379	0.55389	-0.267886	0.788787	0.864985
fca-miR-503-3p	104.051	-0.312539	1.16339	0.268645	0.788203	0.864985
fca-miR-514-3p	8.10411	-0.355886	1.34599	0.264404	0.791469	0.864985
fca-let-7i-3p	1587.21	0.0815653	0.317502	-0.256897	0.797258	0.867849
fca-miR-506-3p	16.5562	-0.381406	1.5043	0.253544	0.799847	0.868406
fca-miR-22-5p	533.031	-0.205456	0.829999	0.247537	0.804493	0.871186
fca-miR-1307-3p	14.9338	0.181058	0.748303	-0.241958	0.808813	0.873602
fca-miR-450b-5p	180.175	0.254686	1.07675	-0.236532	0.81302	0.873751
fca-miR-chrX_38640-3p	2.12199	-0.354877	1.50125	0.236388	0.813132	0.873751
fca-miR-507a-3p	19.3748	0.27589	1.2096	-0.228084	0.819581	0.878423
fca-miR-1306-3p	3.76661	-0.164645	0.746981	0.220413	0.825549	0.882556
fca-miR-143-3p	38432.1	0.155113	0.712827	-0.217603	0.827738	0.882639
fca-miR-chrF2_35515-3p	7.32996	-0.138605	0.653466	0.212107	0.832024	0.884951
fca-miR-6529-5p	10.3308	-0.124557	0.623547	0.199756	0.841671	0.89294
fca-miR-chrC1_18846-5p	15.5684	0.137049	0.752455	-0.182137	0.855476	0.905288
fca-miR-582-5p	75.0604	0.17892	1.12165	-0.159515	0.873263	0.921778
fca-miR-1301-3p	54.7263	0.122034	0.801	-0.152353	0.878909	0.9254
fca-miR-151-5p	4667.25	0.102606	0.710626	-0.144388	0.885194	0.928281
fca-miR-chrE3_34145-5p	13.3687	-0.117652	0.821264	0.143258	0.886087	0.928281
fca-miR-126-3p	15007.9	-0.0903166	0.661196	0.136596	0.89135	0.931461
fca-miR-423-3p	683.199	0.0736161	0.565819	-0.130105	0.896483	0.934489
fca-miR-30b-3p	7.51434	0.0835588	0.658434	-0.126905	0.899015	0.934797
fca-miR-152-3p	438.138	-0.0854378	0.707624	0.120739	0.903898	0.936344
fca-miR-23b-3p	8031.31	-0.0546784	0.458063	0.119369	0.904983	0.936344
fca-miR-186-3p	2.57056	0.0922514	0.856566	-0.107699	0.914234	0.94358
fca-miR-130a-5p	11.5798	-0.0656135	0.638626	0.102742	0.918168	0.945306
fca-miR-184-3p	12.5062	-0.110314	1.37591	0.0801748	0.936098	0.961398
fca-miR-210-3p	954.544	-0.0483638	0.721488	0.0670334	0.946555	0.969755
fca-miR-26a-1-3p	1.85148	-0.0418214	0.911367	0.0458886	0.963399	0.984599
fca-miR-133a-5p	3.36306	0.042466	1.47534	-0.0287839	0.977037	0.988454
fca-miR-590-5p	28.8072	-0.00978743	0.479793	0.0203993	0.983725	0.988454
fca-miR-103-3p	1988.2	0.020403	0.617541	-0.0330392	0.973643	0.988454
fca-miR-1343-3p	219.651	-0.0236923	0.750829	0.0315549	0.974827	0.988454
fca-miR-190a-3p	2.82273	0.0165193	0.724636	-0.0227967	0.981812	0.988454
fca-miR-374a-3p	53.2811	-0.0168638	0.474263	0.0355579	0.971635	0.988454
fca-miR-590-3p	344.162	0.0168822	0.723418	-0.0233367	0.981382	0.988454
fca-miR-101a-5p	666.257	-0.00543275	0.507772	0.0106992	0.991463	0.993841
fca-miR-499-5p	408.635	-0.00330526	0.74869	0.00441473	0.996478	0.996478
fca-miR-122-5p	4.42867	0.035464	1.36379	-0.0260041	NA	NA
fca-miR-153-1-5p	0.380849	-1.65362	2.05277	0.805553	0.4205	NA
fca-miR-206-5p	0.513948	-1.15344	2.21481	0.520785	0.602517	NA
fca-miR-216a-5p	2.3815	-1.98554	1.41943	1.39884	NA	NA
fca-miR-376a-2-5p	0.793479	-2.59939	1.81766	1.43007	0.152696	NA
fca-miR-3958-5p	1.20452	-2.66288	2.01667	1.32044	0.186689	NA
fca-miR-506-5p	0.419527	-1.16163	2.21483	0.52448	0.599945	NA
fca-miR-508-5p	1.07124	-0.206411	1.62746	0.12683	0.899075	NA
fca-miR-802-5p	6.43709	0.0833783	1.87477	-0.0444739	NA	NA
fca-miR-chrB2_13690-5p	1.00279	-0.0665799	1.3504	0.0493037	0.960677	NA
fca-miR-chrC2_23695-5p	8.16914	3.66686	1.46061	-2.5105	NA	NA
fca-miR-chrX_38640-5p	0.607075	-0.388465	1.86942	0.2078	0.835386	NA
fca-miR-chrX_38642-5p	0.0147939	0.0264357	2.2143	-0.0119386	0.990475	NA
fca-miR-122-3p	1.20945	0.987481	1.12548	-0.877391	NA	NA
fca-miR-134-3p	1.1519	-2.3221	1.5457	1.5023	0.133021	NA
fca-miR-202-3p	0.887161	-1.4013	2.21539	0.632527	0.527042	NA
fca-miR-206-3p	4.89654	-1.25231	1.87948	0.666308	NA	NA
fca-miR-208b-3p	0.800828	-1.00723	2.1862	0.460724	0.644997	NA
fca-miR-215-3p	0.0413051	-0.0439834	2.21437	0.0198627	0.984153	NA
fca-miR-299a-1-3p	0.437124	-2.09788	1.85812	1.12904	0.258883	NA
fca-miR-375-3p	625.016	-4.11699	1.22077	3.37246	NA	NA
fca-miR-507b-3p	0.576676	-1.23094	2.18099	0.564396	0.572484	NA
fca-miR-582-3p	0.504384	1.66968	1.98532	-0.841015	0.400339	NA
fca-miR-chrX_38642-3p	0.674222	-0.803406	1.83465	0.437906	0.661455	NA

## Sheet: Liver
miRNA	baseMean	log2FoldChange	lfcSE	stat	pvalue	padj
fca-miR-122-3p	1725.57	13.1677	0.772537	-17.0448	3.82202e-65	1.48677e-62
fca-miR-3548-5p	44.0618	8.52182	0.777777	-10.9566	6.17538e-28	1.20111e-25
fca-miR-3548-3p	77.4415	7.50112	1.02902	-7.2896	3.10883e-13	4.03112e-11
fca-miR-483-3p	19.7917	5.2373	0.812819	-6.44337	1.1685e-10	1.13636e-08
fca-miR-708-5p	219.263	-5.91464	1.1509	5.13915	2.75982e-07	2.14714e-05
fca-miR-505-3p	539.257	1.81941	0.374319	-4.86059	1.17039e-06	7.58803e-05
fca-miR-138-2-5p	538.143	-6.41388	1.35554	4.73159	2.22763e-06	0.000123792
fca-miR-101b-5p	10.0078	2.91713	0.627674	-4.64752	3.35943e-06	0.000163352
fca-miR-138-1-5p	255.296	-7.06355	1.5327	4.60858	4.05434e-06	0.000175238
fca-miR-127-3p	1560.68	-4.49263	0.997896	4.5021	6.7285e-06	0.000261739
fca-miR-708-3p	66.4825	-6.26151	1.39758	4.48024	7.45579e-06	0.000263664
fca-miR-218-5p	1335.24	-4.41566	1.0034	4.40068	1.07915e-05	0.000349823
fca-miR-335-5p	259.675	-4.70221	1.07822	4.36107	1.29428e-05	0.000364713
fca-miR-31-3p	222.672	-4.25607	0.977186	4.35544	1.32802e-05	0.000364713
fca-miR-376c-3p	681.932	-3.86381	0.88969	4.34287	1.40635e-05	0.000364713
fca-miR-148a-3p	2896.01	3.32666	0.768534	-4.32858	1.50073e-05	0.000364864
fca-miR-148a-5p	40.5185	3.3055	0.768929	-4.29883	1.71701e-05	0.000392893
fca-miR-299a-5p	1091.37	-4.5937	1.07803	4.26119	2.0334e-05	0.000439441
fca-miR-410-3p	920.098	-6.06758	1.43031	4.24214	2.21399e-05	0.000453285
fca-miR-200c-3p	8827.84	-5.955	1.44865	4.11072	3.94428e-05	0.000767162
fca-miR-181c-5p	383.257	-5.20254	1.27114	4.09281	4.26174e-05	0.000789437
fca-miR-409-3p	131.732	-5.19869	1.29646	4.0099	6.07446e-05	0.00107408
fca-miR-205-5p	19187.1	-6.78996	1.7258	3.93438	8.34112e-05	0.00129788
fca-miR-31-5p	1420.36	-4.43274	1.1256	3.93811	8.21254e-05	0.00129788
fca-miR-889-3p	193.342	-4.82831	1.22303	3.94782	7.88673e-05	0.00129788
fca-miR-487a-5p	143.207	-6.73084	1.71913	3.91527	9.03047e-05	0.0013511
fca-miR-375-3p	625.016	3.97721	1.04349	-3.81146	0.000138146	0.00199033
fca-miR-10b-5p	10994.9	-4.67325	1.23641	3.77969	0.000157026	0.00218154
fca-miR-149-5p	590.61	-4.48885	1.19742	3.74876	0.000177708	0.00238373
fca-miR-374a-3p	53.2811	1.39785	0.381252	-3.66648	0.000245909	0.00318862
fca-miR-335-3p	94.8002	-4.87438	1.33309	3.65644	0.000255742	0.00320915
fca-miR-409-5p	41.7237	-5.5432	1.524	3.63726	0.000275556	0.00334973
fca-miR-485-5p	64.1468	-5.91773	1.64576	3.59573	0.00032348	0.00346727
fca-miR-132-3p	662.436	-5.44029	1.51299	3.59572	0.000323494	0.00346727
fca-miR-133a-3p	2585.18	-4.60593	1.28274	3.5907	0.000329792	0.00346727
fca-miR-153-3p	98.4171	-6.26	1.73527	3.60751	0.000309146	0.00346727
fca-miR-3959-3p	51.8588	-5.10829	1.41601	3.60752	0.000309137	0.00346727
fca-miR-192-5p	7124.8	4.88181	1.36255	-3.58286	0.000339853	0.00347903
fca-miR-342-3p	1588.26	-2.3123	0.646979	3.57399	0.000351579	0.00350677
fca-miR-194-5p	3646.51	4.52902	1.28237	-3.53176	0.000412809	0.0039265
fca-miR-363-3p	136.754	-2.70039	0.764747	3.53109	0.000413847	0.0039265
fca-miR-379-5p	678.243	-3.64919	1.03541	3.52439	0.000424462	0.00393133
fca-miR-181d-5p	100.902	-4.39352	1.25	3.51482	0.000440057	0.00398098
fca-miR-138-1-3p	50.2612	-5.66111	1.62225	3.48966	0.00048364	0.00427582
fca-miR-105-5p	123.835	-6.33288	1.82383	3.4723	0.00051601	0.00446062
fca-miR-802-5p	6.43709	5.03433	1.45942	-3.44954	0.000561551	0.00474877
fca-miR-382-5p	68.2155	-5.35278	1.55691	3.43808	0.000585861	0.00484893
fca-miR-411-5p	534.523	-3.56147	1.04005	3.42431	0.000616352	0.00499502
fca-miR-135b-5p	361.483	-5.47382	1.60931	3.40136	0.000670525	0.00532315
fca-miR-124-3p	5555.19	-6.60279	1.952	3.38257	0.000718109	0.00554246
fca-miR-433-3p	89.68	-6.04558	1.78899	3.37932	0.000726646	0.00554246
fca-miR-34c-5p	185.471	-4.90462	1.45985	3.35969	0.000780313	0.0057272
fca-miR-193b-3p	5327.78	2.84647	0.847134	-3.36012	0.000779096	0.0057272
fca-miR-20b-5p	437.044	-2.81635	0.842953	3.34106	0.000834605	0.00582993
fca-miR-128-3p	8227.69	-4.19585	1.25643	3.33951	0.00083927	0.00582993
fca-miR-543-3p	34.0445	-5.24058	1.56873	3.34065	0.000835819	0.00582993
fca-miR-323a-3p	72.9749	-5.38304	1.61494	3.33328	0.000858275	0.00585735
fca-miR-376a-3p	133.12	-3.53529	1.08588	3.25569	0.00113119	0.00758675
fca-miR-380-3p	48.6482	-4.93247	1.54267	3.19736	0.0013869	0.00914417
fca-miR-106a-5p	231.146	-2.71331	0.851004	3.18836	0.00143082	0.00927646
fca-miR-411-3p	110.518	-3.91579	1.23217	3.17797	0.0014831	0.0094578
fca-miR-193b-5p	21.3128	2.68941	0.849774	-3.16485	0.00155162	0.00973514
fca-miR-628-5p	569.623	-3.45744	1.09654	3.15305	0.00161574	0.00996686
fca-miR-365-3p	4146.52	2.0704	0.657533	-3.14873	0.00163979	0.00996686
fca-miR-381-5p	41.0802	-3.64458	1.19551	3.04856	0.0022994	0.013761
fca-miR-487b-3p	102.293	-3.45457	1.13706	3.03816	0.00238028	0.0139528
fca-miR-551a-3p	40.5561	-3.60459	1.18757	3.03527	0.00240318	0.0139528
fca-miR-183-5p	156.469	-3.66371	1.22854	2.98217	0.00286211	0.016373
fca-miR-485-3p	65.397	-4.72832	1.60097	2.95341	0.00314282	0.0177182
fca-miR-127a-5p	25.6291	-4.02997	1.37105	2.93933	0.00328923	0.0180213
fca-miR-342-5p	37.8227	-2.74592	0.933459	2.94166	0.00326459	0.0180213
fca-miR-193a-5p	169.123	2.23753	0.765519	-2.9229	0.00346791	0.0184797
fca-miR-192-3p	218.457	4.38956	1.50109	-2.92425	0.0034529	0.0184797
fca-miR-10b-3p	55.6225	-4.56436	1.56677	2.91323	0.00357705	0.0188037
fca-miR-182-5p	122.703	-3.41224	1.18124	2.8887	0.00386843	0.0200643
fca-miR-9851-3p	40.9825	1.5596	0.541244	-2.88151	0.00395778	0.0202576
fca-miR-656-3p	63.5788	-4.13489	1.44449	2.86252	0.00420282	0.0212324
fca-miR-196b-5p	140.557	-4.53379	1.59221	2.84748	0.00440675	0.0215456
fca-miR-495-5p	35.4544	-4.49784	1.58056	2.84573	0.00443098	0.0215456
fca-let-7e-3p	63.3275	-2.31564	0.8128	2.84897	0.00438606	0.0215456
fca-miR-100-5p	7533.97	-1.46767	0.520879	2.81768	0.00483723	0.0232306
fca-miR-204-5p	5593.82	-2.82863	1.0184	2.77752	0.00547754	0.0256718
fca-miR-487a-3p	47.2964	-4.45464	1.60358	2.77793	0.00547064	0.0256718
fca-miR-432-5p	48.6212	-3.42434	1.23896	2.76389	0.00571171	0.0264507
fca-miR-99b-5p	704.707	-1.68388	0.610207	2.75952	0.00578872	0.0264919
fca-miR-337-5p	19.4631	-3.83626	1.39213	2.75567	0.00585716	0.0264934
fca-miR-128-1-5p	13.7172	-4.12258	1.51228	2.72607	0.00640936	0.0286575
fca-miR-376b-3p	75.1308	-2.83326	1.04076	2.7223	0.00648293	0.0286575
fca-miR-138-2-3p	68.6708	-5.33155	1.97572	2.69853	0.00696469	0.0304412
fca-miR-219-5p	2716.65	-4.05347	1.52943	2.65031	0.00804191	0.0347589
fca-miR-495-3p	74.1434	-3.41787	1.29716	2.63488	0.00841667	0.0359789
fca-let-7e-5p	2072.21	-1.50323	0.575647	2.61137	0.00901792	0.0381301
fca-miR-487b-5p	38.4389	-4.2426	1.63143	2.60054	0.00930775	0.0389324
fca-miR-184-3p	19.1348	-4.39302	1.69246	2.59565	0.00944128	0.0390708
fca-miR-323b-3p	48.3366	-4.66674	1.80532	2.585	0.00973799	0.0398745
fca-miR-196a-5p	154.51	-4.13664	1.60915	2.5707	0.0101492	0.0407181
fca-miR-654-3p	68.2669	-2.75647	1.07232	2.57056	0.0101534	0.0407181
fca-miR-532-3p	367.674	-1.09304	0.428946	2.54819	0.0108284	0.042982
fca-miR-329-3p	17.7074	-3.68189	1.45315	2.53373	0.0112855	0.0443442
fca-miR-132-5p	89.4565	-4.67542	1.8523	2.52411	0.011599	0.0446734
fca-miR-1-3p	301.089	-3.02442	1.19777	2.52504	0.0115684	0.0446734
fca-miR-27a-5p	65.7912	-2.87083	1.15489	2.48581	0.0129256	0.0487927
fca-miR-376a-5p	44.9619	-3.28168	1.3219	2.48254	0.0130448	0.0487927
fca-miR-582-5p	75.0604	-2.88241	1.15951	2.48588	0.0129231	0.0487927
fca-miR-652-5p	161.228	-1.60554	0.65141	2.46472	0.0137122	0.0508005
fca-miR-383-3p	21.15	-4.39744	1.78762	2.45994	0.0138959	0.0509953
fca-miR-382-3p	72.0703	-3.47015	1.41321	2.45551	0.0140683	0.0511456
fca-miR-99b-3p	20.856	-2.22931	0.909941	2.44995	0.0142876	0.0514617
fca-miR-299a-1-5p	25.6045	-3.04631	1.24649	2.44392	0.0145288	0.0518503
fca-miR-125b-1-3p	25.9757	-2.37023	0.975951	2.42864	0.0151557	0.0535961
fca-miR-493-5p	12.6275	-3.16978	1.32427	2.39361	0.0166834	0.0584671
fca-miR-370-3p	21.6787	-3.65031	1.52998	2.38586	0.0170392	0.0591808
fca-miR-381-3p	37.013	-2.5875	1.08717	2.38003	0.0173112	0.0595936
fca-miR-3959-5p	6.77305	-3.28893	1.38851	2.36868	0.0178518	0.0609153
fca-miR-374a-5p	823.19	1.06658	0.454165	-2.34845	0.0188519	0.0637685
fca-miR-125b-5p	27536.1	-1.29431	0.555215	2.33118	0.0197439	0.0660945
fca-miR-96-5p	58.4742	-2.75722	1.18568	2.32543	0.0200492	0.0660945
fca-miR-3085-3p	12.303	-3.86501	1.65981	2.32859	0.0198808	0.0660945
fca-miR-34a-5p	1570.91	1.7672	0.765187	-2.30951	0.0209155	0.0678012
fca-miR-505-5p	7.22997	1.55863	0.673989	-2.31254	0.0207477	0.0678012
fca-miR-1-1-5p	29.5036	-2.94286	1.29668	2.26954	0.0232357	0.0740045
fca-miR-100-3p	21.078	-2.35477	1.03879	2.26684	0.0233999	0.0740045
fca-miR-222-3p	429.031	1.45685	0.641944	-2.26943	0.0232424	0.0740045
fca-miR-221-3p	2993.12	1.74622	0.781996	-2.23303	0.0255468	0.0801427
fca-miR-181b-5p	9143.91	-1.59117	0.71965	2.21103	0.0270339	0.0833549
fca-miR-656-5p	13.0939	-3.86731	1.75088	2.20878	0.0271896	0.0833549
fca-miR-101-3p	4773.46	1.0513	0.476035	-2.20844	0.0272136	0.0833549
fca-miR-3958-3p	13.4126	-3.87659	1.7754	2.1835	0.0289987	0.088129
fca-miR-chrC2_22423-3p	13.9383	1.86838	0.863456	-2.16383	0.030477	0.0919036
fca-miR-423-3p	683.199	1.10714	0.519795	-2.12995	0.0331761	0.099273
fca-miR-22-3p	107536	1.28429	0.6087	-2.10989	0.0348678	0.103539
fca-miR-486-3p	57.9799	-2.4592	1.17513	2.09271	0.0363753	0.107197
fca-miR-181a-2-3p	14.0782	-2.09958	1.00812	2.08266	0.0372822	0.109044
fca-miR-379-3p	14.6252	-2.70853	1.32264	2.04781	0.0405784	0.117799
fca-miR-200c-5p	13.6968	-3.78183	1.85542	2.03826	0.0415236	0.11965
fca-miR-383-5p	7.19966	-3.25708	1.60196	2.03318	0.0420339	0.120229
fca-miR-29b-2-5p	168.336	-1.62614	0.804497	2.02131	0.0432478	0.122799
fca-let-7g-5p	3200.88	0.652133	0.323156	-2.01801	0.04359	0.122873
fca-miR-1185-3p	5.80102	-3.015	1.50184	2.00754	0.0446922	0.12418
fca-miR-195-3p	40.7928	-1.56337	0.77782	2.00994	0.0444375	0.12418
fca-miR-144-5p	175.372	1.48715	0.742564	-2.00272	0.0452072	0.12472
fca-miR-299a-3p	8.55884	-2.64907	1.33073	1.99069	0.0465155	0.127426
fca-miR-150-5p	2172.38	-2.15177	1.08404	1.98496	0.0471494	0.12826
fca-miR-130b-5p	35.8966	-1.86421	0.946403	1.96979	0.048863	0.131088
fca-miR-29b-3p	1786.68	-1.64447	0.83406	1.97164	0.0486503	0.131088
fca-miR-193a-3p	278.945	1.75602	0.893347	-1.96566	0.0493376	0.131454
fca-miR-758-3p	11.0078	-3.02079	1.53936	1.96237	0.0497199	0.131572
fca-miR-493-3p	7.8951	-2.55628	1.30701	1.95583	0.0504857	0.132695
fca-miR-chrA2_6163-5p	9.79516	-3.45665	1.78729	1.93402	0.0531103	0.137733
fca-miR-chrD4_31051-5p	9.286	-3.4258	1.77119	1.93418	0.0530916	0.137733
fca-miR-1251-5p	19.5609	-3.54136	1.83787	1.92689	0.0539938	0.139097
fca-miR-200b-3p	24366	-2.57696	1.34161	1.92079	0.0547578	0.140137
fca-miR-7-5p	243.852	-2.06824	1.10323	1.87471	0.0608325	0.153661
fca-miR-26a-2-3p	8.06319	1.35739	0.723604	-1.87587	0.0606729	0.153661
fca-miR-1307-3p	14.9338	1.38762	0.743689	-1.86586	0.0620608	0.155753
fca-miR-140-5p	874.82	-0.898742	0.483331	1.85947	0.0629599	0.156996
fca-miR-7a-1-3p	587.499	-1.50526	0.820721	1.83407	0.0666438	0.165124
fca-miR-497-5p	307.979	-1.38652	0.761692	1.82032	0.0687104	0.169167
fca-miR-374b-5p	1822.78	1.12835	0.625335	-1.80439	0.0711708	0.174122
fca-miR-655-3p	5.57298	-2.90987	1.6288	1.78651	0.0740162	0.179952
fca-miR-183-3p	8.78095	-3.28758	1.84617	1.78076	0.0749518	0.181095
fca-miR-377-5p	5.51112	-2.89311	1.63228	1.77243	0.0763234	0.18327
fca-miR-181a-5p	32836.6	-1.20004	0.683793	1.75498	0.0792625	0.18916
fca-miR-1249-3p	391.849	-1.27659	0.742499	1.71932	0.0855568	0.202313
fca-miR-130b-3p	29.7303	-1.77827	1.03514	1.7179	0.0858142	0.202313
fca-miR-34c-3p	7.55337	-3.13526	1.83581	1.70784	0.0876667	0.204206
fca-miR-6715a-3p	5.1406	-2.78715	1.6305	1.70938	0.0873807	0.204206
fca-miR-491-5p	61.3047	-1.53049	0.899045	1.70235	0.0886902	0.20536
fca-miR-134-5p	5.53583	-2.11956	1.26454	1.67616	0.0937072	0.215693
fca-miR-378-5p	2436.02	1.72682	1.03921	-1.66167	0.0965793	0.220996
fca-miR-221-5p	17.8362	1.41057	0.867239	-1.62651	0.103842	0.232152
fca-miR-140-3p	693.359	-0.886181	0.543792	1.62963	0.103179	0.232152
fca-miR-151-3p	1412.04	0.472495	0.289522	-1.63198	0.102683	0.232152
fca-miR-18b-3p	4.20025	-2.53314	1.55566	1.62834	0.103454	0.232152
fca-miR-507a-3p	19.3748	-2.15787	1.33682	1.61419	0.106487	0.236704
fca-miR-551b-3p	687.486	-1.93869	1.20812	1.60472	0.108556	0.239932
fca-miR-215-5p	14.3385	-2.8288	1.77644	1.5924	0.111294	0.239969
fca-miR-380-5p	5.40386	-2.77864	1.7467	1.59079	0.111656	0.239969
fca-miR-chrC2_22423-5p	3.10385	1.41706	0.887597	-1.59652	0.110374	0.239969
fca-miR-378-3p	6275.14	1.81531	1.14052	-1.59165	0.111463	0.239969
fca-miR-628-3p	19.3124	-1.53717	0.963692	1.59509	0.110693	0.239969
fca-let-7a-2-3p	7.24178	-1.81671	1.14466	1.58712	0.112485	0.240421
fca-miR-296-5p	3.60276	-2.34742	1.48927	1.57622	0.114974	0.244398
fca-miR-18b-5p	63.749	-1.39707	0.893363	1.56384	0.117856	0.248451
fca-miR-200a-3p	4303.71	-2.02369	1.29512	1.56255	0.118158	0.248451
fca-miR-103-5p	147.512	-1.12808	0.729825	1.54568	0.122182	0.255531
fca-miR-1301-3p	54.7263	-1.28538	0.834679	1.53997	0.123567	0.257046
fca-miR-1911-5p	9.94755	-3.13788	2.07352	1.51331	0.130202	0.268882
fca-miR-93-3p	77.1397	-0.741271	0.490393	1.51159	0.130639	0.268882
fca-miR-23b-5p	9.03421	-1.78407	1.18974	1.49956	0.13373	0.273794
fca-miR-195-5p	2251.84	-0.833862	0.559115	1.49139	0.135858	0.276284
fca-miR-6529-3p	4.26872	-1.8755	1.26147	1.48677	0.137077	0.276284
fca-miR-92a-3p	20782.9	-0.851922	0.572084	1.48916	0.136446	0.276284
fca-miR-126-5p	4725.21	0.943661	0.639098	-1.47655	0.139796	0.277451
fca-miR-106a-3p	8.0667	-1.84084	1.24422	1.47951	0.139004	0.277451
fca-miR-chrE3_33897-3p	4.62658	-1.88885	1.2788	1.47705	0.139663	0.277451
fca-miR-199b-5p	740.644	-1.42588	0.970359	1.46944	0.141714	0.279832
fca-miR-506-3p	16.5562	-2.40175	1.64038	1.46415	0.143154	0.281247
fca-miR-1306-5p	49.9243	-0.872327	0.605973	1.43955	0.149995	0.293207
fca-miR-190a-5p	89.3359	-0.967207	0.678652	1.42519	0.154103	0.29973
fca-miR-331-5p	40.099	0.645874	0.455567	-1.41773	0.156268	0.30243
fca-miR-26b-5p	4548.95	0.62079	0.443612	-1.3994	0.161693	0.309223
fca-miR-1271-3p	4.53255	-1.75907	1.25427	1.40247	0.160775	0.309223
fca-miR-130a-3p	130.443	-0.845647	0.606115	1.39519	0.162958	0.309223
fca-miR-340-3p	24.6963	-1.20934	0.866235	1.39609	0.162687	0.309223
fca-miR-124-5p	57.2126	-3.22586	2.32221	1.38913	0.164793	0.309684
fca-miR-200a-5p	138.263	-2.05619	1.47947	1.38981	0.164587	0.309684
fca-miR-24-2-5p	151.365	-0.975782	0.707186	1.37981	0.167646	0.31353
fca-miR-302d-1-3p	10.8061	-2.95532	2.21082	1.33675	0.181304	0.336521
fca-miR-429-3p	1925.58	-1.68762	1.26354	1.33563	0.181669	0.336521
fca-let-7c-3p	12.4517	-1.33552	1.00461	1.32939	0.183719	0.338705
fca-miR-27b-5p	46.7564	-0.922288	0.696432	1.32431	0.185402	0.340194
fca-miR-592-5p	9.55487	-2.58029	1.95533	1.31962	0.186963	0.341448
fca-miR-chrE1_32174-3p	5.0002	-1.87154	1.42234	1.31582	0.188236	0.342167
fca-miR-22-5p	533.031	1.05697	0.812345	-1.30113	0.193213	0.346359
fca-miR-219-3p	643.905	-3.04223	2.33783	1.30131	0.193153	0.346359
fca-miR-615-3p	4.73646	-2.50619	1.91985	1.30541	0.191754	0.346359
fca-miR-143-5p	67.0851	-1.10571	0.85238	1.29721	0.19456	0.347173
fca-miR-101a-5p	666.257	-0.642297	0.499452	1.28601	0.198441	0.352094
fca-miR-885-3p	25.4354	1.96556	1.53076	-1.28404	0.199128	0.352094
fca-miR-196b-3p	12.437	-2.53155	1.98063	1.27816	0.201194	0.354138
fca-miR-133a-5p	3.36306	-2.16664	1.71559	1.26291	0.206621	0.361584
fca-miR-24-1-5p	152.958	-0.537581	0.426289	1.26107	0.207283	0.361584
fca-miR-664-3p	131.93	-0.641795	0.510493	1.25721	0.208679	0.362393
fca-miR-200b-5p	166.365	-1.78243	1.42181	1.25364	0.209973	0.362516
fca-miR-34a-3p	223.043	1.01392	0.809919	-1.25188	0.210614	0.362516
fca-miR-1306-3p	3.76661	-1.49724	1.2148	1.23249	0.217765	0.373174
fca-miR-449-5p	4.10951	-2.35393	1.91824	1.22713	0.219773	0.374964
fca-miR-106b-5p	4600.67	-0.683666	0.566679	1.20644	0.227646	0.385019
fca-miR-20a-5p	8582.28	-0.80216	0.664311	1.20751	0.227237	0.385019
fca-miR-chrE3_33972-3p	3.17024	-2.12848	1.77168	1.20139	0.229601	0.386644
fca-miR-433-5p	8.97473	-2.44069	2.04659	1.19256	0.233041	0.390745
fca-miR-206-3p	4.89654	-2.42844	2.05824	1.17986	0.238056	0.397441
fca-miR-129-2-3p	511.986	-1.57952	1.35224	1.16807	0.242777	0.40359
fca-miR-chrA3_6354-5p	7.48052	-2.58915	2.22252	1.16496	0.244034	0.403954
fca-miR-885-5p	1635.02	1.62002	1.40704	-1.15137	0.24958	0.410383
fca-miR-24-3p	20545.8	-0.664582	0.577756	1.15028	0.250028	0.410383
fca-miR-3085-5p	3.10478	-2.07376	1.81885	1.14015	0.254226	0.412058
fca-miR-423-5p	334.384	0.875548	0.765348	-1.14399	0.252629	0.412058
fca-miR-27a-3p	1448.85	-0.78201	0.685368	1.14101	0.253867	0.412058
fca-miR-350-5p	19.5108	-0.991216	0.875613	1.13203	0.257624	0.414073
fca-miR-502-3p	289.401	0.393336	0.347723	-1.13118	0.25798	0.414073
fca-miR-7a-2-3p	6.65879	-2.49789	2.21138	1.12956	0.258663	0.414073
fca-miR-449-3p	5.34923	-2.40826	2.15065	1.11979	0.262805	0.418981
fca-miR-130a-5p	11.5798	-0.913364	0.825274	1.10674	0.268406	0.426164
fca-miR-514-3p	8.10411	-1.68884	1.53937	1.09709	0.2726	0.431062
fca-let-7a-5p	14182.6	-0.319008	0.292213	1.0917	0.274966	0.433043
fca-miR-361-3p	54.1931	0.418936	0.387965	-1.07983	0.280219	0.437771
fca-miR-508-3p	9.34897	-1.71798	1.58961	1.08075	0.279807	0.437771
fca-miR-23b-3p	8031.31	-0.483198	0.449556	1.07483	0.282449	0.43949
fca-miR-6715a-5p	3.34066	-2.07462	1.94001	1.06939	0.284896	0.441531
fca-miR-16-1-3p	89.1596	-0.593779	0.559019	1.06218	0.288154	0.443051
fca-miR-590-3p	344.162	0.758711	0.713715	-1.06305	0.287762	0.443051
fca-miR-7a-3-3p	8.9607	-2.46401	2.33942	1.05326	0.292223	0.447539
fca-miR-2387-5p	6.54261	-1.3048	1.24723	1.04616	0.295488	0.450764
fca-miR-376c-5p	3.74301	-1.63086	1.57592	1.03487	0.300732	0.45465
fca-miR-491-3p	5.45062	-1.33944	1.29465	1.0346	0.300856	0.45465
fca-miR-chrE3_33626-3p	31.7924	-1.00337	0.971194	1.03313	0.301542	0.45465
fca-miR-660-3p	5.05343	-1.09338	1.06443	1.0272	0.304328	0.457079
fca-miR-325-3p	5.93005	-2.2856	2.27348	1.00533	0.314738	0.470896
fca-miR-146b-5p	1518.82	0.940455	0.942521	-0.997808	0.318372	0.4709
fca-miR-135a-3p	4.16932	-1.71565	1.71831	0.998452	0.31806	0.4709
fca-miR-503-3p	104.051	-1.1836	1.18377	0.999849	0.317384	0.4709
fca-miR-574-3p	868.507	0.574589	0.579688	-0.991204	0.321586	0.473852
fca-let-7f-5p	21694.1	0.477661	0.488258	-0.978298	0.327927	0.474214
fca-miR-6529-5p	10.3308	-0.81274	0.826336	0.983547	0.325339	0.474214
fca-miR-93-5p	4147.56	-0.643805	0.654935	0.983006	0.325604	0.474214
fca-miR-218-2-3p	4.50323	-1.62283	1.65038	0.983308	0.325456	0.474214
fca-miR-chrUn_JH409706_38826-3p	6.96121	-0.968219	0.987421	0.980554	0.326813	0.474214
fca-miR-590-5p	28.8072	0.501706	0.516964	-0.970487	0.331804	0.476951
fca-miR-874-3p	1234.82	-0.829793	0.855856	0.969548	0.332272	0.476951
fca-miR-8908n-3p	25.1235	-1.41737	1.48525	0.954297	0.339933	0.486154
fca-miR-652-3p	390.018	-0.809347	0.855938	0.945567	0.344369	0.490695
fca-miR-210-3p	954.544	0.66936	0.713827	-0.937706	0.348395	0.49462
fca-miR-139-5p	520.19	0.715991	0.804324	-0.890178	0.373371	0.523879
fca-miR-532-5p	1243.04	-0.345835	0.389332	0.888278	0.374391	0.523879
fca-let-7f-3p	53.5384	0.525221	0.58826	-0.892839	0.371943	0.523879
fca-miR-181a-1-3p	32.0078	-0.832438	0.933528	0.891712	0.372547	0.523879
fca-miR-155-5p	1373.93	0.805014	0.909048	-0.885557	0.375856	0.524043
fca-miR-514-5p	10.6013	-1.17169	1.32701	0.882953	0.377262	0.524125
fca-miR-18a-5p	291.204	-0.81567	0.939809	0.86791	0.385443	0.531979
fca-miR-30c-5p	19029.5	-0.495423	0.571072	0.867532	0.385651	0.531979
fca-miR-191-5p	8414.23	0.395297	0.459471	-0.860331	0.389607	0.533746
fca-miR-chrC2_23695-5p	8.16914	-1.61859	1.88163	0.860205	0.389676	0.533746
fca-miR-30c-2-3p	16.8311	0.61729	0.722103	-0.85485	0.392634	0.535911
fca-let-7i-3p	1587.21	-0.267709	0.315408	0.848772	0.396008	0.538626
fca-miR-1296-5p	6.90602	0.729179	0.869045	-0.839058	0.401437	0.540342
fca-miR-361-5p	1047.43	0.262931	0.312099	-0.842459	0.399531	0.540342
fca-miR-204-3p	3.88687	-1.4169	1.68648	0.84015	0.400824	0.540342
fca-miR-8908n-5p	3.30234	-1.40941	1.68658	0.835662	0.403345	0.541038
fca-miR-17-5p	5141.09	-0.489236	0.590663	0.828284	0.40751	0.544746
fca-miR-chrC2_23051-3p	73.1414	-0.606868	0.735281	0.825354	0.40917	0.545094
fca-miR-574-5p	101.393	0.702904	0.857886	-0.819344	0.41259	0.545982
fca-miR-660-5p	1372.11	-0.316098	0.386377	0.818108	0.413296	0.545982
fca-miR-126-3p	15007.9	0.535173	0.655214	-0.816791	0.414048	0.545982
fca-miR-18a-3p	21.7395	-0.59548	0.743299	0.801131	0.423056	0.554994
fca-miR-302b-3p	2.90162	-1.29905	1.6239	0.799957	0.423736	0.554994
fca-miR-135a-5p	4061.32	-1.10392	1.39081	0.793729	0.427353	0.557854
fca-miR-10a-3p	18.8599	-0.971784	1.23167	0.788998	0.430113	0.559579
fca-miR-874-5p	154.486	-0.741544	0.945163	0.784567	0.432707	0.561077
fca-miR-chrF2_35515-3p	7.32996	-0.696718	0.894735	0.778686	0.436164	0.563681
fca-miR-chrE3_33626-5p	109.927	-0.735425	0.950601	0.773642	0.439142	0.56565
fca-miR-152-5p	3.64041	0.849673	1.12112	-0.757878	0.448524	0.574848
fca-miR-188-5p	237.749	-0.414267	0.547476	0.756685	0.449238	0.574848
fca-miR-152-3p	438.138	0.529731	0.705164	-0.751217	0.452522	0.577151
fca-miR-chrE3_34323-5p	3.11308	-1.69763	2.28407	0.743247	0.457332	0.579486
fca-miR-33-3p	26.5269	0.434161	0.583769	-0.743721	0.457046	0.579486
fca-miR-10a-5p	5439.83	-0.826506	1.12453	0.734978	0.462353	0.583946
fca-miR-30b-5p	11087.1	0.364677	0.508782	-0.716764	0.47352	0.593399
fca-miR-185-3p	4.18339	-0.814692	1.13743	0.716258	0.473832	0.593399
fca-miR-25-3p	3320.6	-0.350868	0.490507	0.715316	0.474414	0.593399
fca-miR-210-5p	6.89261	0.505407	0.716438	-0.705443	0.480534	0.599128
fca-miR-1307-5p	145.424	0.477089	0.68173	-0.699821	0.484039	0.599653
fca-miR-503-5p	91.6309	-0.76258	1.08929	0.700068	0.483885	0.599653
fca-miR-1343-3p	219.651	-0.523815	0.756911	0.692044	0.48891	0.603765
fca-miR-30c-1-3p	16.1527	-0.47667	0.702516	0.678518	0.497443	0.612359
fca-miR-15a-3p	87.0602	0.416397	0.61763	-0.674186	0.500193	0.613802
fca-miR-chrB1_11053-5p	14.7282	0.609148	0.907282	-0.671398	0.501967	0.614041
fca-miR-106b-3p	94.7518	-0.364316	0.546666	0.666434	0.505134	0.615978
fca-miR-486-5p	113.635	-0.739339	1.13584	0.650917	0.5151	0.626169
fca-miR-326-3p	37.3761	0.408857	0.643928	-0.634942	0.525466	0.63678
fca-miR-542-5p	749.332	-0.565997	0.902344	0.627252	0.530494	0.639709
fca-miR-26b-3p	24.005	0.378088	0.603765	-0.626218	0.531172	0.639709
fca-miR-374b-3p	4.67754	0.559252	0.906886	-0.616673	0.53745	0.645272
fca-miR-216a-3p	5.09081	-1.50153	2.45999	0.61038	0.54161	0.648266
fca-let-7i-5p	1602.3	-0.285163	0.485031	0.587928	0.556581	0.66211
fca-miR-chrC1_18846-5p	15.5684	0.474772	0.806473	-0.588702	0.556061	0.66211
fca-miR-99a-5p	33203.5	-0.27238	0.469204	0.580515	0.561567	0.666005
fca-miR-185-5p	448.897	0.329242	0.570252	-0.577362	0.563695	0.666479
fca-miR-450b-5p	180.175	0.624761	1.08683	-0.574849	0.565394	0.666479
fca-miR-362-3p	107.034	0.249127	0.438966	-0.567532	0.570353	0.670294
fca-miR-186-5p	348.85	0.279568	0.505268	-0.553306	0.580054	0.6776
fca-miR-15b-3p	204.85	-0.381627	0.687559	0.555046	0.578863	0.6776
fca-let-7c-5p	3053.21	-0.234269	0.446621	0.524538	0.599905	0.698691
fca-miR-15a-5p	1379.45	0.286849	0.557958	-0.514105	0.607179	0.705052
fca-miR-362-5p	452.792	0.191706	0.376011	-0.509842	0.610162	0.706408
fca-miR-502-5p	24.2513	0.200699	0.420078	-0.477766	0.632817	0.729285
fca-miR-chrB1_11053-3p	3.26831	0.632834	1.33239	-0.474961	0.634815	0.729285
fca-miR-chrE1_31800-3p	3.82912	-0.640173	1.35076	0.473935	0.635546	0.729285
fca-miR-191-3p	10.8328	-0.334665	0.750071	0.446178	0.655468	0.749933
fca-miR-129-1-3p	735.752	0.742012	1.69793	-0.43701	0.662104	0.755303
fca-miR-328-3p	469.739	-0.282843	0.651988	0.433817	0.664422	0.755731
fca-miR-29a-3p	7215.48	-0.276385	0.651493	0.424233	0.671396	0.761437
fca-miR-202-5p	93.7524	0.486533	1.1779	-0.413051	0.679569	0.76607
fca-miR-16-2-3p	262.718	-0.321885	0.783998	0.410569	0.681389	0.76607
fca-miR-20a-3p	28.4529	-0.308411	0.741535	0.415909	0.677477	0.76607
fca-miR-424-5p	1144.51	-0.458496	1.14237	0.401356	0.688158	0.771451
fca-miR-125b-2-3p	129.52	-0.212532	0.56409	0.376769	0.706345	0.789174
fca-miR-143-3p	38432.1	-0.267461	0.714161	0.37451	0.708025	0.789174
fca-miR-499-5p	408.635	0.27833	0.752354	-0.369945	0.711423	0.790696
fca-miR-29a-5p	8.75021	0.279385	0.793177	-0.352235	0.724662	0.803115
fca-miR-320a-3p	5539.58	0.24878	0.726801	-0.342294	0.732129	0.806794
fca-miR-497-3p	10.272	-0.275717	0.804833	0.342576	0.731917	0.806794
fca-miR-188-3p	6.19797	-0.297688	0.908926	0.327517	0.743277	0.816765
fca-miR-671-5p	122.881	0.169395	0.563597	-0.30056	0.76375	0.836898
fca-miR-375-5p	3.96127	-0.715187	2.44151	0.292928	0.769577	0.840769
fca-miR-197-3p	587.248	-0.161286	0.555628	0.290276	0.771605	0.840769
fca-miR-15b-5p	1173	-0.19244	0.69078	0.278584	0.780564	0.848155
fca-miR-17-3p	17.8573	-0.211874	0.773714	0.27384	0.784208	0.84974
fca-miR-16-5p	8870.31	-0.136367	0.562024	0.242636	0.808288	0.873335
fca-let-7a-1-3p	327.725	-0.147185	0.613741	0.239816	0.810473	0.873335
fca-miR-542-3p	775.24	-0.250983	1.06226	0.236272	0.813222	0.873876
fca-miR-21-5p	40198.6	-0.180506	0.803101	0.224761	0.822165	0.878632
fca-miR-26a-5p	67892.2	-0.0901478	0.399566	0.225614	0.821501	0.878632
fca-miR-148b-3p	1398.35	0.099441	0.466357	-0.213229	0.831148	0.885799
fca-miR-340-5p	1016.22	0.178501	0.873482	-0.204356	0.838076	0.890742
fca-miR-30b-3p	7.51434	-0.16646	0.843918	0.197247	0.843635	0.894207
fca-miR-199-3p	32275.2	0.176866	0.915478	-0.193195	0.846806	0.89513
fca-miR-802-3p	5.75869	-0.441973	2.45837	0.179783	0.857323	0.903791
fca-miR-199a-5p	5887.15	-0.126553	0.884761	0.143037	0.886261	0.931772
fca-miR-98-5p	416.845	0.0762028	0.586761	-0.12987	0.896669	0.935132
fca-miR-chrE3_34145-5p	13.3687	0.121303	0.895578	-0.135446	0.892259	0.935132
fca-miR-144-3p	5.62912	0.148755	1.1437	-0.130065	0.896515	0.935132
fca-miR-331-3p	620.091	-0.0584782	0.463982	0.126035	0.899704	0.935788
fca-miR-214-5p	167.559	0.123163	1.01926	-0.120836	0.903821	0.937563
fca-miR-98-3p	26.6515	-0.0826596	0.811932	0.101806	0.918911	0.950681
fca-miR-1271-5p	121.421	0.0309002	0.383155	-0.0806467	0.935723	0.958003
fca-let-7g-3p	662.955	0.0393851	0.508818	-0.0774051	0.938301	0.958003
fca-miR-103-3p	1988.2	0.0482002	0.619265	-0.0778345	0.93796	0.958003
fca-miR-139-3p	27.9598	-0.0723288	0.87445	0.0827135	0.934079	0.958003
fca-miR-181b-1-3p	3.81231	-0.0982493	1.19885	0.0819531	0.934684	0.958003
fca-miR-214-3p	509.692	-0.0556223	0.971344	0.0572633	0.954335	0.971823
fca-miR-350-3p	789.261	-0.0231139	0.46211	0.0500181	0.960108	0.975149
fca-miR-151-5p	4667.25	0.0293661	0.713325	-0.0411679	0.967162	0.97721
fca-miR-chrB2_13690-3p	6.23596	0.0431211	1.01075	-0.0426625	0.965971	0.97721
fca-miR-27b-3p	8068.87	-0.0142985	0.495398	0.0288626	0.976974	0.984567
fca-miR-129-5p	210.892	0.0321198	1.43642	-0.022361	0.98216	0.986758
fca-miR-424-3p	113.581	0.0184699	0.933904	-0.0197771	0.984221	0.986758
fca-miR-99a-3p	39.1259	-0.00117708	0.629878	0.00186874	0.998509	0.998509
fca-miR-1-2-5p	1.57735	-1.13932	1.97214	0.577709	0.56346	NA
fca-miR-1185-5p	2.19744	-1.66594	1.81113	0.919834	0.35766	NA
fca-miR-122-5p	21561.8	16.239	0.843531	-19.2512	NA	NA
fca-miR-128-2-5p	2.75643	-1.80703	2.02606	0.891892	0.372451	NA
fca-miR-153-1-5p	0.380849	0.276765	2.2157	-0.124911	0.900594	NA
fca-miR-206-5p	0.513948	0.0766829	2.46063	-0.0311639	0.975139	NA
fca-miR-216a-5p	2.3815	-1.85604	1.63063	1.13823	0.255023	NA
fca-miR-323a-5p	1.25496	-0.939899	2.0111	0.467355	0.640246	NA
fca-miR-325-5p	2.02611	-0.628365	2.33063	0.269611	0.787459	NA
fca-miR-329-5p	1.43987	-1.10153	2.01343	0.547089	0.584318	NA
fca-miR-33-5p	2.16714	-0.799815	1.2621	0.633718	0.526265	NA
fca-miR-370-5p	2.80514	-1.95227	1.84833	1.05624	0.29086	NA
fca-miR-376a-2-5p	0.793479	-0.504962	1.95856	0.257824	0.796543	NA
fca-miR-3958-5p	1.20452	-0.850649	2.19105	0.388238	0.69784	NA
fca-miR-506-5p	0.419527	0.0570274	2.46063	-0.023176	0.98151	NA
fca-miR-508-5p	1.07124	-0.852116	1.81921	0.468399	0.639499	NA
fca-miR-543-5p	1.3674	-0.288156	1.68178	0.17134	0.863957	NA
fca-miR-758-5p	1.30057	-1.10232	1.69541	0.650176	0.515579	NA
fca-miR-889-5p	2.31999	-1.76314	1.76325	0.999935	0.317342	NA
fca-miR-9851-5p	1.79652	-0.0686421	1.46811	0.0467553	0.962708	NA
fca-miR-chrB2_13690-5p	1.00279	0.6859	1.54128	-0.445019	0.656306	NA
fca-miR-chrB4_16538-5p	2.53429	-0.732649	1.94048	0.37756	0.705757	NA
fca-miR-chrE3_34060-5p	1.09407	0.929059	2.44957	-0.379275	0.704484	NA
fca-miR-chrX_38640-5p	0.607075	-0.249708	2.02995	0.123012	0.902098	NA
fca-miR-chrX_38642-5p	0.0147939	0.966671	2.46074	-0.392838	0.694439	NA
fca-miR-1251-3p	1.26022	-0.890723	2.18545	0.407569	0.68359	NA
fca-miR-134-3p	1.1519	-1.00147	1.6775	0.597	0.550507	NA
fca-miR-150-3p	1.73556	-1.21561	2.02362	0.60071	0.548033	NA
fca-miR-181b-2-3p	1.87093	0.00776849	1.31733	-0.00589713	0.995295	NA
fca-miR-181c-3p	2.38864	-1.83504	1.66771	1.10034	0.271185	NA
fca-miR-182-3p	1.6109	-1.30857	1.78384	0.733565	0.463214	NA
fca-miR-186-3p	2.57056	-0.0910347	1.20233	0.0757151	0.939646	NA
fca-miR-190a-3p	2.82273	-0.523845	1.12373	0.466165	0.641097	NA
fca-miR-202-3p	0.887161	-0.356783	2.46056	0.145	0.884711	NA
fca-miR-205-3p	1.32895	-0.828963	2.32628	0.356347	0.721581	NA
fca-miR-208b-3p	0.800828	-0.390296	2.39672	0.162846	0.87064	NA
fca-miR-215-3p	0.0413051	0.900058	2.46073	-0.365768	0.714538	NA
fca-miR-21-3p	1.87425	-1.5523	1.44707	1.07272	0.283397	NA
fca-miR-26a-1-3p	1.85148	1.08383	1.07248	-1.01058	0.312217	NA
fca-miR-295-3p	1.34857	-0.672415	2.46052	0.273282	0.784637	NA
fca-miR-296-3p	1.98752	-1.49498	1.79706	0.831902	0.405464	NA
fca-miR-299a-1-3p	0.437124	0.0163437	1.99862	-0.00817751	0.993475	NA
fca-miR-337-3p	1.22875	-0.995676	1.45273	0.685383	0.493102	NA
fca-miR-371-3p	1.83558	-1.13131	2.33441	0.484624	0.627943	NA
fca-miR-432-3p	1.82687	-1.20696	2.25007	0.536411	0.591675	NA
fca-miR-507b-3p	0.576676	-0.15912	2.38567	0.0666979	0.946822	NA
fca-miR-582-3p	0.504384	-0.0357813	2.24701	0.0159239	0.987295	NA
fca-miR-chrA2_6163-3p	1.90689	-1.40738	1.97462	0.712733	0.476011	NA
fca-miR-chrD4_30107-3p	1.51185	-1.05951	2.20665	0.480145	0.631124	NA
fca-miR-chrE2_33458-3p	1.72469	-0.672533	1.3457	0.499763	0.617242	NA
fca-miR-chrE3_34060-3p	2.23029	0.695255	2.32983	-0.298414	0.765387	NA
fca-miR-chrX_38640-3p	2.12199	-0.687155	1.71033	0.401768	0.687854	NA
fca-miR-chrX_38642-3p	0.674222	-0.326741	1.98792	0.164363	0.869446	NA

## Sheet: lung
miRNA	baseMean	log2FoldChange	lfcSE	stat	pvalue	padj
fca-miR-885-5p	1635.02	-7.34833	1.5799	4.65112	3.30129e-06	0.0012875
fca-miR-708-3p	66.4825	-5.42034	1.24612	4.34978	1.36277e-05	0.00265739
fca-miR-126-3p	15007.9	2.36519	0.568978	-4.15691	3.22577e-05	0.0041935
fca-miR-708-5p	219.263	-4.78903	1.18492	4.04165	5.30767e-05	0.00517497
fca-miR-135a-5p	4061.32	-6.01902	1.55663	3.86669	0.000110324	0.00860526
fca-miR-10b-5p	10994.9	-5.48259	1.4668	3.73779	0.000185644	0.0120669
fca-miR-10b-3p	55.6225	-6.05535	1.66536	3.63605	0.000276852	0.0144307
fca-miR-129-1-3p	735.752	-6.84113	1.89046	3.61876	0.000296015	0.0144307
fca-miR-335-3p	94.8002	-4.97109	1.3884	3.58046	0.000342996	0.0148632
fca-miR-885-3p	25.4354	-6.91119	1.98143	3.48799	0.000486672	0.0189802
fca-miR-132-3p	662.436	-5.72931	1.74785	3.27793	0.00104573	0.0370759
fca-miR-1251-5p	19.5609	-6.18352	2.05655	3.00675	0.00264057	0.0735586
fca-miR-129-5p	210.892	-4.92098	1.62459	3.02905	0.00245323	0.0735586
fca-miR-195-5p	2251.84	1.72238	0.570172	-3.02081	0.00252101	0.0735586
fca-miR-105-5p	123.835	-5.63738	1.94842	2.89331	0.0038121	0.0782484
fca-miR-126-5p	4725.21	1.96212	0.66419	-2.95415	0.0031353	0.0782484
fca-miR-192-5p	4796.53	-5.23458	1.77885	2.94269	0.00325378	0.0782484
fca-miR-335-5p	259.675	-3.61046	1.24705	2.89521	0.00378911	0.0782484
fca-miR-874-5p	154.486	-3.07564	1.05877	2.90492	0.00367348	0.0782484
fca-miR-551b-3p	687.486	-3.93875	1.3904	2.83282	0.00461392	0.0899715
fca-miR-196a-5p	154.51	-5.0671	1.82436	2.77746	0.0054785	0.0971189
fca-miR-192-3p	218.457	-5.36679	1.923	2.79084	0.00525717	0.0971189
fca-miR-194-5p	3646.51	-4.75436	1.73115	2.74636	0.0060261	0.0999081
fca-miR-874-3p	1234.82	-2.65219	0.968034	2.73977	0.00614819	0.0999081
fca-miR-129-2-3p	511.986	-4.0702	1.54822	2.62895	0.00856499	0.133614
fca-miR-193b-5p	21.3128	-3.07089	1.18234	2.59729	0.00939615	0.138299
fca-miR-139-3p	27.9598	-2.48096	0.957595	2.59083	0.00957456	0.138299
fca-miR-378-5p	2436.02	-3.11426	1.23326	2.52521	0.0115628	0.150316
fca-miR-135a-3p	4.16932	-4.91182	1.94488	2.52551	0.0115529	0.150316
fca-miR-193b-3p	5327.78	-2.95694	1.16531	2.53747	0.0111658	0.150316
fca-miR-128-3p	8227.69	-3.78386	1.5074	2.51018	0.0120669	0.151809
fca-miR-133a-3p	2585.18	-3.81229	1.54071	2.47437	0.0133471	0.162667
fca-miR-149-5p	590.61	-3.52281	1.43029	2.46301	0.0137778	0.162828
fca-miR-135b-5p	361.483	-4.48349	1.84409	2.43128	0.0150456	0.167651
fca-miR-215-5p	14.3385	-4.69967	1.9248	2.44163	0.0146209	0.167651
fca-miR-196b-5p	140.557	-4.30985	1.79703	2.39832	0.0164703	0.178428
fca-miR-331-5p	40.099	-1.15533	0.486568	2.37446	0.0175747	0.181483
fca-miR-592-5p	9.55487	-5.14708	2.16976	2.37219	0.017683	0.181483
fca-miR-132-5p	89.4565	-4.7701	2.04532	2.3322	0.0196902	0.184044
fca-miR-139-5p	728.037	-2.55152	1.09025	2.3403	0.019268	0.184044
fca-miR-205-5p	19187.1	-4.6936	2.02232	2.3209	0.0202921	0.184044
fca-miR-chrD4_31051-5p	9.286	-4.39028	1.89139	2.32119	0.0202767	0.184044
fca-miR-196b-3p	12.437	-5.0683	2.1812	2.32363	0.0201454	0.184044
fca-miR-383-5p	7.19966	-3.70125	1.63566	2.26285	0.0236447	0.209578
fca-miR-340-3p	24.6963	-2.01233	0.895776	2.24647	0.0246739	0.21384
fca-miR-202-5p	93.7524	-3.01311	1.34903	2.23354	0.0255131	0.216307
fca-miR-219-5p	2716.65	-3.9154	1.79075	2.18646	0.028782	0.2245
fca-miR-3085-5p	3.10478	-4.44449	2.02914	2.19033	0.0285004	0.2245
fca-miR-3085-3p	12.303	-3.74889	1.69686	2.20931	0.0271534	0.2245
fca-miR-433-3p	89.68	-4.15726	1.90053	2.18742	0.0287118	0.2245
fca-miR-130b-5p	35.8966	-2.17748	1.01012	2.15567	0.0311093	0.235056
fca-miR-487b-5p	38.4389	-3.66912	1.70441	2.15272	0.0313408	0.235056
fca-miR-487a-5p	143.207	-3.85872	1.81991	2.12029	0.0339819	0.23826
fca-miR-497-5p	307.979	1.80532	0.847674	-2.12973	0.0331941	0.23826
fca-miR-582-5p	75.0604	-2.76596	1.30619	2.11757	0.0342117	0.23826
fca-miR-551a-3p	40.5561	2.31107	1.08992	-2.1204	0.0339722	0.23826
fca-miR-628-5p	569.623	-2.76907	1.31901	2.09935	0.0357863	0.244854
fca-miR-299a-1-5p	25.6045	-2.53789	1.23656	2.05237	0.0401336	0.252453
fca-miR-380-5p	5.40386	-3.85412	1.8736	2.05706	0.0396804	0.252453
fca-miR-433-5p	8.97473	-4.59605	2.23767	2.05394	0.0399814	0.252453
fca-miR-124-3p	5555.19	-4.59953	2.23696	2.05615	0.0397683	0.252453
fca-miR-506-3p	16.5562	-3.6804	1.7792	2.06856	0.038587	0.252453
fca-miR-374b-3p	4.67754	-1.90169	0.931461	2.04163	0.0411887	0.254245
fca-miR-7a-1-3p	587.499	-1.97009	0.967494	2.03628	0.0417223	0.254245
fca-miR-410-3p	920.098	-3.40987	1.69906	2.00691	0.0447589	0.268553
fca-miR-1911-5p	9.94755	-4.47432	2.25347	1.98552	0.0470865	0.270381
fca-miR-377-5p	5.51112	-3.33352	1.67889	1.98555	0.0470837	0.270381
fca-miR-1306-3p	3.76661	-1.83654	0.925202	1.98501	0.0471434	0.270381
fca-miR-507a-3p	19.3748	-2.80045	1.42325	1.96764	0.0491092	0.277573
fca-miR-491-5p	61.3047	-1.94347	1.01063	1.92303	0.0544763	0.297555
fca-miR-514-5p	10.6013	-2.72426	1.42112	1.91698	0.055241	0.297555
fca-miR-206-3p	4.89654	-4.33006	2.26856	1.90873	0.0562972	0.297555
fca-miR-323a-3p	72.9749	-3.21765	1.67415	1.92195	0.0546116	0.297555
fca-miR-383-3p	21.15	-3.58333	1.87857	1.90747	0.0564591	0.297555
fca-miR-27a-3p	1448.85	1.46132	0.773106	-1.8902	0.0587316	0.305404
fca-miR-221-3p	2993.12	-1.84122	0.984164	1.87085	0.0613665	0.310817
fca-miR-483-3p	8.95446	-2.82148	1.50734	1.87183	0.0612294	0.310817
fca-miR-514-3p	8.10411	-3.00087	1.61112	1.8626	0.0625185	0.312592
fca-miR-656-5p	13.0939	-3.36465	1.82069	1.84801	0.0646004	0.318913
fca-miR-130a-3p	130.443	1.22274	0.665894	-1.83624	0.0663227	0.323323
fca-miR-365-3p	4146.52	-1.65756	0.907063	1.8274	0.0676402	0.325675
fca-miR-204-5p	5593.82	-2.2518	1.24018	1.8157	0.0694158	0.330148
fca-miR-378-3p	6275.14	-2.46109	1.36773	1.7994	0.0719554	0.337909
fca-miR-chrE3_33626-3p	31.7924	-1.925	1.0729	1.79421	0.0727804	0.337909
fca-miR-20b-5p	437.044	-1.82581	1.04161	1.75287	0.0796247	0.362285
fca-miR-299a-5p	1091.37	-2.35216	1.34307	1.75133	0.0798884	0.362285
fca-miR-361-5p	1047.43	-0.620265	0.356712	1.73884	0.0820628	0.367089
fca-miR-411-3p	110.518	-2.42214	1.39646	1.73449	0.0828303	0.367089
fca-miR-191-5p	8414.23	-0.90635	0.534013	1.69724	0.089651	0.377256
fca-miR-31-5p	1420.36	-2.38631	1.39222	1.71403	0.0865232	0.377256
fca-miR-323b-3p	48.3366	-3.28285	1.93609	1.6956	0.089961	0.377256
fca-miR-382-3p	72.0703	-2.70118	1.59246	1.69623	0.0898426	0.377256
fca-miR-chrB2_13690-3p	6.23596	-1.76183	1.03499	1.70226	0.0887062	0.377256
fca-let-7g-3p	662.955	-0.977478	0.581161	1.68194	0.0925804	0.38411
fca-miR-30c-5p	19029.5	-1.10678	0.665394	1.66334	0.0962443	0.392982
fca-miR-495-5p	35.4544	-2.67163	1.60855	1.6609	0.096734	0.392982
fca-miR-128-1-5p	13.7172	-2.32596	1.43187	1.62442	0.104286	0.404343
fca-miR-181c-5p	383.257	-2.46237	1.50431	1.63688	0.101656	0.404343
fca-miR-7-5p	243.852	-2.1066	1.29905	1.62164	0.10488	0.404343
fca-miR-chrC2_23695-5p	8.16914	-3.3138	2.0479	1.61814	0.105632	0.404343
fca-miR-18b-3p	4.20025	-2.53172	1.54334	1.64042	0.100918	0.404343
fca-miR-491-3p	5.45062	-1.92324	1.19005	1.6161	0.106074	0.404343
fca-miR-chrUn_JH409706_38826-3p	6.96121	-1.34906	0.836471	1.6128	0.106788	0.404343
fca-miR-374b-5p	1822.78	-1.22636	0.769039	1.59466	0.110788	0.414788
fca-miR-382-5p	68.2155	-2.53959	1.6	1.58724	0.112459	0.414788
fca-miR-485-5p	64.1468	-2.68573	1.69373	1.58568	0.112811	0.414788
fca-miR-370-3p	21.6787	-2.42996	1.53665	1.58134	0.113801	0.414788
fca-miR-138-2-3p	68.6708	-3.38202	2.15277	1.57101	0.116181	0.419541
fca-miR-188-3p	6.19797	1.14901	0.734621	-1.56409	0.117797	0.421476
fca-miR-23b-5p	9.03421	-1.61259	1.05547	1.52784	0.126552	0.440671
fca-miR-31-3p	222.672	-1.79763	1.1711	1.535	0.124784	0.440671
fca-miR-8908n-3p	25.1235	-2.55564	1.67069	1.52969	0.126093	0.440671
fca-miR-106a-5p	231.146	-1.55306	1.03639	1.49853	0.133996	0.441099
fca-miR-122-5p	4.42867	-2.51604	1.66022	1.51548	0.12965	0.441099
fca-miR-1271-5p	121.421	-0.617206	0.416409	1.48221	0.138285	0.441099
fca-miR-379-5p	678.243	-1.92819	1.27794	1.50883	0.131342	0.441099
fca-miR-449-5p	4.10951	2.86605	1.90741	-1.50258	0.132946	0.441099
fca-miR-30b-3p	7.51434	-1.14234	0.77426	1.47539	0.140108	0.441099
fca-miR-485-3p	65.397	-2.56305	1.71308	1.49616	0.134611	0.441099
fca-miR-486-3p	57.9799	-1.99251	1.32913	1.49911	0.133846	0.441099
fca-miR-497-3p	10.272	1.05963	0.718452	-1.47487	0.140247	0.441099
fca-miR-543-3p	34.0445	-2.30138	1.55289	1.48199	0.138342	0.441099
fca-miR-656-3p	63.5788	-2.38867	1.57016	1.52129	0.128186	0.441099
fca-miR-chrE3_33897-3p	4.62658	-1.50367	1.01805	1.47701	0.139673	0.441099
fca-miR-21-5p	40198.6	1.34929	0.919959	-1.46669	0.142461	0.444477
fca-miR-98-3p	26.6515	-1.30428	0.895692	1.45617	0.145344	0.449875
fca-miR-1271-3p	4.53255	-1.42164	0.980944	1.44926	0.147265	0.452231
fca-let-7a-1-3p	327.725	-1.01596	0.70774	1.4355	0.151144	0.453433
fca-miR-106a-3p	8.0667	-1.56959	1.09293	1.43613	0.150965	0.453433
fca-miR-7a-2-3p	6.65879	-3.44115	2.38727	1.44146	0.149456	0.453433
fca-miR-155-5p	1373.93	-1.50973	1.07212	1.40817	0.15908	0.46034
fca-miR-1301-3p	54.7263	-1.33666	0.939548	1.42267	0.154833	0.46034
fca-miR-130b-3p	29.7303	-1.58282	1.11904	1.41445	0.15723	0.46034
fca-miR-1343-3p	219.651	-1.23641	0.878588	1.40727	0.159349	0.46034
fca-miR-143-3p	38432.1	1.16532	0.821767	-1.41807	0.156171	0.46034
fca-miR-296-5p	3.60276	-1.98061	1.41695	1.39779	0.162175	0.465061
fca-miR-93-5p	4147.56	-1.0748	0.772876	1.39065	0.164331	0.467804
fca-miR-127-3p	1560.68	-1.76273	1.27692	1.38045	0.167447	0.473219
fca-miR-143-5p	67.0851	1.30581	0.954476	-1.36809	0.171284	0.473764
fca-miR-34c-5p	185.471	2.24798	1.64244	-1.36868	0.171098	0.473764
fca-miR-148b-3p	1398.35	-0.74071	0.540545	1.3703	0.170592	0.473764
fca-let-7f-3p	53.5384	-0.911969	0.670326	1.36049	0.173676	0.475249
fca-miR-125b-2-3p	129.52	-0.868472	0.639218	1.35865	0.174258	0.475249
fca-miR-328-3p	469.739	-1.02638	0.758059	1.35395	0.175751	0.475992
fca-let-7i-5p	1602.3	0.741192	0.56106	-1.32106	0.186482	0.484854
fca-miR-1-1-5p	29.5036	-1.81346	1.36302	1.33048	0.183362	0.484854
fca-miR-181a-2-3p	14.0782	-1.12806	0.848652	1.32924	0.18377	0.484854
fca-miR-204-3p	3.88687	-2.32909	1.76087	1.3227	0.185937	0.484854
fca-miR-503-3p	104.051	-1.83048	1.37347	1.33275	0.182615	0.484854
fca-miR-758-3p	11.0078	-2.0118	1.52163	1.32213	0.186123	0.484854
fca-miR-6715a-3p	5.1406	-2.10265	1.63778	1.28384	0.199197	0.514483
fca-miR-302b-3p	2.90162	-2.07902	1.65109	1.25918	0.207966	0.533598
fca-miR-18a-5p	291.204	-1.36746	1.10219	1.24068	0.214725	0.541501
fca-miR-8908n-5p	3.30234	-2.17541	1.75052	1.24273	0.213969	0.541501
fca-let-7i-3p	1587.21	0.45485	0.367003	-1.23936	0.215212	0.541501
fca-miR-3958-3p	13.4126	-2.2975	1.86082	1.23467	0.216953	0.542382
fca-miR-302d-1-3p	10.8061	-2.93739	2.3894	1.22935	0.218942	0.543869
fca-miR-325-3p	5.93005	-2.99524	2.4461	1.2245	0.220765	0.544927
fca-miR-1185-3p	5.80102	-1.72679	1.41785	1.21789	0.223264	0.547629
fca-miR-144-3p	5.62912	1.37059	1.14266	-1.19947	0.230345	0.557658
fca-miR-29b-3p	1786.68	-1.21486	1.01385	1.19827	0.230813	0.557658
fca-miR-326-3p	37.3761	0.847816	0.708794	-1.19614	0.231642	0.557658
fca-miR-9851-3p	40.9825	-0.86042	0.721812	1.19203	0.23325	0.558083
fca-miR-chrE3_34323-5p	3.11308	-2.90896	2.45674	1.18408	0.236383	0.562129
fca-miR-671-5p	122.881	-0.759063	0.646704	1.17374	0.240498	0.565566
fca-miR-1249-3p	391.849	-1.04466	0.891948	1.17121	0.241513	0.565566
fca-miR-505-3p	539.257	-0.756622	0.646928	1.16956	0.242178	0.565566
fca-miR-340-5p	1016.22	-1.17727	1.0239	1.14978	0.250234	0.578229
fca-miR-chrA3_6354-5p	7.48052	-2.74329	2.39964	1.14321	0.252953	0.578229
fca-miR-615-3p	4.73646	-2.3416	2.05077	1.14181	0.253531	0.578229
fca-miR-889-3p	193.342	-1.62199	1.41958	1.14259	0.25321	0.578229
fca-miR-6715a-5p	3.34066	-2.3598	2.08009	1.13447	0.256598	0.578457
fca-miR-chrE3_33626-5p	109.927	-1.25803	1.10552	1.13795	0.25514	0.578457
fca-miR-376c-5p	3.74301	-1.76996	1.5682	1.12866	0.259042	0.578511
fca-miR-409-5p	41.7237	-1.66252	1.4839	1.12037	0.262555	0.578511
fca-miR-181a-1-3p	32.0078	1.148	1.02434	-1.12072	0.262405	0.578511
fca-miR-361-3p	54.1931	-0.46985	0.418817	1.12185	0.261926	0.578511
fca-miR-134-5p	5.53583	-1.10954	0.998877	1.11079	0.26666	0.584254
fca-miR-29b-2-5p	168.336	-1.05218	0.959717	1.09635	0.272926	0.588073
fca-miR-181b-1-3p	3.81231	1.22753	1.11826	-1.09772	0.272329	0.588073
fca-miR-508-3p	9.34897	-1.85982	1.69079	1.09997	0.271345	0.588073
fca-miR-1-3p	301.089	-1.5522	1.43231	1.0837	0.278498	0.594628
fca-miR-29a-3p	7215.48	-0.830955	0.767605	1.08253	0.279018	0.594628
fca-miR-181d-5p	100.902	-1.47816	1.3906	1.06297	0.287797	0.600218
fca-miR-802-5p	6.43709	-2.36793	2.21079	1.07108	0.284134	0.600218
fca-let-7c-3p	12.4517	-1.04074	0.976184	1.06613	0.286364	0.600218
fca-miR-660-3p	5.05343	0.751212	0.704085	-1.06693	0.286002	0.600218
fca-miR-127a-5p	25.6291	-1.32914	1.28405	1.03511	0.300617	0.609226
fca-miR-181a-5p	32836.6	0.871395	0.830172	-1.04966	0.293876	0.609226
fca-miR-342-5p	37.8227	-0.985952	0.944325	1.04408	0.296448	0.609226
fca-miR-381-5p	41.0802	-1.24741	1.21118	1.02991	0.303051	0.609226
fca-miR-329-3p	17.7074	-1.43928	1.3941	1.0324	0.301882	0.609226
fca-miR-487a-3p	47.2964	-1.77095	1.70306	1.03986	0.298403	0.609226
fca-miR-92a-3p	20782.9	-0.723344	0.69448	1.04156	0.297615	0.609226
fca-miR-24-2-5p	151.365	0.837435	0.825591	-1.01435	0.310418	0.620835
fca-miR-7a-3-3p	8.9607	-2.50333	2.50767	0.998272	0.318148	0.633049
fca-miR-652-5p	161.228	-0.778444	0.785889	0.990527	0.321916	0.637296
fca-miR-124-5p	57.2126	-2.42277	2.51704	0.962546	0.335775	0.641113
fca-miR-18b-5p	63.749	-1.00496	1.02585	0.979641	0.327263	0.641113
fca-miR-chrA2_6163-5p	9.79516	-1.78941	1.8733	0.955217	0.339468	0.641113
fca-miR-342-3p	1588.26	-0.820704	0.853673	0.96138	0.336361	0.641113
fca-miR-379-3p	14.6252	-1.2236	1.25649	0.973818	0.330147	0.641113
fca-miR-380-3p	48.6482	-1.51698	1.57265	0.964603	0.334744	0.641113
fca-miR-3959-3p	51.8588	-1.31801	1.38214	0.953606	0.340283	0.641113
fca-miR-409-3p	131.732	-1.38545	1.42617	0.971448	0.331325	0.641113
fca-miR-495-3p	74.1434	-1.41189	1.47205	0.959132	0.337492	0.641113
fca-miR-chrB1_11053-3p	3.26831	-1.4216	1.44945	0.980784	0.326699	0.641113
fca-miR-2387-5p	6.54261	-1.10751	1.17266	0.944439	0.344945	0.646773
fca-miR-337-5p	19.4631	-1.2131	1.29202	0.938914	0.347775	0.648958
fca-miR-130a-5p	11.5798	-0.698007	0.748671	0.932328	0.351167	0.652167
fca-miR-125b-1-3p	25.9757	-0.890567	0.972986	0.915293	0.360038	0.665473
fca-miR-218-2-3p	4.50323	-1.50955	1.69563	0.890264	0.373324	0.685686
fca-miR-219-3p	643.905	-2.25178	2.53552	0.888095	0.37449	0.685686
fca-miR-146b-5p	1518.82	-0.991028	1.12657	0.879683	0.379031	0.690757
fca-miR-411-5p	534.523	-1.12917	1.2896	0.875593	0.381252	0.691573
fca-miR-363-3p	136.754	-0.809771	0.929559	0.871134	0.383681	0.692757
fca-miR-101b-5p	10.0078	-0.906853	1.05539	0.859259	0.390198	0.698769
fca-miR-186-5p	348.85	0.508857	0.5927	-0.858541	0.390594	0.698769
fca-miR-376a-5p	44.9619	-1.23108	1.45749	0.84466	0.398301	0.701456
fca-miR-499-5p	408.635	-0.746555	0.88782	0.840885	0.400412	0.701456
fca-miR-183-3p	8.78095	-1.6418	1.95527	0.839678	0.401089	0.701456
fca-miR-25-3p	3320.6	-0.490954	0.584115	0.84051	0.400623	0.701456
fca-miR-chrC2_23051-3p	73.1414	0.711768	0.838844	-0.848511	0.396154	0.701456
fca-miR-27b-5p	46.7564	-0.640774	0.771619	0.830429	0.406297	0.704247
fca-miR-432-5p	48.6212	-1.11542	1.34224	0.831019	0.405963	0.704247
fca-miR-655-3p	5.57298	-1.33479	1.6302	0.818789	0.412907	0.712538
fca-miR-532-5p	1243.04	0.375857	0.462719	-0.812278	0.416632	0.715799
fca-miR-654-3p	68.2669	-0.990982	1.23032	0.80547	0.420549	0.719359
fca-miR-103-5p	147.512	-0.693032	0.864275	0.801865	0.422631	0.719764
fca-miR-486-5p	113.635	-1.04237	1.32734	0.785307	0.432274	0.727071
fca-let-7e-3p	63.3275	-0.723532	0.919879	0.786551	0.431545	0.727071
fca-miR-487b-3p	102.293	-1.03584	1.3208	0.784253	0.432892	0.727071
fca-miR-chrE3_33972-3p	3.17024	-1.44268	1.84552	0.781722	0.434378	0.727071
fca-miR-1296-5p	9.87254	-0.877553	1.15165	0.761995	0.446063	0.737138
fca-miR-660-5p	1372.11	0.351	0.459344	-0.764133	0.444788	0.737138
fca-miR-197-3p	587.248	-0.502473	0.655048	0.767077	0.443036	0.737138
fca-miR-125b-5p	27536.1	-0.526444	0.704944	0.746789	0.455191	0.746052
fca-miR-1306-5p	49.9243	-0.498831	0.668104	0.746637	0.455283	0.746052
fca-miR-26b-3p	24.005	-0.481002	0.65557	0.733716	0.463122	0.755722
fca-miR-30c-1-3p	16.1527	-0.489324	0.673153	0.726913	0.467279	0.759329
fca-miR-133a-5p	3.36306	-1.25346	1.75967	0.712323	0.476265	0.762353
fca-miR-15b-5p	1173	0.580608	0.816376	-0.711202	0.476959	0.762353
fca-miR-3548-5p	8.58005	-1.5317	2.13284	0.718153	0.472663	0.762353
fca-miR-362-5p	452.792	0.314451	0.440615	-0.713665	0.475434	0.762353
fca-miR-1307-3p	14.9338	0.600141	0.879285	-0.682533	0.494902	0.787803
fca-let-7g-5p	3200.88	0.2792	0.416386	-0.670532	0.502519	0.796197
fca-miR-191-3p	10.8328	0.460427	0.689657	-0.667617	0.504378	0.796197
fca-miR-331-3p	620.091	-0.363329	0.546679	0.664611	0.5063	0.796197
fca-miR-590-5p	28.8072	0.365937	0.556927	-0.657063	0.51114	0.800581
fca-miR-15a-5p	1379.45	0.426083	0.663718	-0.641964	0.520896	0.809361
fca-miR-17-3p	17.8573	0.51859	0.806122	-0.643314	0.52002	0.809361
fca-miR-chrB1_11053-5p	14.7282	-0.65717	1.02948	0.638353	0.523244	0.809782
fca-miR-152-3p	438.138	0.529137	0.840814	-0.629315	0.529143	0.812463
fca-miR-24-3p	20545.8	0.441421	0.698962	-0.631538	0.527689	0.812463
fca-miR-16-5p	8870.31	0.415655	0.667428	-0.622772	0.533434	0.812654
fca-miR-574-3p	868.507	-0.436904	0.699843	0.624288	0.532438	0.812654
fca-miR-214-5p	167.559	-0.731697	1.198	0.610765	0.541355	0.813986
fca-miR-3959-5p	6.77305	-0.736012	1.20176	0.612444	0.540244	0.813986
fca-miR-20a-3p	28.4529	0.488884	0.80303	-0.608799	0.542657	0.813986
fca-miR-320a-3p	5539.58	-0.53369	0.863841	0.617811	0.5367	0.813986
fca-miR-10a-3p	18.8599	0.817803	1.36776	-0.597915	0.549896	0.821684
fca-miR-22-5p	533.031	-0.587909	0.989508	0.594143	0.552416	0.822299
fca-miR-450b-5p	180.175	-0.755505	1.2835	0.588627	0.556112	0.824652
fca-miR-144-5p	324.776	-0.695232	1.224	0.567998	0.570036	0.824882
fca-miR-153-3p	98.4171	-1.08137	1.86573	0.579596	0.562187	0.824882
fca-miR-195-3p	40.7928	0.484727	0.85521	-0.566793	0.570855	0.824882
fca-miR-199-3p	32275.2	-0.622161	1.0842	0.573841	0.566075	0.824882
fca-miR-34c-3p	7.55337	1.0947	1.93248	-0.566473	0.571072	0.824882
fca-miR-376a-3p	133.12	-0.738141	1.28756	0.573287	0.566451	0.824882
fca-miR-6529-3p	4.26872	-0.555781	0.966305	0.575161	0.565183	0.824882
fca-miR-200b-5p	166.365	-0.896798	1.66559	0.538426	0.590283	0.846362
fca-miR-502-5p	24.2513	0.206779	0.382455	-0.540662	0.588741	0.846362
fca-miR-216a-3p	5.09081	-1.35483	2.5723	0.526698	0.598403	0.848644
fca-miR-532-3p	367.674	-0.288909	0.542829	0.532227	0.594569	0.848644
fca-miR-802-3p	5.75869	-1.35608	2.57239	0.527168	0.598077	0.848644
fca-miR-148a-5p	40.5185	-0.59974	1.26617	0.473666	0.635738	0.853782
fca-miR-183-5p	156.469	-0.725002	1.45556	0.49809	0.618421	0.853782
fca-miR-190a-5p	89.3359	-0.404016	0.790138	0.511323	0.609125	0.853782
fca-miR-199a-5p	5887.15	-0.509546	1.04914	0.48568	0.627194	0.853782
fca-miR-24-1-5p	152.958	-0.241484	0.492987	0.489838	0.624248	0.853782
fca-miR-30b-5p	11087.1	-0.288907	0.612067	0.472019	0.636913	0.853782
fca-miR-375-5p	3.96127	-1.21644	2.57817	0.471824	0.637053	0.853782
fca-miR-138-1-3p	50.2612	-0.845302	1.66767	0.506875	0.612242	0.853782
fca-miR-214-3p	509.692	-0.54923	1.1475	0.478633	0.6322	0.853782
fca-miR-26a-2-3p	8.06319	-0.403722	0.832622	0.48488	0.627762	0.853782
fca-miR-299a-3p	8.55884	-0.55238	1.15857	0.476778	0.633521	0.853782
fca-miR-424-3p	113.581	-0.525825	1.09629	0.479641	0.631482	0.853782
fca-miR-493-3p	7.8951	-0.537633	1.10888	0.484845	0.627786	0.853782
fca-miR-628-3p	19.3124	-0.507551	0.988533	0.513438	0.607645	0.853782
fca-miR-652-3p	390.018	-0.492127	1.02079	0.482105	0.629731	0.853782
fca-miR-chrE1_31800-3p	3.82912	-0.646935	1.30449	0.495931	0.619943	0.853782
fca-miR-493-5p	12.6275	-0.529747	1.16593	0.454355	0.649573	0.863979
fca-let-7a-2-3p	7.24178	-0.404472	0.884039	0.457527	0.647292	0.863979
fca-miR-184-3p	12.5062	0.73605	1.62862	-0.451947	0.651307	0.863979
fca-miR-20a-5p	8582.28	-0.355155	0.80631	0.44047	0.659597	0.872009
fca-miR-16-2-3p	262.718	-0.403898	0.927091	0.435662	0.663082	0.873656
fca-miR-29a-5p	8.75021	-0.34416	0.802822	0.428688	0.66815	0.877369
fca-miR-502-3p	289.401	0.17584	0.415071	-0.42364	0.671829	0.879239
fca-miR-374a-5p	823.19	0.253227	0.602676	-0.420171	0.67436	0.879601
fca-let-7e-5p	2072.21	-0.297319	0.741171	0.401148	0.688311	0.887153
fca-miR-100-5p	7533.97	0.273279	0.683413	-0.399874	0.68925	0.887153
fca-miR-99a-5p	33203.5	-0.228425	0.562965	0.405754	0.684923	0.887153
fca-miR-3548-3p	14.2089	-0.780579	1.91852	0.406866	0.684106	0.887153
fca-let-7c-5p	3053.21	-0.207998	0.534524	0.389126	0.697183	0.890568
fca-miR-200b-3p	24366	-0.620924	1.60444	0.387004	0.698753	0.890568
fca-miR-222-3p	429.031	-0.32531	0.840207	0.387179	0.698624	0.890568
fca-miR-199b-5p	740.644	0.443768	1.16882	-0.379672	0.704189	0.891668
fca-miR-106b-3p	94.7518	-0.238989	0.625498	0.382079	0.702403	0.891668
fca-miR-148a-3p	2896.01	-0.456734	1.23096	0.37104	0.710608	0.896883
fca-miR-6529-5p	10.3308	0.25834	0.724739	-0.35646	0.721496	0.901871
fca-miR-193a-3p	278.945	0.40409	1.1298	-0.357666	0.720593	0.901871
fca-miR-34a-3p	223.043	-0.353852	0.985239	0.359154	0.71948	0.901871
fca-miR-138-2-5p	538.143	-0.559005	1.61174	0.346832	0.728717	0.907986
fca-miR-106b-5p	4600.67	-0.195333	0.69058	0.282854	0.777289	0.909225
fca-miR-10a-5p	5439.83	0.395476	1.3338	-0.296504	0.766846	0.909225
fca-miR-1307-5p	145.424	0.253183	0.809923	-0.312602	0.754583	0.909225
fca-miR-140-5p	874.82	-0.165327	0.602176	0.274549	0.783663	0.909225
fca-miR-152-5p	3.64041	0.323291	1.17112	-0.276053	0.782507	0.909225
fca-miR-17-5p	5141.09	-0.211646	0.711805	0.297337	0.766209	0.909225
fca-miR-185-5p	448.897	0.206116	0.680633	-0.30283	0.762019	0.909225
fca-miR-200a-5p	138.263	-0.548476	1.733	0.316489	0.751631	0.909225
fca-miR-26a-5p	67892.2	-0.163524	0.477574	0.342406	0.732045	0.909225
fca-miR-350-5p	19.5108	0.260818	0.91234	-0.285878	0.774972	0.909225
fca-miR-423-5p	334.384	-0.267658	0.92911	0.28808	0.773285	0.909225
fca-miR-424-5p	1144.51	-0.378629	1.34911	0.280651	0.778978	0.909225
fca-miR-503-5p	91.6309	-0.398511	1.2761	0.312287	0.754822	0.909225
fca-miR-100-3p	21.078	0.292128	1.02901	-0.283892	0.776493	0.909225
fca-miR-151-3p	1412.04	-0.100051	0.363806	0.275012	0.783307	0.909225
fca-miR-15a-3p	87.0602	0.235263	0.724175	-0.32487	0.745279	0.909225
fca-miR-15b-3p	204.85	-0.24695	0.812217	0.304044	0.761094	0.909225
fca-miR-27b-3p	8068.87	-0.179869	0.591342	0.304171	0.760998	0.909225
fca-miR-376b-3p	75.1308	0.32723	1.20329	-0.271945	0.785664	0.909225
fca-miR-376c-3p	681.932	-0.333192	1.1584	0.28763	0.77363	0.909225
fca-miR-429-3p	1925.58	0.471503	1.50222	-0.313871	0.753619	0.909225
fca-miR-449-3p	5.34923	0.738866	2.33039	-0.317056	0.751201	0.909225
fca-miR-542-3p	775.24	-0.384714	1.2553	0.306471	0.759246	0.909225
fca-miR-chrC2_22423-3p	13.9383	0.344074	1.09862	-0.313186	0.754139	0.909225
fca-miR-188-5p	237.749	0.165897	0.646842	-0.256472	0.797587	0.920292
fca-miR-505-5p	7.22997	0.194522	0.770393	-0.252497	0.800657	0.92111
fca-miR-423-3p	683.199	-0.16872	0.676447	0.24942	0.803036	0.921129
fca-miR-150-5p	2172.38	0.313381	1.31794	-0.237781	0.812051	0.921879
fca-miR-210-5p	6.89261	-0.162769	0.673091	0.241823	0.808918	0.921879
fca-miR-542-5p	749.332	-0.248839	1.07452	0.231581	0.816863	0.921879
fca-miR-190a-3p	2.82273	-0.197732	0.836741	0.236312	0.813191	0.921879
fca-miR-200a-3p	4303.71	0.355711	1.54467	-0.230282	0.817872	0.921879
fca-miR-30c-2-3p	16.8311	0.187818	0.804071	-0.233584	0.815308	0.921879
fca-miR-590-3p	344.162	0.19582	0.864653	-0.226473	0.820834	0.922551
fca-miR-200c-5p	13.6968	0.442977	1.98337	-0.223346	0.823266	0.922626
fca-miR-34a-5p	1570.91	-0.214126	1.00177	0.213748	0.830744	0.928338
fca-miR-218-5p	1335.24	-0.264851	1.29743	0.204134	0.838249	0.928741
fca-miR-103-3p	1988.2	0.151166	0.738435	-0.204712	0.837797	0.928741
fca-miR-33-3p	26.5269	-0.135398	0.645915	0.209622	0.833962	0.928741
fca-miR-182-5p	122.703	-0.268088	1.38859	0.193065	0.846908	0.933952
fca-miR-210-3p	954.544	0.165674	0.862879	-0.192002	0.847741	0.933952
fca-miR-22-3p	107536	-0.147727	0.790648	0.186843	0.851783	0.935762
fca-miR-138-1-5p	255.296	-0.274763	1.64006	0.167532	0.866951	0.949515
fca-miR-26b-5p	4548.95	0.0908435	0.551531	-0.164711	0.869171	0.949515
fca-miR-375-3p	625.016	-0.240501	1.53431	0.156749	0.875443	0.952393
fca-miR-chrF2_35515-3p	7.32996	-0.118394	0.76301	0.155166	0.87669	0.952393
fca-miR-101-3p	4773.46	0.0916386	0.626759	-0.14621	0.883756	0.95243
fca-miR-99b-3p	20.856	-0.123892	0.838291	0.147791	0.882507	0.95243
fca-miR-chrE1_32174-3p	5.0002	0.191811	1.31525	-0.145836	0.884051	0.95243
fca-miR-chrE3_34145-5p	13.3687	-0.129083	0.974672	0.132438	0.894638	0.961182
fca-miR-chrC2_22423-5p	3.10385	-0.118694	0.932734	0.127254	0.898739	0.962935
fca-let-7f-5p	21694.1	-0.0703388	0.594902	0.118236	0.905881	0.967927
fca-miR-140-3p	693.359	0.0748012	0.669309	-0.111759	0.911015	0.970753
fca-miR-151-5p	4667.25	0.084909	0.850626	-0.0998195	0.920488	0.971189
fca-miR-221-5p	17.8362	0.111479	1.05005	-0.106165	0.915451	0.971189
fca-miR-96-5p	58.4742	0.137736	1.35443	-0.101693	0.919	0.971189
fca-miR-362-3p	107.034	0.0498806	0.505428	-0.0986899	0.921384	0.971189
fca-miR-193a-5p	169.123	0.0931343	1.05754	-0.0880672	0.929823	0.974815
fca-miR-200c-3p	8827.84	0.160632	1.77717	-0.0903867	0.92798	0.974815
fca-miR-381-3p	37.013	0.0872407	1.18798	-0.0734362	0.941459	0.981735
fca-miR-664-3p	131.93	0.0444173	0.595833	-0.0745466	0.940576	0.981735
fca-miR-23b-3p	8031.31	0.0343579	0.547974	-0.0626998	0.950006	0.985378
fca-miR-93-3p	77.1397	-0.0356527	0.546625	0.0652232	0.947996	0.985378
fca-let-7a-5p	14182.6	-0.0125927	0.357438	0.0352303	0.971896	0.990252
fca-miR-101a-5p	666.257	-0.0250443	0.607203	0.0412454	0.9671	0.990252
fca-miR-181b-5p	9143.91	-0.0345291	0.904401	0.038179	0.969545	0.990252
fca-miR-27a-5p	65.7912	0.0463828	1.32415	-0.0350285	0.972057	0.990252
fca-miR-98-5p	416.845	0.0240351	0.69666	-0.0345005	0.972478	0.990252
fca-miR-chrC1_18846-5p	15.5684	0.0315111	0.894925	-0.0352109	0.971912	0.990252
fca-miR-374a-3p	53.2811	-0.0290155	0.56335	0.0515053	0.958923	0.990252
fca-miR-574-5p	101.393	0.0253951	1.0232	-0.0248194	0.980199	0.990357
fca-miR-185-3p	4.18339	0.0266018	0.912652	-0.0291478	0.976747	0.990357
fca-miR-350-3p	789.261	0.013718	0.549417	-0.0249683	0.98008	0.990357
fca-miR-16-1-3p	89.1596	0.010748	0.640896	-0.0167702	0.98662	0.993411
fca-miR-18a-3p	21.7395	-0.0112908	0.771074	0.014643	0.988317	0.993411
fca-miR-99b-5p	704.707	-0.00378245	0.784607	0.00482082	0.996154	0.997445
fca-miR-99a-3p	39.1259	0.00224813	0.702052	-0.00320223	0.997445	0.997445
fca-miR-1-2-5p	1.57735	-2.19709	2.14345	1.02502	0.305353	NA
fca-miR-1185-5p	2.19744	-2.80326	1.95854	1.4313	0.152345	NA
fca-miR-128-2-5p	2.75643	-3.9665	2.24443	1.76726	0.077184	NA
fca-miR-153-1-5p	0.380849	-1.91034	2.41216	0.791962	0.428383	NA
fca-miR-206-5p	0.513948	-1.28237	2.56653	0.499652	0.61732	NA
fca-miR-216a-5p	2.3815	-1.47219	1.64361	0.895707	0.370409	NA
fca-miR-323a-5p	1.25496	-1.32308	2.16844	0.610154	0.541759	NA
fca-miR-325-5p	2.02611	-2.5787	2.49808	1.03228	0.301943	NA
fca-miR-329-5p	1.43987	-3.35585	2.22072	1.51115	0.13075	NA
fca-miR-33-5p	2.16714	-1.04776	1.02235	1.02485	0.305433	NA
fca-miR-370-5p	2.80514	-4.29894	2.06284	2.08399	0.0371611	NA
fca-miR-376a-2-5p	0.793479	-2.88562	2.16161	1.33494	0.181896	NA
fca-miR-3958-5p	1.20452	-1.74075	2.36582	0.735791	0.461858	NA
fca-miR-506-5p	0.419527	-1.28391	2.56667	0.500223	0.616918	NA
fca-miR-508-5p	1.07124	-2.1075	1.98487	1.06178	0.288335	NA
fca-miR-543-5p	1.3674	-2.42014	1.83203	1.32102	0.186495	NA
fca-miR-758-5p	1.30057	-3.66835	1.88189	1.94929	0.0512604	NA
fca-miR-889-5p	2.31999	-1.70552	1.84147	0.926177	0.354354	NA
fca-miR-9851-5p	1.79652	-1.52571	1.47621	1.03353	0.301355	NA
fca-miR-chrB2_13690-5p	1.00279	-0.840043	1.60614	0.52302	0.60096	NA
fca-miR-chrB4_16538-5p	2.53429	-0.320926	2.08097	0.154219	0.877437	NA
fca-miR-chrE3_34060-5p	1.88841	-1.98729	2.55956	0.776415	0.437504	NA
fca-miR-chrX_38640-5p	0.607075	0.790343	2.1634	-0.365325	0.714869	NA
fca-miR-chrX_38642-5p	0.0147939	-0.674379	2.56535	0.26288	0.792643	NA
fca-miR-122-3p	1.20945	-1.52337	1.4712	1.03546	0.300453	NA
fca-miR-1251-3p	1.26022	-2.95342	2.38436	1.23866	0.21547	NA
fca-miR-134-3p	1.1519	-2.33945	1.82058	1.28501	0.19879	NA
fca-miR-150-3p	1.73556	0.259968	2.16547	-0.120051	0.904442	NA
fca-miR-181b-2-3p	1.87093	-1.17429	1.23486	0.950954	0.341628	NA
fca-miR-181c-3p	2.38864	-1.81253	1.71039	1.05972	0.289273	NA
fca-miR-182-3p	1.6109	0.128291	1.85159	-0.0692868	0.944761	NA
fca-miR-186-3p	2.57056	-1.4776	1.07144	1.37907	0.167872	NA
fca-miR-202-3p	0.887161	-1.3136	2.56923	0.51128	0.609155	NA
fca-miR-205-3p	1.32895	-1.50606	2.49492	0.603652	0.546075	NA
fca-miR-208b-3p	0.800828	-2.03547	2.55529	0.796572	0.4257	NA
fca-miR-215-3p	0.0413051	-0.728513	2.56536	0.283981	0.776425	NA
fca-miR-21-3p	1.87425	2.11299	1.07197	-1.97113	0.0487092	NA
fca-miR-26a-1-3p	1.85148	-1.58417	1.14554	1.3829	0.166695	NA
fca-miR-295-3p	1.34857	-1.32957	2.57048	0.517247	0.604984	NA
fca-miR-296-3p	1.98752	-2.65861	1.94632	1.36597	0.171949	NA
fca-miR-299a-1-3p	0.437124	-1.21845	2.1861	0.557361	0.577281	NA
fca-miR-337-3p	1.22875	0.390697	1.31356	-0.297435	0.766135	NA
fca-miR-371-3p	1.83558	-2.53274	2.50352	1.01167	0.311694	NA
fca-miR-432-3p	1.82687	-3.02017	2.44106	1.23724	0.215999	NA
fca-miR-507b-3p	0.576676	-1.94976	2.54946	0.764775	0.444405	NA
fca-miR-582-3p	0.504384	-2.12633	2.43726	0.872428	0.382975	NA
fca-miR-chrA2_6163-3p	1.90689	-1.31089	2.11669	0.619312	0.535711	NA
fca-miR-chrD4_30107-3p	1.51185	-0.959082	2.38218	0.402607	0.687237	NA
fca-miR-chrE2_33458-3p	1.72469	-1.63399	1.23315	1.32506	0.185152	NA
fca-miR-chrE3_34060-3p	2.23029	-2.48329	2.50956	0.989531	0.322403	NA
fca-miR-chrX_38640-3p	2.12199	0.166172	1.7629	-0.0942608	0.924902	NA
fca-miR-chrX_38642-3p	0.674222	0.543786	2.11879	-0.256649	0.79745	NA

## Sheet: lymph
miRNA	baseMean	log2FoldChange	lfcSE	stat	pvalue	padj
fca-miR-150-5p	4694.82	6.4488	1.23821	-5.20817	1.90711e-07	4.17656e-05
fca-miR-23b-3p	8031.31	-2.77683	0.630246	4.40594	1.05326e-05	0.00115332
fca-miR-429-3p	1925.58	-7.18329	1.90401	3.77272	0.000161477	0.0117879
fca-let-7c-5p	3053.21	-2.34467	0.64458	3.63751	0.000275282	0.0127422
fca-miR-125b-2-3p	129.52	-3.50802	0.968195	3.62326	0.000290918	0.0127422
fca-miR-99a-5p	33203.5	-2.30297	0.68835	3.34564	0.00082094	0.0299643
fca-miR-22-5p	533.031	-4.00421	1.29657	3.08831	0.00201296	0.0551047
fca-miR-27b-3p	8068.87	-2.28592	0.733917	3.11469	0.00184141	0.0551047
fca-miR-299a-5p	1091.37	-5.23131	1.75763	2.97635	0.00291702	0.0580752
fca-miR-200a-3p	4303.71	-5.83751	1.93878	3.01092	0.00260459	0.0580752
fca-miR-487b-3p	102.293	-6.25907	2.10173	2.97805	0.00290084	0.0580752
fca-miR-1-3p	301.089	-5.5816	1.91281	2.918	0.00352283	0.0642917
fca-miR-144-5p	324.776	-4.63102	1.62803	2.84456	0.00444731	0.0714543
fca-miR-202-5p	93.7524	-6.03164	2.12679	2.83603	0.00456785	0.0714543
fca-miR-200b-3p	24366	-5.58107	2.00524	2.78325	0.00538178	0.0736631
fca-miR-350-3p	789.261	1.75038	0.628292	-2.78593	0.00533741	0.0736631
fca-miR-125b-5p	27536.1	-2.39724	0.905775	2.64662	0.00813012	0.0989164
fca-miR-135a-5p	4061.32	-5.41381	2.04178	2.65151	0.00801331	0.0989164
fca-miR-362-5p	452.792	1.36799	0.524427	-2.60854	0.00909304	0.0995687
fca-miR-31-3p	222.672	-4.18974	1.59935	2.61965	0.00880189	0.0995687
fca-miR-495-3p	74.1434	-5.60711	2.17503	2.57794	0.00993899	0.103649
fca-miR-204-5p	5593.82	-4.14827	1.62823	2.54772	0.010843	0.107937
fca-miR-885-5p	1635.02	-5.23268	2.08696	2.50732	0.012165	0.115832
fca-miR-24-1-5p	152.958	-1.69679	0.683188	2.48364	0.0130048	0.118668
fca-miR-100-5p	7533.97	-2.17043	0.879225	2.46857	0.0135652	0.118832
fca-miR-106a-5p	231.146	2.98261	1.23551	-2.41406	0.0157757	0.127958
fca-miR-133a-3p	2585.18	-4.83874	1.99531	2.42505	0.0153062	0.127958
fca-miR-200a-5p	138.263	-5.20413	2.22738	2.33643	0.0194688	0.129202
fca-miR-151-3p	1412.04	-1.09143	0.466173	2.34125	0.0192194	0.129202
fca-miR-382-3p	72.0703	-5.21679	2.22273	2.34701	0.0189246	0.129202
fca-miR-503-3p	104.051	-4.52695	1.90573	2.37544	0.0175279	0.129202
fca-miR-654-3p	68.2669	-4.23948	1.78904	2.3697	0.0178025	0.129202
fca-miR-889-3p	193.342	-4.48194	1.8876	2.37441	0.0175769	0.129202
fca-miR-410-3p	920.098	-5.00384	2.15295	2.32417	0.0201162	0.129572
fca-miR-20b-5p	437.044	2.89076	1.27221	-2.27224	0.0230723	0.142649
fca-miR-127-3p	1560.68	-3.78643	1.67095	2.26604	0.0234491	0.142649
fca-miR-411-5p	534.523	-3.74233	1.68623	2.21935	0.0264627	0.156631
fca-miR-106b-5p	4600.67	1.83725	0.845174	-2.17381	0.0297193	0.162471
fca-miR-182-5p	122.703	-4.02571	1.85807	2.1666	0.0302651	0.162471
fca-miR-363-3p	136.754	2.44926	1.1315	-2.16462	0.030417	0.162471
fca-miR-376c-3p	681.932	-3.29944	1.51213	2.18197	0.0291114	0.162471
fca-miR-129-5p	210.892	-4.58685	2.13263	2.1508	0.0314921	0.164209
fca-miR-15a-5p	1379.45	1.75428	0.821768	-2.13476	0.0327806	0.164903
fca-miR-31-5p	1420.36	-3.85814	1.81864	2.12145	0.0338843	0.164903
fca-miR-409-3p	131.732	-4.04641	1.89995	2.12975	0.0331925	0.164903
fca-miR-485-3p	65.397	-4.76035	2.28022	2.08767	0.0368277	0.175332
fca-miR-190a-5p	89.3359	-2.30815	1.11633	2.06763	0.0386749	0.176454
fca-miR-200b-5p	166.365	-4.41348	2.13076	2.07132	0.0383289	0.176454
fca-let-7e-3p	63.3275	-2.72872	1.33264	2.04761	0.0405987	0.180975
fca-miR-411-3p	110.518	-3.8635	1.89357	2.04032	0.0413185	0.180975
fca-miR-16-5p	8870.31	1.6919	0.834879	-2.02653	0.0427109	0.183405
fca-miR-155-5p	1373.93	2.67386	1.33785	-1.99863	0.0456479	0.184693
fca-miR-379-5p	678.243	-3.38771	1.6871	2.00801	0.0446426	0.184693
fca-let-7a-1-3p	327.725	-1.93185	0.969863	1.99188	0.046384	0.184693
fca-miR-15a-3p	87.0602	1.81007	0.902667	-2.00525	0.0449363	0.184693
fca-miR-17-5p	5141.09	1.75604	0.888477	-1.97646	0.0481022	0.188114
fca-miR-424-5p	1144.51	-3.3806	1.74247	1.94012	0.0523654	0.191134
fca-miR-628-5p	569.623	-3.43291	1.75572	1.95527	0.0505506	0.191134
fca-miR-103-3p	1988.2	1.79466	0.923301	-1.94375	0.051926	0.191134
fca-miR-129-2-3p	511.986	-3.9462	2.02627	1.94753	0.0514718	0.191134
fca-miR-15b-5p	1173	1.9651	1.02992	-1.90802	0.0563883	0.19743
fca-miR-191-5p	8414.23	1.33974	0.702483	-1.90715	0.0565005	0.19743
fca-miR-376b-3p	75.1308	-3.15443	1.65597	1.90489	0.0567949	0.19743
fca-miR-34a-3p	223.043	-2.46724	1.31954	1.86978	0.0615147	0.210496
fca-miR-376a-3p	133.12	-3.18711	1.71586	1.85744	0.0632484	0.213099
fca-miR-21-5p	40198.6	2.20995	1.19741	-1.8456	0.0649505	0.215518
fca-miR-34c-5p	185.471	-3.91249	2.14213	1.82645	0.067783	0.22156
fca-miR-140-5p	874.82	1.37439	0.766674	-1.79266	0.073027	0.225364
fca-miR-146b-5p	1518.82	-2.64152	1.48494	1.77888	0.0752597	0.225364
fca-miR-335-5p	259.675	-3.0425	1.71008	1.77915	0.0752148	0.225364
fca-miR-486-5p	113.635	-3.21561	1.77583	1.81076	0.0701781	0.225364
fca-miR-106b-3p	94.7518	1.43018	0.799585	-1.78866	0.0736703	0.225364
fca-miR-129-1-3p	735.752	-4.18715	2.35867	1.77521	0.0758624	0.225364
fca-miR-365-3p	4146.52	-2.18779	1.23362	1.77347	0.0761506	0.225364
fca-miR-656-3p	63.5788	-3.68115	2.094	1.75795	0.0787556	0.229966
fca-miR-382-5p	68.2155	-3.69754	2.11795	1.74582	0.0808431	0.232956
fca-miR-532-5p	1243.04	1.04533	0.601602	-1.73758	0.0822856	0.234033
fca-miR-20a-5p	8582.28	1.75083	1.03055	-1.69893	0.0893331	0.25082
fca-miR-192-5p	4796.53	-3.81389	2.25406	1.69201	0.0906439	0.251279
fca-miR-582-5p	75.0604	-3.03449	1.80173	1.68421	0.0921419	0.252238
fca-miR-660-5p	1372.11	1.00001	0.599549	-1.66793	0.0953289	0.254598
fca-miR-200c-3p	8827.84	-3.68593	2.20472	1.67183	0.094557	0.254598
fca-miR-378-5p	2436.02	-2.73438	1.66732	1.63999	0.101007	0.258871
fca-miR-140-3p	693.359	1.4049	0.861246	-1.63124	0.102839	0.258871
fca-miR-152-3p	438.138	-1.85496	1.12895	1.64309	0.100364	0.258871
fca-miR-22-3p	107536	-1.70544	1.04468	1.63249	0.102576	0.258871
fca-miR-323a-3p	72.9749	-3.60584	2.18467	1.65052	0.0988376	0.258871
fca-miR-139-5p	728.037	-2.41868	1.49311	1.6199	0.105254	0.258996
fca-miR-487a-5p	143.207	-3.72953	2.29755	1.62327	0.104533	0.258996
fca-miR-542-3p	775.24	-2.63687	1.6394	1.60844	0.10774	0.262167
fca-miR-18a-5p	291.204	2.26836	1.41711	-1.60069	0.109445	0.26339
fca-miR-183-5p	156.469	-3.01142	1.89647	1.58791	0.112308	0.267341
fca-miR-93-5p	4147.56	1.60158	1.02067	-1.56916	0.116612	0.274601
fca-miR-29b-2-5p	168.336	-2.01451	1.30994	1.53787	0.12408	0.28908
fca-miR-450b-5p	180.175	-2.59766	1.69647	1.53122	0.125716	0.289474
fca-miR-335-3p	94.8002	-2.90007	1.89985	1.52647	0.126893	0.289474
fca-miR-194-5p	3646.51	-3.29078	2.20931	1.48951	0.136354	0.307851
fca-miR-378-3p	6275.14	-2.67494	1.80259	1.48395	0.137823	0.307992
fca-miR-192-3p	218.457	-3.52574	2.38669	1.47725	0.139608	0.308831
fca-miR-199b-5p	740.644	-2.24676	1.53901	1.45988	0.144324	0.31607
fca-miR-1271-5p	121.421	0.828689	0.575246	-1.44058	0.149703	0.324603
fca-miR-218-5p	1335.24	-2.40944	1.68998	1.42572	0.153949	0.327875
fca-miR-652-3p	390.018	1.87777	1.31789	-1.42483	0.154206	0.327875
fca-miR-205-5p	19187.1	-3.46293	2.44854	1.41428	0.157278	0.331192
fca-miR-219-5p	2716.65	-3.15086	2.25536	1.39706	0.162396	0.338712
fca-let-7e-5p	2072.21	-1.3656	0.990982	1.37803	0.168194	0.347496
fca-miR-99b-5p	704.707	-1.43065	1.04972	1.36289	0.172918	0.351129
fca-miR-328-3p	469.739	-1.41899	1.04175	1.36212	0.17316	0.351129
fca-miR-433-3p	89.68	-3.19384	2.37166	1.34666	0.178088	0.35781
fca-miR-342-3p	1588.26	1.50278	1.12858	-1.33156	0.183006	0.364347
fca-miR-105-5p	123.835	-3.16784	2.4175	1.31038	0.190068	0.371651
fca-miR-34a-5p	1570.91	-1.74467	1.32877	1.31299	0.189185	0.371651
fca-miR-18b-5p	63.749	1.7477	1.34593	-1.29851	0.194112	0.376199
fca-miR-153-3p	98.4171	-2.97629	2.31473	1.2858	0.198512	0.381353
fca-miR-149-5p	590.61	-2.40819	1.89989	1.26754	0.204961	0.383645
fca-miR-193b-3p	5327.78	-2.03032	1.5948	1.27308	0.202988	0.383645
fca-miR-93-3p	77.1397	0.928522	0.731714	-1.26897	0.204452	0.383645
fca-miR-188-5p	237.749	1.06053	0.859025	-1.23458	0.216989	0.402716
fca-miR-199-3p	32275.2	-1.73623	1.43731	1.20797	0.22706	0.417311
fca-miR-424-3p	113.581	-1.78012	1.47874	1.20381	0.228664	0.417311
fca-miR-181d-5p	100.902	-2.19999	1.84027	1.19547	0.231904	0.419726
fca-miR-30b-5p	11087.1	-0.976388	0.823995	1.18494	0.23604	0.421146
fca-miR-652-5p	161.228	1.2464	1.05298	-1.18369	0.236534	0.421146
fca-miR-186-5p	348.85	0.928478	0.802428	-1.15709	0.247237	0.436388
fca-miR-26a-5p	67892.2	-0.740821	0.642746	1.15259	0.24908	0.436388
fca-miR-143-5p	67.0851	-1.55481	1.36281	1.14088	0.253919	0.43786
fca-miR-485-5p	64.1468	-2.49211	2.1813	1.14249	0.25325	0.43786
fca-miR-574-3p	868.507	-1.07226	0.948189	1.13085	0.258118	0.441624
fca-miR-542-5p	749.332	-1.59625	1.42692	1.11867	0.263282	0.446968
fca-miR-214-5p	167.559	-1.72506	1.59617	1.08075	0.279807	0.450572
fca-miR-874-5p	154.486	-1.6475	1.49445	1.10241	0.270282	0.450572
fca-miR-132-3p	662.436	-2.44115	2.24136	1.08914	0.276092	0.450572
fca-miR-138-2-3p	68.6708	-2.80916	2.54985	1.1017	0.270594	0.450572
fca-miR-375-3p	625.016	-2.15537	1.96718	1.09566	0.273226	0.450572
fca-miR-502-3p	289.401	0.608832	0.563085	-1.08124	0.279589	0.450572
fca-miR-664-3p	131.93	-0.897124	0.829883	1.08102	0.279686	0.450572
fca-miR-181c-5p	383.257	-2.10014	1.96289	1.06992	0.284655	0.455033
fca-miR-197-3p	587.248	0.904295	0.884501	-1.02238	0.306602	0.486564
fca-miR-222-3p	429.031	1.11596	1.12067	-0.995797	0.319349	0.503147
fca-miR-532-3p	367.674	0.710151	0.735395	-0.965673	0.334208	0.522797
fca-miR-143-3p	38432.1	-1.09646	1.1445	0.958022	0.338052	0.525059
fca-let-7i-3p	1587.21	-0.491386	0.516031	0.95224	0.340975	0.52587
fca-miR-423-5p	334.384	1.13918	1.23705	-0.920887	0.357109	0.546902
fca-miR-1343-3p	219.651	-1.11043	1.21499	0.913942	0.360748	0.548637
fca-miR-503-5p	91.6309	-1.5379	1.69595	0.906808	0.364508	0.549734
fca-miR-24-3p	20545.8	-0.857473	0.94951	0.903069	0.366489	0.549734
fca-miR-124-3p	5555.19	-2.28707	2.61037	0.876148	0.38095	0.567537
fca-let-7a-5p	14182.6	-0.409984	0.484932	0.845446	0.397862	0.582761
fca-let-7g-5p	3200.88	0.477079	0.569042	-0.838389	0.401812	0.582761
fca-miR-340-5p	1016.22	-1.17209	1.38511	0.846206	0.397438	0.582761
fca-miR-16-1-3p	89.1596	0.735156	0.873233	-0.841879	0.399856	0.582761
fca-miR-210-3p	954.544	0.957597	1.15516	-0.828974	0.407119	0.586573
fca-miR-320a-3p	5539.58	-0.954875	1.16678	0.818385	0.413137	0.591353
fca-miR-132-5p	89.4565	-2.00493	2.48833	0.805734	0.420396	0.593979
fca-miR-15b-3p	204.85	0.883535	1.09318	-0.808228	0.41896	0.593979
fca-miR-126-5p	4725.21	-0.814047	1.07164	0.759625	0.447479	0.627685
fca-miR-130a-3p	130.443	-0.746591	0.988285	0.755441	0.449984	0.627685
fca-miR-1307-5p	145.424	0.80317	1.09493	-0.733533	0.463233	0.642076
fca-miR-26b-5p	4548.95	0.536384	0.748186	-0.716913	0.473428	0.65208
fca-miR-331-3p	620.091	0.509874	0.749353	-0.68042	0.496239	0.679227
fca-miR-423-3p	683.199	0.614611	0.917338	-0.669994	0.502862	0.684017
fca-miR-98-5p	416.845	-0.625494	0.950342	0.658178	0.510424	0.690017
fca-miR-874-3p	1234.82	-0.891936	1.37467	0.648839	0.516443	0.693871
fca-miR-362-3p	107.034	0.444229	0.701444	-0.633307	0.526533	0.703115
fca-miR-10b-5p	10994.9	-1.23263	1.98363	0.621402	0.534335	0.709209
fca-miR-374a-5p	823.19	0.497038	0.822663	-0.604181	0.545723	0.712981
fca-miR-671-5p	122.881	0.542912	0.901331	-0.602345	0.546944	0.712981
fca-miR-25-3p	3320.6	0.487795	0.802988	-0.607475	0.543536	0.712981
fca-miR-10a-5p	5439.83	-1.02081	1.74776	0.584066	0.559176	0.724307
fca-miR-101-3p	4773.46	-0.491186	0.853161	0.575725	0.564801	0.724307
fca-miR-148a-3p	2896.01	-0.930547	1.62711	0.571901	0.567389	0.724307
fca-miR-551b-3p	687.486	-1.0687	1.8758	0.569728	0.568862	0.724307
fca-miR-128-3p	8227.69	-1.11402	1.99307	0.558946	0.576198	0.729407
fca-miR-151-5p	4667.25	-0.611864	1.14897	0.532534	0.594356	0.743794
fca-miR-374b-5p	1822.78	-0.574146	1.07492	0.534132	0.59325	0.743794
fca-let-7i-5p	1602.3	-0.41033	0.794418	0.516516	0.605494	0.748664
fca-miR-181b-5p	9143.91	-0.617895	1.21852	0.507085	0.612095	0.748664
fca-miR-199a-5p	5887.15	-0.723557	1.4062	0.514547	0.60687	0.748664
fca-miR-16-2-3p	262.718	0.636384	1.25112	-0.50865	0.610998	0.748664
fca-miR-92a-3p	20782.9	0.481069	0.957417	-0.502465	0.61534	0.748664
fca-miR-chrC2_23051-3p	73.1414	-0.553754	1.17481	0.471356	0.637386	0.771202
fca-miR-491-5p	61.3047	-0.631274	1.4145	0.446288	0.655389	0.786314
fca-miR-708-3p	66.4825	-0.76944	1.73305	0.44398	0.657057	0.786314
fca-miR-chrE3_33626-5p	109.927	0.642766	1.49271	-0.430603	0.666757	0.790848
fca-miR-219-3p	643.905	-1.13718	2.652	0.428801	0.668068	0.790848
fca-miR-24-2-5p	151.365	-0.480426	1.15048	0.417586	0.67625	0.79623
fca-miR-221-3p	2993.12	0.560408	1.36298	-0.411165	0.680951	0.797478
fca-miR-361-5p	1047.43	0.202898	0.517119	-0.392362	0.694791	0.809357
fca-let-7f-5p	21694.1	-0.303812	0.812316	0.374007	0.708399	0.819241
fca-miR-708-5p	219.263	-0.626144	1.68845	0.37084	0.710757	0.819241
fca-miR-574-5p	101.393	-0.47943	1.38509	0.346137	0.72924	0.832783
fca-miR-126-3p	15007.9	-0.37041	1.07372	0.344977	0.730111	0.832783
fca-miR-185-5p	448.897	-0.316238	0.933209	0.338872	0.734706	0.833682
fca-miR-148b-3p	1398.35	-0.240637	0.762792	0.315469	0.752406	0.849365
fca-miR-101a-5p	666.257	0.221394	0.831613	-0.266223	0.790067	0.861043
fca-miR-135b-5p	361.483	-0.618088	2.32401	0.265957	0.790272	0.861043
fca-miR-181a-5p	32836.6	0.333157	1.1464	-0.29061	0.77135	0.861043
fca-miR-499-5p	408.635	-0.336721	1.21337	0.277509	0.78139	0.861043
fca-let-7g-3p	662.955	0.239058	0.828482	-0.288549	0.772926	0.861043
fca-miR-29a-3p	7215.48	0.302873	1.05876	-0.286063	0.77483	0.861043
fca-miR-590-3p	344.162	-0.320329	1.17505	0.272608	0.785154	0.861043
fca-miR-196b-5p	140.557	0.546403	2.28173	-0.239468	0.810742	0.870397
fca-miR-27a-5p	65.7912	0.425203	1.74412	-0.243792	0.807392	0.870397
fca-miR-214-3p	509.692	-0.36693	1.53259	0.239419	0.810781	0.870397
fca-miR-196a-5p	154.51	-0.512755	2.30855	0.222111	0.824228	0.880516
fca-miR-1249-3p	391.849	-0.241582	1.22777	0.196765	0.844012	0.897274
fca-miR-7-5p	243.852	-0.292328	1.7412	0.167889	0.866671	0.916913
fca-miR-29b-3p	1786.68	-0.209768	1.38173	0.151815	0.879332	0.925836
fca-miR-103-5p	147.512	0.167783	1.18545	-0.141536	0.887446	0.929908
fca-miR-497-5p	307.979	-0.165063	1.25726	0.131287	0.895548	0.932639
fca-miR-505-3p	539.257	-0.115248	0.904138	0.127468	0.89857	0.932639
fca-miR-138-1-5p	255.296	-0.190838	2.09011	0.0913053	0.92725	0.948102
fca-miR-193a-5p	169.123	0.123456	1.42137	-0.0868574	0.930785	0.948102
fca-miR-30c-5p	19029.5	-0.0884402	0.941817	0.0939038	0.925186	0.948102
fca-miR-7a-1-3p	587.499	-0.123741	1.35225	0.0915073	0.92709	0.948102
fca-miR-195-5p	2251.84	-0.0435265	0.939704	0.0463194	0.963056	0.97522
fca-miR-193a-3p	278.945	0.0638363	1.51158	-0.0422316	0.966314	0.97522
fca-miR-138-2-5p	538.143	0.0521615	2.06105	-0.0253082	0.979809	0.979809
fca-miR-27a-3p	1448.85	0.0296719	1.127	-0.0263283	0.978995	0.979809
fca-miR-1-2-5p	1.57735	-1.2804	2.58698	0.494938	0.620644	NA
fca-miR-101b-5p	10.0078	0.73587	1.44678	-0.508626	0.611015	NA
fca-miR-1185-5p	2.19744	-1.76982	2.48527	0.712125	0.476387	NA
fca-miR-122-5p	4.42867	0.482949	2.11191	-0.228679	0.819119	NA
fca-miR-124-5p	57.2126	-1.10238	2.66079	0.414307	0.67865	NA
fca-miR-1251-5p	19.5609	-3.29141	2.47968	1.32735	0.184391	NA
fca-miR-127a-5p	25.6291	-3.0185	1.87593	1.60907	0.107601	NA
fca-miR-128-1-5p	13.7172	-2.19045	2.02109	1.0838	0.278454	NA
fca-miR-128-2-5p	2.75643	0.418176	2.57468	-0.162419	0.870976	NA
fca-miR-1296-5p	9.87254	-0.576136	1.64092	0.351105	0.725509	NA
fca-miR-1306-5p	49.9243	0.637069	0.927284	-0.687027	0.492066	NA
fca-miR-130a-5p	11.5798	-2.28779	1.50345	1.5217	0.128085	NA
fca-miR-130b-5p	35.8966	1.20714	1.38312	-0.872762	0.382793	NA
fca-miR-133a-5p	3.36306	-0.471633	2.30155	0.20492	0.837635	NA
fca-miR-134-5p	5.53583	-3.25937	2.00797	1.62322	0.104543	NA
fca-miR-148a-5p	40.5185	-1.26	1.70688	0.738185	0.460402	NA
fca-miR-152-5p	3.64041	-2.54325	2.09847	1.21195	0.225531	NA
fca-miR-153-1-5p	0.380849	1.33474	2.67068	-0.499776	0.617233	NA
fca-miR-1911-5p	9.94755	-2.20754	2.62687	0.84037	0.400701	NA
fca-miR-193b-5p	21.3128	-2.00413	1.72049	1.16486	0.244077	NA
fca-miR-1-1-5p	29.5036	-4.89421	2.2154	2.20918	0.0271622	NA
fca-miR-200c-5p	13.6968	-3.13191	2.5017	1.25191	0.210602	NA
fca-miR-206-5p	0.513948	-0.17924	2.48516	0.0721241	0.942503	NA
fca-miR-210-5p	6.89261	-1.48442	1.473	1.00775	0.313573	NA
fca-miR-215-5p	14.3385	0.913474	2.33835	-0.390648	0.696057	NA
fca-miR-216a-5p	2.3815	-0.184363	2.20321	0.083679	0.933312	NA
fca-miR-221-5p	17.8362	1.12108	1.40795	-0.79625	0.425887	NA
fca-miR-2387-5p	6.54261	-1.44262	1.82468	0.790618	0.429167	NA
fca-miR-23b-5p	9.03421	-0.964057	1.59681	0.60374	0.546016	NA
fca-miR-27b-5p	46.7564	-4.08173	1.46064	2.79447	0.00519844	NA
fca-miR-296-5p	3.60276	-0.60993	2.00082	0.30484	0.760488	NA
fca-miR-299a-1-5p	25.6045	-4.85575	2.15065	2.25781	0.0239577	NA
fca-miR-29a-5p	8.75021	-0.41024	1.27152	0.322636	0.746971	NA
fca-miR-3085-5p	3.10478	-2.08389	2.49658	0.834698	0.403888	NA
fca-miR-323a-5p	1.25496	-1.11763	2.60646	0.428794	0.668073	NA
fca-miR-325-5p	2.02611	-1.10626	2.66461	0.415167	0.67802	NA
fca-miR-329-5p	1.43987	-1.23425	2.60863	0.473142	0.636112	NA
fca-miR-33-5p	2.16714	0.0154854	1.66635	-0.00929299	0.992585	NA
fca-miR-331-5p	40.099	0.531247	0.736243	-0.721565	0.470562	NA
fca-miR-337-5p	19.4631	-4.51242	2.16919	2.08023	0.0375044	NA
fca-miR-342-5p	37.8227	2.54701	1.1365	-2.2411	0.0250193	NA
fca-miR-350-5p	19.5108	1.67063	1.19312	-1.40023	0.161446	NA
fca-miR-3548-5p	8.58005	-2.50363	2.58934	0.9669	0.333594	NA
fca-miR-370-5p	2.80514	-1.97047	2.51599	0.783181	0.433521	NA
fca-miR-375-5p	3.96127	-0.819515	2.56026	0.320091	0.748899	NA
fca-miR-376a-5p	44.9619	-5.21081	2.21961	2.34763	0.0188935	NA
fca-miR-376a-2-5p	0.793479	-0.823771	2.57307	0.320151	0.748854	NA
fca-miR-376c-5p	3.74301	-2.53792	2.3047	1.10119	0.270813	NA
fca-miR-377-5p	5.51112	-2.87313	2.35335	1.22087	0.222136	NA
fca-miR-380-5p	5.40386	-2.69472	2.44878	1.10043	0.271144	NA
fca-miR-381-5p	41.0802	-2.87053	1.72175	1.66722	0.0954707	NA
fca-miR-383-5p	7.19966	-3.19646	2.32928	1.3723	0.169971	NA
fca-miR-3958-5p	1.20452	-0.958758	2.67117	0.358927	0.719649	NA
fca-miR-3959-5p	6.77305	-3.38483	2.11314	1.6018	0.1092	NA
fca-miR-409-5p	41.7237	-1.9056	1.96632	0.969119	0.332486	NA
fca-miR-432-5p	48.6212	-2.97978	1.84376	1.61615	0.106063	NA
fca-miR-433-5p	8.97473	-2.28714	2.61729	0.873858	0.382195	NA
fca-miR-449-5p	4.10951	0.0179624	2.4881	-0.00721932	0.99424	NA
fca-miR-487b-5p	38.4389	-4.43022	2.32136	1.90846	0.0563324	NA
fca-miR-493-5p	12.6275	-4.12494	2.09793	1.9662	0.0492757	NA
fca-miR-495-5p	35.4544	-4.64453	2.29191	2.02649	0.0427145	NA
fca-miR-502-5p	24.2513	0.784817	0.573178	-1.36924	0.170925	NA
fca-miR-505-5p	7.22997	0.410721	1.18728	-0.345934	0.729392	NA
fca-miR-506-5p	0.419527	-0.188813	2.48517	0.0759758	0.939438	NA
fca-miR-508-5p	1.07124	-1.13953	2.48337	0.458864	0.646332	NA
fca-miR-514-5p	10.6013	-1.12525	1.94704	0.577928	0.563313	NA
fca-miR-543-5p	1.3674	-1.41429	2.37956	0.594351	0.552278	NA
fca-miR-590-5p	28.8072	1.8166	0.644948	-2.81666	0.00485262	NA
fca-miR-592-5p	9.55487	-2.61873	2.57406	1.01736	0.308984	NA
fca-miR-6529-5p	10.3308	0.725074	1.05408	-0.687874	0.491532	NA
fca-miR-656-5p	13.0939	-3.4984	2.44781	1.4292	0.152947	NA
fca-miR-6715a-5p	3.34066	-0.435634	2.52397	0.172599	0.862967	NA
fca-miR-758-5p	1.30057	-1.38793	2.38434	0.582101	0.560498	NA
fca-miR-802-5p	6.43709	-2.21031	2.62598	0.841709	0.399951	NA
fca-miR-889-5p	2.31999	-1.87432	2.44898	0.765349	0.444064	NA
fca-miR-8908n-5p	3.30234	-2.26989	2.39931	0.946058	0.344119	NA
fca-miR-96-5p	58.4742	-3.91778	1.89599	2.06635	0.0387957	NA
fca-miR-9851-5p	1.79652	-1.81366	2.21572	0.818541	0.413048	NA
fca-miR-chrA2_6163-5p	9.79516	-1.51557	2.37656	0.637718	0.523658	NA
fca-miR-chrA3_6354-5p	7.48052	-1.65118	2.67395	0.617504	0.536902	NA
fca-miR-chrB1_11053-5p	14.7282	1.29038	1.37233	-0.940284	0.347072	NA
fca-miR-chrB2_13690-5p	1.00279	-1.19686	2.28253	0.524359	0.600029	NA
fca-miR-chrB4_16538-5p	4.69435	3.53034	2.40241	-1.4695	0.141696	NA
fca-miR-chrC1_18846-5p	15.5684	2.45559	1.06289	-2.31029	0.0208722	NA
fca-miR-chrC2_22423-5p	3.10385	-2.46321	1.96087	1.25619	0.209049	NA
fca-miR-chrC2_23695-5p	8.16914	-1.23621	2.50269	0.493953	0.621339	NA
fca-miR-chrD4_31051-5p	9.286	-1.49757	2.36044	0.634447	0.525789	NA
fca-miR-chrE3_34060-5p	1.88841	-0.906217	2.60892	0.347353	0.728326	NA
fca-miR-chrE3_34145-5p	13.3687	1.0885	1.31936	-0.82502	0.40936	NA
fca-miR-chrE3_34323-5p	3.11308	-1.37971	2.67517	0.515747	0.606031	NA
fca-miR-chrX_38640-5p	0.607075	-0.612089	2.60969	0.234544	0.814562	NA
fca-miR-chrX_38642-5p	0.0147939	0.317897	2.4848	-0.127936	0.898199	NA
fca-let-7a-2-3p	7.24178	-0.232828	1.35388	0.171972	0.86346	NA
fca-let-7c-3p	12.4517	-4.21015	2.00704	2.09769	0.0359326	NA
fca-let-7f-3p	53.5384	-0.718977	0.979352	0.734135	0.462866	NA
fca-miR-100-3p	21.078	-4.81919	2.02218	2.38316	0.0171645	NA
fca-miR-106a-3p	8.0667	3.01997	1.20481	-2.50661	0.0121897	NA
fca-miR-10a-3p	18.8599	0.87712	1.80823	-0.48507	0.627627	NA
fca-miR-10b-3p	55.6225	-0.565593	2.13529	0.264879	0.791103	NA
fca-miR-1185-3p	5.80102	-1.21281	2.02334	0.599413	0.548898	NA
fca-miR-122-3p	1.20945	-1.36155	2.1717	0.626952	0.530691	NA
fca-miR-1251-3p	1.26022	-0.989116	2.67021	0.370427	0.711064	NA
fca-miR-125b-1-3p	25.9757	-3.23246	1.6272	1.98652	0.0469754	NA
fca-miR-1271-3p	4.53255	1.97646	1.22424	-1.61445	0.106431	NA
fca-miR-1301-3p	54.7263	-0.485256	1.31464	0.369117	0.71204	NA
fca-miR-1306-3p	3.76661	1.22535	1.22562	-0.999779	0.317417	NA
fca-miR-1307-3p	14.9338	0.965222	1.21965	-0.791391	0.428716	NA
fca-miR-130b-3p	29.7303	2.62223	1.38922	-1.88756	0.0590845	NA
fca-miR-134-3p	1.1519	-1.31652	2.36737	0.55611	0.578136	NA
fca-miR-135a-3p	4.16932	-2.48135	2.42989	1.02118	0.307169	NA
fca-miR-138-1-3p	50.2612	-1.75715	2.13485	0.823076	0.410465	NA
fca-miR-139-3p	27.9598	-1.60197	1.43	1.12025	0.262605	NA
fca-miR-144-3p	5.62912	-3.09341	2.1191	1.45978	0.144351	NA
fca-miR-150-3p	4.13562	4.04241	2.44938	-1.65038	0.0988644	NA
fca-miR-17-3p	17.8573	2.07702	1.01069	-2.05505	0.0398745	NA
fca-miR-181a-2-3p	14.0782	0.859483	1.1856	-0.724935	0.468492	NA
fca-miR-181a-1-3p	32.0078	-0.194297	1.4407	0.134863	0.89272	NA
fca-miR-181b-2-3p	1.87093	2.82482	1.38709	-2.03651	0.0416992	NA
fca-miR-181b-1-3p	3.81231	1.03761	1.61367	-0.643008	0.520219	NA
fca-miR-181c-3p	2.38864	-0.173199	2.24856	0.0770267	0.938602	NA
fca-miR-182-3p	1.6109	-1.50812	2.45942	0.613201	0.539744	NA
fca-miR-183-3p	8.78095	-1.36575	2.43671	0.560487	0.575147	NA
fca-miR-184-3p	12.5062	-3.72412	2.35544	1.58107	0.113862	NA
fca-miR-185-3p	4.18339	-0.913719	1.63754	0.557984	0.576855	NA
fca-miR-186-3p	2.57056	-2.14141	1.98628	1.0781	0.28099	NA
fca-miR-188-3p	6.19797	-3.404	1.93016	1.76358	0.0778022	NA
fca-miR-18a-3p	21.7395	1.50802	1.00984	-1.49332	0.135354	NA
fca-miR-18b-3p	4.20025	2.83756	1.80525	-1.57183	0.115989	NA
fca-miR-190a-3p	2.82273	-2.56105	1.91665	1.33621	0.181482	NA
fca-miR-191-3p	10.8328	-0.0491298	1.08921	0.045106	0.964023	NA
fca-miR-195-3p	40.7928	-0.442269	1.2041	0.367302	0.713394	NA
fca-miR-196b-3p	12.437	-0.348568	2.55964	0.136179	0.89168	NA
fca-miR-202-3p	0.887161	-0.421771	2.48536	0.169702	0.865244	NA
fca-miR-204-3p	3.88687	-0.673119	2.29241	0.293629	0.769041	NA
fca-miR-205-3p	1.32895	-0.852751	2.66703	0.319738	0.749167	NA
fca-miR-206-3p	4.89654	-2.12755	2.63514	0.807377	0.419449	NA
fca-miR-208b-3p	0.800828	-0.52683	2.63035	0.200289	0.841255	NA
fca-miR-20a-3p	28.4529	1.87394	1.02047	-1.83635	0.0663059	NA
fca-miR-215-3p	0.0413051	0.280538	2.48482	-0.112901	0.910109	NA
fca-miR-216a-3p	5.09081	-0.717177	2.5056	0.28623	0.774702	NA
fca-miR-218-2-3p	4.50323	-2.6176	2.3846	1.09771	0.272331	NA
fca-miR-21-3p	1.87425	1.62824	1.73399	-0.939013	0.347724	NA
fca-miR-26a-1-3p	1.85148	-1.90225	2.00231	0.950026	0.342099	NA
fca-miR-26a-2-3p	8.06319	-0.781052	1.37794	0.566827	0.570832	NA
fca-miR-26b-3p	24.005	1.2986	0.863659	-1.5036	0.132683	NA
fca-miR-295-3p	1.34857	-0.600818	2.4855	0.24173	0.80899	NA
fca-miR-296-3p	1.98752	1.80008	2.29411	-0.784653	0.432657	NA
fca-miR-299a-3p	8.55884	-3.67618	2.09305	1.75638	0.0790242	NA
fca-miR-299a-1-3p	0.437124	-0.429281	2.58944	0.165781	0.868329	NA
fca-miR-302b-3p	2.90162	-2.23799	2.34084	0.956065	0.339039	NA
fca-miR-302d-1-3p	10.8061	-1.7054	2.67151	0.638364	0.523237	NA
fca-miR-3085-3p	12.303	-3.64006	2.38974	1.5232	0.127708	NA
fca-miR-30b-3p	7.51434	-0.152598	1.23856	0.123206	0.901944	NA
fca-miR-30c-2-3p	16.8311	-0.59021	1.20984	0.487841	0.625662	NA
fca-miR-30c-1-3p	16.1527	0.773266	0.952478	-0.811847	0.41688	NA
fca-miR-323b-3p	48.3366	-3.71448	2.42124	1.53412	0.125	NA
fca-miR-325-3p	5.93005	-0.64873	2.67719	0.242318	0.808534	NA
fca-miR-326-3p	37.3761	-0.0143895	1.0389	0.0138507	0.988949	NA
fca-miR-329-3p	17.7074	-4.31753	2.22683	1.93887	0.0525168	NA
fca-miR-33-3p	26.5269	1.3677	0.842525	-1.62333	0.104518	NA
fca-miR-337-3p	1.22875	-1.39164	2.14545	0.648647	0.516567	NA
fca-miR-340-3p	24.6963	0.158856	1.28232	-0.123881	0.901409	NA
fca-miR-34c-3p	7.55337	-2.89854	2.52055	1.14996	0.250159	NA
fca-miR-3548-3p	14.2089	-1.78713	2.39969	0.744734	0.456433	NA
fca-miR-361-3p	54.1931	0.916179	0.572713	-1.59972	0.109661	NA
fca-miR-370-3p	21.6787	-4.38897	2.31243	1.89799	0.0576971	NA
fca-miR-371-3p	1.83558	-1.03599	2.66332	0.388986	0.697287	NA
fca-miR-374a-3p	53.2811	0.81466	0.768093	-1.06063	0.28886	NA
fca-miR-374b-3p	4.67754	-0.999073	1.62063	0.616473	0.537582	NA
fca-miR-379-3p	14.6252	-2.37958	1.87165	1.27138	0.203594	NA
fca-miR-380-3p	48.6482	-5.00778	2.24645	2.2292	0.0258004	NA
fca-miR-381-3p	37.013	-5.34511	2.1069	2.53696	0.0111821	NA
fca-miR-383-3p	21.15	-3.59092	2.43654	1.47378	0.140541	NA
fca-miR-3958-3p	13.4126	-3.42022	2.45946	1.39064	0.164334	NA
fca-miR-3959-3p	51.8588	-5.47972	2.18705	2.50552	0.012227	NA
fca-miR-432-3p	1.82687	-1.15525	2.67726	0.431505	0.666101	NA
fca-miR-449-3p	5.34923	-1.85998	2.66108	0.698955	0.48458	NA
fca-miR-483-3p	8.95446	-3.43602	2.28008	1.50697	0.131818	NA
fca-miR-486-3p	57.9799	-1.26188	1.78515	0.706875	0.479644	NA
fca-miR-487a-3p	47.2964	-4.62482	2.29638	2.01396	0.0440136	NA
fca-miR-491-3p	5.45062	-0.360172	1.70784	0.210893	0.832971	NA
fca-miR-493-3p	7.8951	-3.61061	2.06527	1.74825	0.0804201	NA
fca-miR-497-3p	10.272	0.547732	1.12862	-0.485311	0.627456	NA
fca-miR-506-3p	16.5562	-3.73426	2.4146	1.54654	0.121975	NA
fca-miR-507a-3p	19.3748	-4.37928	2.25007	1.94629	0.0516203	NA
fca-miR-507b-3p	0.576676	-0.394155	2.64168	0.149206	0.881391	NA
fca-miR-508-3p	9.34897	-3.35996	2.39051	1.40554	0.159861	NA
fca-miR-514-3p	8.10411	-3.30055	2.33725	1.41215	0.157906	NA
fca-miR-543-3p	34.0445	-4.75118	2.27727	2.08635	0.0369472	NA
fca-miR-551a-3p	40.5561	-1.11304	1.63147	0.682231	0.495093	NA
fca-miR-582-3p	0.504384	-0.38408	2.6765	0.143501	0.885894	NA
fca-miR-615-3p	4.73646	-2.34364	2.56905	0.912259	0.361632	NA
fca-miR-628-3p	19.3124	-2.01164	1.51878	1.32451	0.185335	NA
fca-miR-6529-3p	4.26872	-0.0872596	1.49681	0.058297	0.953512	NA
fca-miR-655-3p	5.57298	-2.88915	2.35062	1.2291	0.219034	NA
fca-miR-660-3p	5.05343	1.06883	1.09385	-0.977124	0.328508	NA
fca-miR-6715a-3p	5.1406	-1.00277	2.19903	0.456003	0.648388	NA
fca-miR-7a-2-3p	6.65879	-1.6744	2.67293	0.626428	0.531035	NA
fca-miR-7a-3-3p	8.9607	-1.23045	2.66446	0.4618	0.644225	NA
fca-miR-758-3p	11.0078	-3.68578	2.29749	1.60427	0.108656	NA
fca-miR-802-3p	5.75869	-0.719325	2.50689	0.286939	0.774159	NA
fca-miR-885-3p	25.4354	-3.89909	2.39307	1.62933	0.103244	NA
fca-miR-8908n-3p	25.1235	-4.25188	2.3433	1.81448	0.0696038	NA
fca-miR-98-3p	26.6515	-1.54555	1.34152	1.15209	0.249284	NA
fca-miR-9851-3p	40.9825	-2.51834	1.17953	2.13503	0.0327588	NA
fca-miR-99a-3p	39.1259	-3.04425	1.23036	2.47428	0.0133505	NA
fca-miR-99b-3p	20.856	-0.952778	1.24069	0.767944	0.44252	NA
fca-miR-chrA2_6163-3p	1.90689	-1.47749	2.58983	0.570496	0.568341	NA
fca-miR-chrB1_11053-3p	3.26831	3.17011	1.61714	-1.96033	0.0499576	NA
fca-miR-chrB2_13690-3p	6.23596	0.0322746	1.50323	-0.0214702	0.982871	NA
fca-miR-chrC2_22423-3p	13.9383	-4.23415	2.06576	2.04968	0.0403959	NA
fca-miR-chrD4_30107-3p	1.51185	-1.08934	2.67404	0.407376	0.683732	NA
fca-miR-chrE1_31800-3p	3.82912	-0.756253	1.9376	0.390304	0.696312	NA
fca-miR-chrE1_32174-3p	5.0002	-0.220322	1.85409	0.11883	0.90541	NA
fca-miR-chrE2_33458-3p	1.72469	-1.9139	2.05763	0.930147	0.352295	NA
fca-miR-chrE3_33626-3p	22.3485	1.15185	1.20445	-0.956331	0.338905	NA
fca-miR-chrE3_33897-3p	4.62658	2.08835	1.26484	-1.65107	0.0987233	NA
fca-miR-chrE3_33972-3p	2.13084	0.78954	2.24017	-0.352446	0.724504	NA
fca-miR-chrE3_34060-3p	2.23029	-1.12831	2.65839	0.424435	0.671249	NA
fca-miR-chrF2_35515-3p	7.32996	1.3829	1.03746	-1.33297	0.18254	NA
fca-miR-chrUn_JH409706_38826-3p	6.96121	-0.149061	1.30658	0.114085	0.90917	NA
fca-miR-chrX_38640-3p	2.12199	-1.81635	2.41859	0.750995	0.452656	NA
fca-miR-chrX_38642-3p	0.674222	-0.682775	2.58695	0.26393	0.791834	NA

## Sheet: ovary
miRNA	baseMean	log2FoldChange	lfcSE	stat	pvalue	padj
fca-miR-202-5p	1575.57	6.85424	1.38614	-4.94482	7.62131e-07	0.000281672
fca-miR-34c-5p	528.325	6.36593	1.31428	-4.84368	1.27453e-06	0.000281672
fca-miR-449-5p	31.771	7.17971	1.57169	-4.56815	4.92047e-06	0.000724949
fca-miR-503-3p	70.5591	3.92434	0.895117	-4.38417	1.16431e-05	0.00128656
fca-miR-8908n-5p	3.30234	4.32102	1.0057	-4.29655	1.73476e-05	0.00153353
fca-miR-449-3p	59.538	7.47447	1.77182	-4.21853	2.45903e-05	0.00181149
fca-miR-506-3p	16.5562	4.77444	1.16336	-4.10401	4.06049e-05	0.00256391
fca-miR-204-5p	5593.82	-4.04321	1.14846	3.52055	0.000430659	0.021146
fca-miR-22-3p	107536	-2.42357	0.697114	3.47658	0.000507847	0.021146
fca-miR-424-3p	179.144	3.49812	0.990886	-3.5303	0.000415086	0.021146
fca-miR-514-3p	8.10411	3.87523	1.11774	-3.46702	0.000526258	0.021146
fca-miR-331-3p	620.091	-1.62324	0.476007	3.41011	0.000649361	0.0239181
fca-miR-514-5p	10.6013	3.45285	1.03957	-3.32142	0.000895615	0.0285447
fca-miR-96-5p	58.4742	-4.21502	1.27005	3.31878	0.00090413	0.0285447
fca-miR-1307-5p	145.424	-2.39088	0.733696	3.25868	0.00111931	0.0329822
fca-miR-508-3p	9.34897	3.99309	1.23361	-3.23693	0.00120823	0.0333775
fca-miR-182-5p	122.703	-4.07285	1.28274	3.17512	0.00149772	0.0379509
fca-miR-6529-5p	10.3308	-2.55941	0.808406	3.166	0.00154551	0.0379509
fca-miR-34c-3p	25.9896	5.09871	1.64637	-3.09694	0.00195532	0.0454868
fca-miR-chrX_38640-3p	2.12199	3.71348	1.2143	-3.05813	0.00222724	0.049222
fca-miR-183-5p	156.469	-4.04212	1.33833	3.02027	0.00252552	0.0531462
fca-miR-378-3p	6275.14	-3.83683	1.2763	3.00621	0.00264529	0.0531462
fca-miR-193a-5p	169.123	-2.88957	0.975917	2.96088	0.00306765	0.0589522
fca-miR-1249-3p	391.849	-2.42441	0.826953	2.93174	0.0033707	0.062077
fca-miR-193b-5p	21.3128	-3.41176	1.18624	2.87611	0.00402615	0.06854
fca-miR-194-5p	3646.51	-4.55547	1.59744	2.85174	0.00434811	0.06854
fca-miR-342-5p	37.8227	-2.5736	0.905873	2.84102	0.00449697	0.06854
fca-miR-508-5p	1.07124	3.68312	1.2888	-2.85778	0.00426617	0.06854
fca-miR-507a-3p	19.3748	3.2356	1.13342	-2.85472	0.00430754	0.06854
fca-miR-22-5p	533.031	-2.56488	0.913104	2.80897	0.00497008	0.0719635
fca-miR-8908n-3p	25.1235	3.74127	1.33426	-2.804	0.00504721	0.0719635
fca-miR-chrE1_31800-3p	3.82912	-4.19323	1.53766	2.72702	0.006391	0.0882757
fca-miR-130a-5p	11.5798	1.59634	0.611084	-2.6123	0.00899342	0.114444
fca-miR-15a-5p	1379.45	-1.59895	0.609942	2.62147	0.00875502	0.114444
fca-miR-192-5p	4796.53	-4.2827	1.64107	2.6097	0.00906228	0.114444
fca-miR-149-5p	590.61	-3.47507	1.35734	2.5602	0.0104612	0.119418
fca-miR-chrC1_18846-5p	15.5684	-2.31882	0.906153	2.55898	0.0104981	0.119418
fca-miR-128-3p	8227.69	-3.63727	1.42209	2.55769	0.0105369	0.119418
fca-miR-485-3p	65.397	-4.06049	1.57837	2.57258	0.0100942	0.119418
fca-miR-103-3p	1988.2	-1.72612	0.67835	2.54459	0.0109407	0.120894
fca-miR-197-3p	587.248	-1.52335	0.60642	2.51203	0.012004	0.129408
fca-miR-424-5p	1144.51	2.87856	1.16356	-2.47393	0.0133635	0.129459
fca-miR-874-5p	154.486	-2.57949	1.0439	2.47101	0.0134731	0.129459
fca-miR-302d-1-3p	8.14213	4.7155	1.88636	-2.49979	0.0124267	0.129459
fca-miR-326-3p	37.3761	-1.73674	0.701799	2.47469	0.0133351	0.129459
fca-miR-6715a-3p	5.1406	-4.22564	1.69766	2.48909	0.0128071	0.129459
fca-miR-139-5p	728.037	-2.59422	1.05597	2.45672	0.0140211	0.131832
fca-miR-3548-3p	14.2089	-4.35885	1.77969	2.44922	0.0143166	0.131832
fca-miR-432-5p	48.6212	-3.07279	1.26835	2.42267	0.0154069	0.138976
fca-miR-582-5p	75.0604	-3.02054	1.25303	2.41059	0.0159269	0.140794
fca-miR-25-3p	3320.6	1.2331	0.519643	-2.37297	0.0176456	0.152929
fca-miR-129-1-3p	735.752	-4.08128	1.73591	2.35109	0.0187183	0.159106
fca-miR-214-5p	167.559	2.44654	1.05193	-2.32576	0.0200315	0.163961
fca-miR-192-3p	218.457	-4.06366	1.74335	2.33095	0.0197559	0.163961
fca-miR-101a-5p	666.257	1.23606	0.537191	-2.30097	0.0213932	0.171923
fca-miR-144-5p	231.58	2.1998	0.961593	-2.28766	0.0221572	0.174884
fca-let-7i-5p	1602.3	1.16582	0.517453	-2.253	0.024259	0.175779
fca-miR-485-5p	64.1468	-3.56989	1.56703	2.27812	0.0227192	0.175779
fca-miR-195-3p	40.7928	1.68467	0.74766	-2.25326	0.0242427	0.175779
fca-miR-222-3p	429.031	-1.7773	0.786188	2.26066	0.0237805	0.175779
fca-miR-chrE1_32174-3p	5.0002	-3.22089	1.42681	2.25741	0.0239827	0.175779
fca-miR-183-3p	8.78095	-4.03095	1.81168	2.22497	0.0260829	0.185946
fca-miR-chrE3_33897-3p	4.62658	-2.56287	1.16363	2.20248	0.0276312	0.193857
fca-miR-503-5p	91.6309	2.46517	1.12777	-2.18588	0.0288243	0.195216
fca-miR-chrC2_22423-5p	3.10385	-2.82244	1.29208	2.18442	0.0289316	0.195216
fca-miR-204-3p	3.88687	-3.81692	1.74971	2.18145	0.0291499	0.195216
fca-miR-chrC2_22423-3p	13.9383	-2.35665	1.08576	2.17052	0.0299676	0.197697
fca-miR-31-5p	1142.61	2.62703	1.21496	-2.16224	0.0305997	0.198898
fca-miR-181c-5p	383.257	-2.96553	1.41291	2.09888	0.0358278	0.229505
fca-miR-133a-5p	3.36306	-3.59224	1.75975	2.04133	0.0412176	0.231739
fca-miR-205-5p	19187.1	-3.6785	1.80844	2.03408	0.0419438	0.231739
fca-miR-219-5p	2716.65	-3.40438	1.64831	2.06538	0.0388875	0.231739
fca-miR-221-5p	17.8362	-2.12299	1.0296	2.06195	0.0392122	0.231739
fca-miR-191-3p	10.8328	-1.48634	0.725381	2.04905	0.0404574	0.231739
fca-miR-193b-3p	5327.78	-2.31968	1.14015	2.03453	0.0418978	0.231739
fca-miR-199-3p	32275.2	2.01305	0.979724	-2.05471	0.0399068	0.231739
fca-miR-328-3p	469.739	-1.50871	0.728808	2.07011	0.038442	0.231739
fca-miR-3958-3p	13.4126	-3.5035	1.70885	2.05021	0.0403443	0.231739
fca-miR-542-3p	775.24	2.33578	1.12305	-2.07984	0.03754	0.231739
fca-miR-chrUn_JH409706_38826-3p	6.96121	-1.81345	0.890874	2.03559	0.041792	0.231739
fca-miR-16-2-3p	262.718	1.70057	0.840447	-2.02341	0.0430307	0.234809
fca-miR-146b-5p	1518.82	-2.14538	1.06662	2.01138	0.0442857	0.235834
fca-miR-190a-5p	89.3359	1.44093	0.715234	-2.01462	0.043944	0.235834
fca-miR-199a-5p	5887.15	1.89098	0.953411	-1.98338	0.0473246	0.246088
fca-miR-323a-3p	72.9749	-3.09518	1.56016	1.98389	0.047268	0.246088
fca-miR-26a-5p	67892.2	0.848165	0.437746	-1.93757	0.0526756	0.267616
fca-miR-139-3p	27.9598	-1.85904	0.959419	1.93767	0.0526635	0.267616
fca-miR-296-5p	3.60276	-2.86772	1.50108	1.91044	0.0560765	0.276755
fca-miR-chrE3_33626-5p	109.927	-2.01139	1.05936	1.89869	0.0576051	0.276755
fca-miR-383-3p	21.15	-3.28844	1.71557	1.91683	0.0552599	0.276755
fca-miR-433-3p	89.68	-3.2881	1.72994	1.90069	0.0573421	0.276755
fca-miR-chrC2_23051-3p	73.1414	1.47768	0.776495	-1.90301	0.0570393	0.276755
fca-miR-18a-5p	291.204	-1.98894	1.05592	1.88361	0.0596172	0.277377
fca-miR-450b-5p	180.175	2.20032	1.16382	-1.89061	0.0586769	0.277377
fca-miR-505-5p	7.22997	-1.62236	0.860253	1.8859	0.0593078	0.277377
fca-miR-130a-3p	130.443	1.22987	0.656291	-1.87396	0.0609356	0.280557
fca-miR-337-3p	1.22875	-2.85392	1.53409	1.86033	0.0628387	0.286337
fca-miR-103-5p	147.512	-1.53205	0.828043	1.85021	0.0642835	0.287261
fca-miR-1343-3p	219.651	-1.56905	0.852341	1.84087	0.065641	0.287261
fca-miR-551a-3p	40.5561	-2.11792	1.14766	1.84542	0.0649764	0.287261
fca-miR-628-3p	19.3124	-1.78385	0.967704	1.84339	0.0652727	0.287261
fca-miR-122-3p	1.20945	-2.83194	1.54608	1.83169	0.0669982	0.290326
fca-miR-383-5p	7.19966	-2.79235	1.53126	1.82357	0.068217	0.292737
fca-miR-129-5p	210.892	-2.79664	1.53842	1.81787	0.069084	0.292758
fca-miR-99a-5p	33203.5	0.945385	0.521613	-1.81243	0.0699202	0.292758
fca-miR-423-3p	683.199	-1.15571	0.641321	1.80208	0.0715335	0.292758
fca-miR-486-3p	57.9799	-2.29413	1.27222	1.80325	0.071349	0.292758
fca-miR-874-3p	1234.82	-1.75802	0.972224	1.80824	0.0705688	0.292758
fca-miR-132-3p	662.436	-2.92634	1.63755	1.78702	0.0739339	0.299805
fca-miR-323b-3p	48.3366	-3.11986	1.75113	1.78163	0.0748094	0.300598
fca-miR-660-5p	1372.11	-0.777123	0.438538	1.77208	0.0763814	0.303183
fca-miR-483-3p	8.95446	-2.56496	1.44961	1.76941	0.0768247	0.303183
fca-miR-378-5p	2436.02	-2.11751	1.207	1.75436	0.0793693	0.30524
fca-miR-1307-3p	14.9338	-1.56066	0.888994	1.75553	0.0791684	0.30524
fca-miR-138-2-3p	68.6708	-3.29264	1.87713	1.75408	0.0794175	0.30524
fca-miR-885-5p	1635.02	-2.68273	1.53545	1.7472	0.0806034	0.307127
fca-miR-487b-3p	102.293	-2.16801	1.24962	1.73494	0.082751	0.312615
fca-miR-380-5p	5.40386	-2.94765	1.70777	1.72602	0.0843431	0.315929
fca-miR-410-3p	920.098	-2.69577	1.58305	1.70289	0.0885879	0.329041
fca-miR-1185-5p	2.19744	-3.0818	1.81991	1.69338	0.0903828	0.33291
fca-miR-152-5p	3.64041	-2.17244	1.29965	1.67156	0.0946109	0.334544
fca-miR-6715a-5p	3.34066	-3.17149	1.89392	1.67457	0.0940192	0.334544
fca-miR-218-2-3p	4.50323	-2.75178	1.63966	1.67826	0.0932965	0.334544
fca-miR-221-3p	2993.12	-1.6267	0.965459	1.6849	0.0920087	0.334544
fca-miR-31-3p	222.672	1.84486	1.09855	-1.67936	0.0930812	0.334544
fca-miR-chrB2_13690-3p	6.23596	-1.76693	1.06064	1.66592	0.0957299	0.335815
fca-miR-129-2-3p	511.986	-2.43532	1.47705	1.64877	0.0991952	0.33904
fca-miR-202-3p	4.75313	3.27639	1.99024	-1.64622	0.0997177	0.33904
fca-miR-329-3p	17.7074	-2.21031	1.3342	1.65666	0.0975887	0.33904
fca-miR-532-3p	367.674	-0.855163	0.519075	1.64747	0.0994605	0.33904
fca-miR-296-3p	1.98752	-2.95161	1.80945	1.63121	0.102845	0.347004
fca-miR-1296-5p	9.87254	-1.85688	1.14534	1.62125	0.104964	0.34946
fca-miR-380-3p	48.6482	-2.3844	1.47152	1.62036	0.105154	0.34946
fca-miR-135a-5p	4061.32	2.35315	1.47993	-1.59004	0.111825	0.354332
fca-miR-150-5p	2172.38	-1.99405	1.24148	1.60619	0.108233	0.354332
fca-miR-3959-5p	6.77305	-1.9034	1.19843	1.58824	0.112232	0.354332
fca-let-7c-3p	12.4517	1.43522	0.898376	-1.59757	0.110138	0.354332
fca-miR-188-3p	6.19797	-1.37745	0.86639	1.58987	0.111863	0.354332
fca-miR-409-3p	131.732	-2.13987	1.34522	1.59072	0.111672	0.354332
fca-miR-495-3p	74.1434	-2.21886	1.38692	1.59985	0.109632	0.354332
fca-miR-182-3p	1.6109	-2.83719	1.79075	1.58436	0.113112	0.354579
fca-miR-chrB2_13690-5p	1.00279	-2.59873	1.64759	1.57729	0.114728	0.357111
fca-miR-361-5p	1047.43	0.551353	0.353112	-1.56141	0.118427	0.360998
fca-miR-487a-5p	143.207	-2.62928	1.67845	1.5665	0.117233	0.360998
fca-miR-chrE3_33626-3p	31.7924	-1.64871	1.0551	1.5626	0.118146	0.360998
fca-miR-185-3p	4.18339	-1.54904	0.999953	1.54911	0.121355	0.367389
fca-miR-34a-3p	223.043	-1.45669	0.942456	1.54563	0.122193	0.367411
fca-miR-16-5p	8870.31	-0.986269	0.642518	1.53501	0.124782	0.372363
fca-miR-126-3p	15007.9	-1.15897	0.756511	1.53199	0.125525	0.372363
fca-miR-370-3p	21.6787	-2.22027	1.45699	1.52388	0.12754	0.375817
fca-miR-chrB4_16538-5p	2.53429	-2.88663	1.90397	1.51611	0.129492	0.379044
fca-miR-487b-5p	38.4389	-2.39659	1.59147	1.50589	0.132095	0.379129
fca-miR-491-5p	61.3047	-1.50759	0.998366	1.51006	0.131029	0.379129
fca-miR-340-3p	24.6963	-1.36138	0.902072	1.50917	0.131257	0.379129
fca-miR-295-3p	2.29811	3.00918	2.00895	-1.49789	0.134163	0.382581
fca-miR-124-3p	5555.19	-2.88962	1.93351	1.4945	0.135046	0.38263
fca-miR-18b-5p	63.749	-1.45981	0.994768	1.46749	0.142243	0.385142
fca-miR-24-2-5p	151.365	-1.18581	0.809389	1.46506	0.142903	0.385142
fca-miR-409-5p	41.7237	-2.07866	1.40316	1.48141	0.138498	0.385142
fca-miR-628-5p	569.623	-1.87887	1.27757	1.47066	0.141383	0.385142
fca-miR-106a-3p	8.0667	-1.62817	1.09519	1.48665	0.137107	0.385142
fca-miR-206-3p	4.89654	-2.84674	1.93625	1.47023	0.141499	0.385142
fca-miR-342-3p	1588.26	-1.2117	0.82701	1.46516	0.142878	0.385142
fca-miR-365-3p	4146.52	-1.31921	0.897406	1.47003	0.141553	0.385142
fca-miR-128-2-5p	2.75643	-2.82801	1.93675	1.46018	0.14424	0.386388
fca-miR-chrX_38640-5p	0.607075	2.55939	1.76399	-1.45091	0.146804	0.390887
fca-miR-181a-1-3p	32.0078	-1.46527	1.01594	1.44229	0.149222	0.394947
fca-miR-1185-3p	5.80102	-1.99183	1.38549	1.43763	0.150538	0.396058
fca-miR-382-5p	68.2155	-2.13996	1.50476	1.42213	0.154989	0.404106
fca-miR-135a-3p	4.16932	2.20642	1.55313	-1.42063	0.155425	0.404106
fca-miR-185-5p	448.897	-0.9243	0.655334	1.41043	0.158414	0.40745
fca-miR-350-5p	19.5108	-1.2701	0.900816	1.40995	0.158555	0.40745
fca-miR-15b-5p	1173	-1.09749	0.79098	1.38751	0.165288	0.412815
fca-miR-29b-2-5p	168.336	-1.29704	0.933056	1.3901	0.164499	0.412815
fca-miR-3548-5p	8.58005	-2.61128	1.88211	1.38742	0.165313	0.412815
fca-miR-487a-3p	47.2964	-2.2084	1.57788	1.3996	0.161634	0.412815
fca-miR-656-3p	63.5788	-2.05851	1.47999	1.3909	0.164256	0.412815
fca-miR-3085-3p	12.303	-2.18107	1.57745	1.38266	0.16677	0.414113
fca-miR-377-5p	5.51112	-2.14464	1.55825	1.37631	0.168726	0.41663
fca-miR-362-5p	452.792	-0.582923	0.429126	1.3584	0.174338	0.428096
fca-miR-128-1-5p	13.7172	-1.8533	1.3739	1.34893	0.177358	0.433107
fca-miR-132-5p	89.4565	-2.45997	1.83641	1.33956	0.180389	0.438089
fca-miR-184-3p	19.1348	-2.11701	1.61735	1.30894	0.190556	0.459541
fca-miR-24-3p	20545.8	-0.886204	0.678181	1.30674	0.191302	0.459541
fca-miR-10a-5p	5439.83	1.61084	1.24773	-1.29102	0.196696	0.467204
fca-miR-381-5p	41.0802	-1.50565	1.16877	1.28824	0.197663	0.467204
fca-miR-15b-3p	204.85	0.997829	0.774382	-1.28855	0.197555	0.467204
fca-miR-135b-5p	238.729	2.08214	1.65031	-1.26167	0.207067	0.474049
fca-miR-329-5p	1.43987	-2.41291	1.9338	1.24775	0.212121	0.474049
fca-miR-376a-5p	44.9619	-1.7161	1.37883	1.2446	0.213278	0.474049
fca-miR-423-5p	334.384	-1.11418	0.89551	1.24419	0.21343	0.474049
fca-miR-433-5p	8.97473	-2.43982	1.92392	1.26815	0.204745	0.474049
fca-miR-656-5p	13.0939	-2.13077	1.67512	1.27201	0.203371	0.474049
fca-miR-1301-3p	54.7263	-1.15317	0.926792	1.24426	0.213405	0.474049
fca-miR-181b-2-3p	1.87093	1.33859	1.06226	-1.26014	0.20762	0.474049
fca-miR-18a-3p	21.7395	-0.958048	0.765522	1.2515	0.210753	0.474049
fca-miR-27b-3p	8068.87	0.718227	0.566875	-1.26699	0.205157	0.474049
fca-miR-411-3p	110.518	-1.68922	1.34056	1.26009	0.207638	0.474049
fca-miR-chrB1_11053-3p	3.26831	-1.80882	1.44668	1.25033	0.211179	0.474049
fca-miR-1911-5p	9.94755	-2.38781	1.93854	1.23176	0.21804	0.477464
fca-miR-495-5p	35.4544	-1.869	1.51577	1.23303	0.217564	0.477464
fca-miR-592-5p	9.55487	2.22704	1.8257	-1.21983	0.222529	0.477464
fca-miR-130b-3p	29.7303	-1.34617	1.09507	1.2293	0.218958	0.477464
fca-miR-15a-3p	87.0602	-0.863303	0.706755	1.2215	0.221896	0.477464
fca-miR-27a-3p	1448.85	-0.978058	0.800841	1.22129	0.221977	0.477464
fca-miR-758-3p	11.0078	-1.77566	1.44892	1.2255	0.220386	0.477464
fca-miR-214-3p	509.692	1.31765	1.08812	-1.21094	0.225918	0.481428
fca-miR-26a-1-3p	1.85148	1.15454	0.954727	-1.20928	0.226554	0.481428
fca-miR-34a-5p	1570.91	-1.15326	0.963095	1.19746	0.231129	0.486092
fca-miR-9851-5p	1.79652	1.53615	1.28375	-1.19661	0.231457	0.486092
fca-miR-371-3p	1.83558	2.40351	2.01588	-1.19229	0.233148	0.486092
fca-miR-655-3p	5.57298	-1.84729	1.54674	1.19431	0.232356	0.486092
fca-miR-323a-5p	1.25496	-2.28895	1.9325	1.18445	0.236233	0.486852
fca-miR-193a-3p	278.945	-1.28224	1.0839	1.18298	0.236817	0.486852
fca-miR-660-3p	5.05343	-0.957257	0.80708	1.18607	0.235593	0.486852
fca-miR-497-5p	307.979	1.04348	0.886984	-1.17644	0.239418	0.487663
fca-miR-26a-2-3p	8.06319	0.905096	0.769279	-1.17655	0.239375	0.487663
fca-miR-181d-5p	100.902	-1.54017	1.3253	1.16212	0.245185	0.497118
fca-miR-122-5p	4.42867	-1.75835	1.55671	1.12952	0.258677	0.521326
fca-miR-126-5p	4725.21	-0.860203	0.768534	1.11928	0.263022	0.521326
fca-miR-130b-5p	35.8966	-1.13424	1.00831	1.12488	0.260638	0.521326
fca-miR-133a-3p	2585.18	-1.65398	1.47711	1.11973	0.262827	0.521326
fca-miR-6529-3p	4.26872	-1.12206	0.998262	1.12401	0.261008	0.521326
fca-miR-125b-2-3p	129.52	0.698821	0.631598	-1.10643	0.268539	0.526916
fca-miR-140-3p	693.359	-0.717216	0.649415	1.1044	0.269418	0.526916
fca-miR-543-3p	34.0445	-1.62703	1.47058	1.10639	0.268559	0.526916
fca-miR-340-5p	1016.22	-1.09758	0.998667	1.09905	0.271748	0.529131
fca-miR-101b-5p	10.0078	-1.14223	1.04987	1.08797	0.276609	0.533892
fca-miR-379-3p	14.6252	-1.32631	1.21817	1.08877	0.276254	0.533892
fca-miR-20a-3p	28.4529	0.837906	0.776923	-1.07849	0.280814	0.539651
fca-miR-374a-5p	823.19	0.62303	0.584276	-1.06633	0.286275	0.540741
fca-miR-chrB1_11053-5p	14.7282	-1.0862	1.01477	1.07039	0.284445	0.540741
fca-miR-92a-3p	20782.9	0.72641	0.680715	-1.06713	0.285914	0.540741
fca-miR-98-3p	26.6515	-0.957753	0.892059	1.07364	0.282983	0.540741
fca-miR-7a-2-3p	6.65879	-2.12854	2.00214	1.06313	0.287721	0.541161
fca-miR-chrE3_33972-3p	3.17024	-1.81669	1.71478	1.05943	0.289403	0.542017
fca-miR-574-5p	101.393	1.02345	0.978135	-1.04633	0.29541	0.548618
fca-miR-362-3p	107.034	-0.518484	0.495393	1.04661	0.295278	0.548618
fca-miR-188-5p	237.749	-0.657637	0.630813	1.04252	0.29717	0.549577
fca-miR-chrA3_6354-5p	7.48052	-2.07131	2.00626	1.03243	0.301872	0.551353
fca-let-7a-1-3p	327.725	0.725908	0.702172	-1.0338	0.301228	0.551353
fca-miR-9851-3p	40.9825	-0.747471	0.720641	1.03723	0.299629	0.551353
fca-miR-7-5p	243.852	-1.28615	1.25824	1.02218	0.306696	0.557858
fca-miR-2387-5p	6.54261	-1.17752	1.15921	1.01579	0.30973	0.561068
fca-miR-543-5p	1.3674	-1.70939	1.69411	1.00902	0.312965	0.562319
fca-miR-chrD4_30107-3p	1.51185	-2.03145	2.00824	1.01156	0.311749	0.562319
fca-miR-1-1-5p	29.5036	-1.31329	1.31064	1.00202	0.316333	0.564218
fca-miR-16-1-3p	89.1596	0.621554	0.62061	-1.00152	0.316575	0.564218
fca-miR-33-5p	2.16714	0.90328	0.910245	-0.992347	0.321028	0.569857
fca-miR-590-3p	344.162	0.822156	0.834259	-0.985493	0.324382	0.573508
fca-let-7i-3p	1587.21	0.362373	0.368706	-0.982825	0.325694	0.573532
fca-miR-215-5p	14.3385	-1.68726	1.72543	0.977873	0.328137	0.575542
fca-miR-3958-5p	1.20452	-1.95062	2.00436	0.973191	0.330458	0.577323
fca-miR-191-5p	8414.23	-0.524443	0.543317	0.965262	0.334413	0.577329
fca-miR-20b-5p	437.044	-0.991425	1.03174	0.960928	0.336588	0.577329
fca-miR-486-5p	113.635	-1.22491	1.2694	0.96495	0.33457	0.577329
fca-miR-chrD4_31051-5p	9.286	1.61133	1.66664	-0.966814	0.333637	0.577329
fca-miR-17-3p	17.8573	0.755737	0.787125	-0.960124	0.336993	0.577329
fca-miR-134-3p	1.1519	-1.61348	1.68609	0.956938	0.338598	0.57784
fca-miR-153-3p	98.4171	-1.61173	1.69892	0.948678	0.342785	0.578428
fca-miR-889-3p	193.342	-1.28749	1.35423	0.950714	0.341749	0.578428
fca-miR-chrX_38642-3p	0.674222	1.71609	1.80925	-0.948512	0.342869	0.578428
fca-miR-802-5p	6.43709	-1.80841	1.92548	0.939199	0.347628	0.581824
fca-miR-382-3p	72.0703	-1.4122	1.50737	0.936859	0.348831	0.581824
fca-miR-432-3p	1.82687	-1.89222	2.01688	0.93819	0.348147	0.581824
fca-miR-106a-5p	231.146	-0.949964	1.02146	0.930002	0.35237	0.585517
fca-miR-chrC2_23695-5p	8.16914	-1.66706	1.83178	0.910076	0.362783	0.600562
fca-miR-210-5p	6.89261	-0.640815	0.711678	0.900429	0.367892	0.603432
fca-miR-379-5p	678.243	-1.11546	1.23949	0.899936	0.368154	0.603432
fca-miR-542-5p	749.332	0.920121	1.03221	-0.891412	0.372708	0.603432
fca-miR-chrE3_34145-5p	13.3687	-0.860565	0.965029	0.89175	0.372527	0.603432
fca-miR-chrA2_6163-3p	1.90689	-1.68359	1.88731	0.892059	0.372361	0.603432
fca-miR-chrF2_35515-3p	7.32996	0.658902	0.735243	-0.896169	0.370162	0.603432
fca-miR-195-5p	2251.84	0.585842	0.669315	-0.875286	0.381419	0.604255
fca-miR-331-5p	40.099	0.442637	0.504701	-0.877028	0.380472	0.604255
fca-miR-671-5p	122.881	0.563443	0.640488	-0.879708	0.379017	0.604255
fca-miR-chrE3_34323-5p	3.11308	-1.79036	2.0218	0.885527	0.375872	0.604255
fca-miR-127-3p	1560.68	-1.09383	1.23592	0.885032	0.37614	0.604255
fca-miR-302b-3p	2.90162	1.30303	1.48344	-0.878386	0.379734	0.604255
fca-miR-708-5p	219.263	1.05583	1.21436	-0.869459	0.384596	0.607112
fca-miR-26b-5p	4548.95	0.458769	0.538071	-0.852618	0.393871	0.615163
fca-miR-138-1-3p	50.2612	-1.32463	1.55102	0.854037	0.393085	0.615163
fca-miR-320a-3p	5539.58	-0.722027	0.843687	0.855799	0.392109	0.615163
fca-miR-138-1-5p	255.296	-1.26266	1.52558	0.82766	0.407863	0.630334
fca-miR-98-5p	416.845	-0.563691	0.680858	0.827912	0.40772	0.630334
fca-miR-99b-3p	20.856	-0.685019	0.82692	0.828398	0.407445	0.630334
fca-miR-10a-3p	18.8599	1.02873	1.30017	-0.791227	0.428811	0.6604
fca-miR-325-5p	2.02611	-1.57921	2.02675	0.779183	0.435872	0.668942
fca-let-7c-5p	3053.21	0.404539	0.52414	-0.771815	0.440224	0.673284
fca-miR-199b-5p	740.644	0.856415	1.1231	-0.762546	0.445734	0.674707
fca-miR-181b-1-3p	3.81231	-0.902101	1.18115	0.763752	0.445015	0.674707
fca-miR-205-3p	1.32895	-1.55578	2.02681	0.7676	0.442725	0.674707
fca-miR-664-3p	131.93	-0.443644	0.585898	0.757203	0.448928	0.677222
fca-miR-30c-5p	19029.5	-0.503859	0.675362	0.746058	0.455633	0.67892
fca-miR-100-3p	21.078	0.739266	0.99214	-0.745123	0.456197	0.67892
fca-miR-7a-3-3p	8.9607	-1.51661	2.02663	0.748343	0.454253	0.67892
fca-miR-chrE3_34060-3p	2.23029	-1.51552	2.02663	0.747803	0.454579	0.67892
fca-miR-708-3p	66.4825	0.914984	1.24245	-0.736436	0.461465	0.684455
fca-miR-325-3p	5.93005	-1.47416	2.02137	0.729291	0.465824	0.688609
fca-miR-124-5p	57.2126	-1.47099	2.02597	0.726068	0.467797	0.689221
fca-miR-491-3p	5.45062	-0.833906	1.15955	0.719161	0.472042	0.693164
fca-miR-1271-5p	121.421	0.296306	0.423545	-0.699584	0.484187	0.704522
fca-miR-125b-1-3p	25.9757	0.662963	0.948457	-0.698991	0.484558	0.704522
fca-miR-885-3p	25.4354	-1.17344	1.67255	0.701583	0.48294	0.704522
fca-miR-150-3p	1.73556	-1.33264	1.9159	0.695569	0.486699	0.705315
fca-miR-363-3p	136.754	-0.625486	0.913473	0.684734	0.493512	0.71285
fca-miR-chrE2_33458-3p	1.72469	-0.818297	1.20416	0.679555	0.496786	0.715242
fca-miR-27a-5p	65.7912	-0.854458	1.26548	0.675206	0.499545	0.716879
fca-miR-1271-3p	4.53255	0.617634	0.926181	-0.666861	0.504861	0.720139
fca-miR-582-3p	0.504384	-1.34539	2.01851	0.666526	0.505075	0.720139
fca-miR-200b-3p	24366	0.985555	1.49873	-0.657594	0.510799	0.723632
fca-miR-219-3p	643.905	-1.33412	2.02099	0.660133	0.509169	0.723632
fca-miR-138-2-5p	538.143	-0.984373	1.50654	0.6534	0.513498	0.725132
fca-miR-125b-5p	27536.1	0.444156	0.695623	-0.6385	0.523148	0.729437
fca-miR-20a-5p	8582.28	0.505479	0.789104	-0.640574	0.5218	0.729437
fca-miR-590-5p	28.8072	-0.364617	0.568376	0.641507	0.521194	0.729437
fca-miR-574-3p	868.507	0.443372	0.688846	-0.643645	0.519806	0.729437
fca-miR-1306-5p	49.9243	-0.421886	0.665243	0.634183	0.525961	0.730457
fca-miR-181c-3p	2.38864	-1.00908	1.59587	0.632308	0.527185	0.730457
fca-miR-218-5p	1335.24	-0.764003	1.24114	0.615563	0.538183	0.739115
fca-miR-106b-3p	94.7518	0.380717	0.614762	-0.619292	0.535724	0.739115
fca-miR-208b-3p	0.800828	-1.23884	2.01385	0.615158	0.53845	0.739115
fca-miR-299a-5p	1091.37	-0.789288	1.30525	0.604703	0.545376	0.746304
fca-miR-chrE3_34060-5p	1.88841	-1.20077	2.0098	0.597458	0.550202	0.750584
fca-miR-654-3p	68.2669	-0.703238	1.18986	0.591028	0.554502	0.752632
fca-miR-93-3p	77.1397	-0.319738	0.541816	0.590122	0.555109	0.752632
fca-miR-335-5p	259.675	-0.731985	1.24871	0.586195	0.557745	0.753893
fca-miR-1251-5p	19.5609	-1.04179	1.78636	0.58319	0.559765	0.754318
fca-miR-chrA2_6163-5p	9.79516	-0.988891	1.7157	0.576376	0.564361	0.758199
fca-miR-1-3p	301.089	-0.781922	1.36871	0.571284	0.567807	0.75822
fca-miR-151-3p	1412.04	0.204984	0.358788	-0.571324	0.56778	0.75822
fca-let-7e-3p	63.3275	0.502149	0.902156	-0.55661	0.577794	0.769231
fca-miR-21-3p	1.87425	-0.706748	1.32029	0.5353	0.592443	0.784011
fca-miR-493-3p	7.8951	0.572846	1.0688	-0.535971	0.591979	0.784011
fca-miR-1306-3p	3.76661	0.449142	0.843379	-0.532551	0.594344	0.78418
fca-miR-190a-3p	2.82273	0.43015	0.821781	-0.523437	0.60067	0.790167
fca-miR-376c-5p	3.74301	-0.766082	1.48399	0.516232	0.605692	0.794409
fca-miR-376a-3p	133.12	-0.633737	1.23741	0.512149	0.608547	0.795792
fca-miR-375-5p	3.96127	-1.00316	1.97864	0.506992	0.61216	0.798156
fca-miR-181a-5p	32836.6	-0.416497	0.828391	0.502778	0.61512	0.799656
fca-miR-181a-2-3p	14.0782	0.417722	0.839741	-0.497441	0.618878	0.802182
fca-miR-127a-5p	25.6291	-0.609221	1.24359	0.489888	0.624213	0.806686
fca-miR-26b-3p	24.005	0.316168	0.648736	-0.48736	0.626003	0.806686
fca-miR-30b-5p	11087.1	-0.290286	0.604749	0.480011	0.63122	0.808693
fca-miR-29a-3p	7215.48	-0.367518	0.764573	0.480684	0.630741	0.808693
fca-miR-143-3p	38432.1	0.398056	0.834605	-0.476939	0.633406	0.809148
fca-miR-144-3p	5.62912	0.539648	1.15503	-0.467214	0.640347	0.815658
fca-miR-140-5p	874.82	0.271288	0.593668	-0.456969	0.647693	0.822187
fca-miR-7a-1-3p	587.499	-0.444759	0.977741	0.454884	0.649193	0.822187
fca-miR-216a-3p	5.09081	-0.835893	1.93233	0.432582	0.665319	0.837809
fca-miR-802-3p	5.75869	-0.836801	1.93265	0.43298	0.665029	0.837809
fca-miR-335-3p	94.8002	-0.587702	1.37323	0.427971	0.668672	0.839639
fca-miR-411-5p	534.523	-0.516922	1.24392	0.415559	0.677733	0.847054
fca-miR-30c-1-3p	16.1527	-0.281422	0.678724	0.414634	0.67841	0.847054
fca-miR-376b-3p	75.1308	-0.476129	1.1622	0.409679	0.682041	0.849189
fca-miR-186-3p	2.57056	-0.414902	1.03918	0.399258	0.689703	0.856316
fca-miR-206-5p	0.513948	-0.738278	1.91529	0.385465	0.699893	0.863482
fca-miR-24-1-5p	152.958	0.187774	0.489634	-0.383499	0.70135	0.863482
fca-miR-350-3p	789.261	-0.207143	0.542533	0.381806	0.702605	0.863482
fca-miR-502-3p	289.401	-0.157425	0.413314	0.380885	0.703288	0.863482
fca-miR-337-5p	19.4631	-0.472591	1.25038	0.377957	0.705463	0.863752
fca-miR-502-5p	24.2513	-0.147468	0.40032	0.368375	0.712594	0.870073
fca-miR-148a-5p	40.5185	-0.440031	1.22017	0.360631	0.718375	0.871911
fca-miR-18b-3p	4.20025	-0.517844	1.42971	0.362202	0.717201	0.871911
fca-miR-210-3p	954.544	-0.303066	0.845524	0.358436	0.720017	0.871911
fca-miR-186-5p	348.85	-0.208261	0.59448	0.350325	0.726095	0.876017
fca-miR-299a-1-3p	0.437124	-0.669365	1.92002	0.348624	0.727372	0.876017
fca-miR-181b-5p	9143.91	0.294172	0.884143	-0.33272	0.739346	0.876629
fca-miR-23b-5p	9.03421	0.342997	1.02897	-0.333339	0.738879	0.876629
fca-miR-30c-2-3p	16.8311	-0.270676	0.803824	0.336736	0.736316	0.876629
fca-miR-429-3p	1925.58	0.476077	1.41974	-0.335326	0.737379	0.876629
fca-miR-497-3p	10.272	-0.263302	0.784012	0.335839	0.736993	0.876629
fca-miR-615-3p	4.73646	-0.609419	1.83479	0.332146	0.739779	0.876629
fca-miR-652-5p	161.228	-0.249143	0.782387	0.318439	0.750152	0.882173
fca-miR-889-5p	2.31999	-0.538994	1.68986	0.318959	0.749758	0.882173
fca-miR-148b-3p	1398.35	-0.173633	0.549873	0.315769	0.752178	0.882173
fca-miR-652-3p	390.018	-0.31425	0.996286	0.315421	0.752442	0.882173
fca-miR-196b-3p	12.437	-0.576489	1.90106	0.303246	0.761702	0.890668
fca-miR-105-5p	123.835	-0.527865	1.79476	0.294114	0.768671	0.893106
fca-miR-155-5p	1373.93	0.310044	1.05972	-0.292572	0.769849	0.893106
fca-miR-17-5p	5141.09	0.207024	0.701539	-0.295099	0.767918	0.893106
fca-miR-374b-5p	1822.78	0.22239	0.779169	-0.28542	0.775323	0.897101
fca-miR-100-5p	7533.97	0.185923	0.67518	-0.275368	0.783034	0.897703
fca-miR-151-5p	4667.25	-0.230424	0.833933	0.27631	0.78231	0.897703
fca-miR-196b-5p	140.557	-0.452178	1.68177	0.268871	0.788029	0.897703
fca-miR-493-5p	12.6275	0.306209	1.12922	-0.271169	0.786261	0.897703
fca-miR-381-3p	37.013	-0.317393	1.14949	0.276116	0.782459	0.897703
fca-miR-551b-3p	687.486	-0.372488	1.37189	0.271515	0.785995	0.897703
fca-miR-23b-3p	8031.31	0.142629	0.541485	-0.263403	0.79224	0.90018
fca-miR-216a-5p	2.3815	0.386713	1.51832	-0.254699	0.798956	0.903167
fca-miR-200a-3p	4303.71	0.372264	1.45484	-0.25588	0.798043	0.903167
fca-miR-1-2-5p	1.57735	-0.459993	1.87425	0.245428	0.806125	0.906145
fca-miR-134-5p	5.53583	0.237788	0.977175	-0.243342	0.80774	0.906145
fca-miR-3959-3p	51.8588	0.327844	1.32684	-0.247087	0.804841	0.906145
fca-miR-1251-3p	1.26022	-0.475612	1.99545	0.238348	0.811611	0.908182
fca-miR-376a-2-5p	0.793479	-0.434534	1.87424	0.231846	0.816658	0.911522
fca-miR-506-5p	0.419527	0.437818	1.92492	-0.227447	0.820076	0.913032
fca-miR-499-5p	408.635	0.192182	0.876989	-0.219138	0.826542	0.917919
fca-let-7g-3p	662.955	-0.120791	0.597882	0.202032	0.839892	0.930406
fca-miR-143-5p	67.0851	-0.171837	0.967511	0.177607	0.859031	0.934819
fca-miR-153-1-5p	0.380849	-0.38471	2.01123	0.191281	0.848305	0.934819
fca-miR-200c-5p	13.6968	0.308536	1.78683	-0.172672	0.862909	0.934819
fca-miR-29a-5p	8.75021	0.142488	0.797053	-0.178769	0.858119	0.934819
fca-miR-758-5p	1.30057	0.279101	1.60818	-0.173551	0.862219	0.934819
fca-miR-29b-3p	1786.68	-0.19245	1.00223	0.192022	0.847725	0.934819
fca-miR-361-3p	54.1931	-0.0759157	0.427762	0.177472	0.859138	0.934819
fca-miR-505-3p	539.257	-0.118838	0.651349	0.182449	0.855231	0.934819
fca-miR-507b-3p	0.576676	0.361734	2.01979	-0.179095	0.857863	0.934819
fca-let-7a-5p	14182.6	0.0512692	0.354218	-0.144739	0.884917	0.949353
fca-let-7g-5p	3200.88	-0.0613178	0.416545	0.147206	0.88297	0.949353
fca-miR-10b-3p	55.6225	-0.234616	1.56296	0.150111	0.880677	0.949353
fca-miR-215-3p	0.0413051	-0.27944	1.91354	0.146033	0.883895	0.949353
fca-miR-21-5p	40198.6	0.11784	0.935139	-0.126013	0.899722	0.957761
fca-miR-93-5p	4147.56	0.0943266	0.778728	-0.121129	0.903589	0.957761
fca-miR-99b-5p	704.707	-0.0964199	0.771685	0.124947	0.900565	0.957761
fca-miR-chrX_38642-5p	0.0147939	-0.236951	1.91352	0.12383	0.90145	0.957761
fca-let-7a-2-3p	7.24178	-0.114534	0.881367	0.12995	0.896606	0.957761
fca-let-7f-5p	21694.1	0.0545614	0.588101	-0.0927756	0.926082	0.964583
fca-miR-196a-5p	154.51	0.154921	1.70223	-0.0910108	0.927484	0.964583
fca-miR-200a-5p	138.263	0.164983	1.60591	-0.102735	0.918173	0.964583
fca-miR-3085-5p	3.10478	-0.170059	1.74126	0.0976646	0.922199	0.964583
fca-miR-370-5p	2.80514	-0.161957	1.76729	0.0916414	0.926983	0.964583
fca-miR-101-3p	4773.46	0.0678324	0.61925	-0.10954	0.912774	0.964583
fca-miR-148a-3p	2896.01	-0.123252	1.18737	0.103803	0.917326	0.964583
fca-miR-200c-3p	8827.84	0.156676	1.63802	-0.0956498	0.923799	0.964583
fca-miR-532-5p	1243.04	-0.0377998	0.46495	0.0812984	0.935205	0.97033
fca-miR-30b-3p	7.51434	-0.0595262	0.780497	0.0762671	0.939207	0.9722
fca-miR-99a-3p	39.1259	-0.0483697	0.696429	0.069454	0.944628	0.975527
fca-miR-106b-5p	4600.67	-0.0441926	0.681935	0.0648047	0.948329	0.977067
fca-miR-27b-5p	46.7564	-0.0459097	0.768243	0.0597594	0.952347	0.978924
fca-miR-33-3p	26.5269	0.0346464	0.64336	-0.0538523	0.957053	0.981479
fca-let-7e-5p	2072.21	-0.0297104	0.731756	0.0406015	0.967614	0.988671
fca-miR-152-3p	438.138	-0.0281229	0.831305	0.0338298	0.973013	0.988671
fca-miR-375-3p	625.016	0.0543658	1.4468	-0.0375767	0.970025	0.988671
fca-miR-376c-3p	681.932	0.040489	1.12174	-0.0360948	0.971207	0.988671
fca-miR-10b-5p	10994.9	-0.041026	1.45576	0.0281819	0.977517	0.989213
fca-miR-299a-1-5p	25.6045	-0.0334955	1.21588	0.0275483	0.978022	0.989213
fca-miR-200b-5p	166.365	-0.0342265	1.5556	0.0220021	0.982446	0.991418
fca-miR-374a-3p	53.2811	-0.0099369	0.56095	0.0177144	0.985867	0.992604
fca-let-7f-3p	53.5384	-0.0036824	0.678928	0.00542385	0.995672	0.99793
fca-miR-299a-3p	8.55884	-0.00741534	1.12802	0.00657376	0.994755	0.99793
fca-miR-374b-3p	4.67754	-0.00226634	0.897349	0.00252559	0.997985	0.997985

## Sheet: pancreas
miRNA	baseMean	log2FoldChange	lfcSE	stat	pvalue	padj
fca-miR-375-3p	32104.9	10.0572	1.18031	-8.5208	1.5845e-17	6.4489e-15
fca-miR-216a-5p	1014.23	11.0969	1.3253	-8.37314	5.61008e-17	1.14165e-14
fca-miR-148a-3p	10720.7	5.78582	0.981791	-5.89312	3.7896e-09	5.14123e-07
fca-miR-148a-5p	202.421	5.67577	1.11869	-5.07359	3.90386e-07	3.97218e-05
fca-miR-7-5p	243.852	4.19277	0.8549	-4.90439	9.37174e-07	7.6286e-05
fca-miR-215-5p	63.1354	6.58037	1.36662	-4.81507	1.47147e-06	9.98149e-05
fca-miR-202-5p	93.7524	4.08702	0.947767	-4.31226	1.61592e-05	0.000939542
fca-miR-140-3p	693.359	-2.40752	0.583216	4.128	3.65929e-05	0.00186166
fca-miR-802-5p	231.116	7.01657	1.79149	-3.9166	8.98053e-05	0.00365508
fca-miR-1249-3p	391.849	-3.27771	0.835969	3.92085	8.82385e-05	0.00365508
fca-miR-216a-3p	5.09081	7.38332	1.94666	-3.79281	0.00014895	0.00551113
fca-miR-92a-3p	20782.9	1.98989	0.529472	-3.75826	0.000171099	0.00580309
fca-miR-375-5p	3.96127	6.57234	1.78003	-3.69227	0.000222257	0.00695836
fca-miR-140-5p	874.82	-1.91559	0.530782	3.609	0.00030738	0.00893596
fca-miR-802-3p	5.75869	6.36414	1.88278	-3.38018	0.000724383	0.0196549
fca-miR-30b-5p	11087.1	1.62715	0.485942	-3.34843	0.000812695	0.0206729
fca-miR-379-5p	678.243	-3.81779	1.19577	3.19274	0.00140931	0.0337406
fca-miR-582-5p	75.0604	3.35235	1.05841	-3.16735	0.00153834	0.0347835
fca-let-7f-5p	21694.1	1.46962	0.490803	-2.99431	0.00275062	0.0589212
fca-miR-99b-5p	704.707	-2.05084	0.724715	2.82985	0.00465693	0.0947686
fca-miR-138-2-5p	538.143	-4.09855	1.46288	2.8017	0.00508344	0.098522
fca-miR-497-5p	307.979	-2.36869	0.880427	2.69039	0.00713693	0.132033
fca-miR-31-5p	1030.06	2.98715	1.12216	-2.66196	0.00776873	0.137473
fca-miR-138-1-5p	255.296	-3.95883	1.49843	2.64198	0.00824233	0.139776
fca-miR-411-5p	534.523	-3.16064	1.20475	2.62349	0.00870349	0.141693
fca-miR-30c-1-3p	16.1527	1.65501	0.634567	-2.6081	0.00910469	0.142523
fca-miR-100-5p	7533.97	-1.62025	0.627242	2.58313	0.00979086	0.147588
fca-miR-487a-3p	47.2964	-4.34657	1.69641	2.56222	0.0104005	0.151178
fca-miR-188-5p	237.749	-1.5747	0.628356	2.50607	0.0122081	0.171335
fca-miR-31-3p	222.672	2.55143	1.02447	-2.4905	0.0127563	0.173061
fca-miR-135b-5p	361.483	-4.0142	1.66377	2.41272	0.0158342	0.197451
fca-miR-34c-5p	185.471	-3.74103	1.54838	2.41609	0.0156884	0.197451
fca-miR-376c-3p	681.932	-2.58215	1.08169	2.38714	0.0169798	0.197451
fca-miR-411-3p	110.518	-3.29342	1.36823	2.40707	0.0160809	0.197451
fca-miR-chrC2_22423-3p	13.9383	-3.54562	1.47941	2.39664	0.0165461	0.197451
fca-miR-376a-3p	133.12	-2.95032	1.24197	2.37551	0.0175245	0.198125
fca-miR-99b-3p	20.856	-2.94768	1.2576	2.3439	0.0190834	0.209917
fca-miR-299a-5p	1091.37	-2.92131	1.26497	2.30938	0.0209225	0.212886
fca-miR-885-5p	1635.02	-3.47761	1.5051	2.31055	0.0208577	0.212886
fca-miR-507a-3p	19.3748	-3.75161	1.61358	2.32503	0.0200706	0.212886
fca-miR-103-3p	1988.2	-1.55627	0.689991	2.2555	0.024102	0.218372
fca-miR-148b-3p	1398.35	1.12166	0.497355	-2.25526	0.0241172	0.218372
fca-miR-350-3p	789.261	-1.1673	0.51769	2.25482	0.0241443	0.218372
fca-miR-381-3p	37.013	-2.96257	1.3029	2.27383	0.0229761	0.218372
fca-miR-654-3p	68.2669	-2.84372	1.24585	2.28255	0.0224569	0.218372
fca-miR-149-5p	590.61	-2.98321	1.35859	2.19581	0.0281058	0.231052
fca-miR-503-5p	91.6309	-2.74424	1.25198	2.19193	0.0283848	0.231052
fca-miR-133a-3p	2585.18	-3.15926	1.43933	2.19495	0.0281673	0.231052
fca-miR-186-3p	2.57056	2.21908	1.00521	-2.20758	0.0272734	0.231052
fca-miR-8908n-3p	25.1235	-3.77036	1.70518	2.21112	0.0270278	0.231052
fca-miR-1-3p	301.089	-2.91306	1.34344	2.16836	0.0301313	0.235836
fca-miR-138-1-3p	50.2612	-3.48223	1.60387	2.17115	0.0299202	0.235836
fca-let-7i-5p	1602.3	-1.17723	0.545477	2.15817	0.0309146	0.237401
fca-miR-181a-5p	32836.6	-1.69702	0.79123	2.14478	0.0319701	0.24096
fca-miR-155-5p	1373.93	-2.12327	1.0238	2.07392	0.038087	0.249244
fca-miR-196a-5p	154.51	-3.45356	1.66857	2.06978	0.0384734	0.249244
fca-miR-219-5p	2716.65	-3.32195	1.62008	2.05048	0.0403175	0.249244
fca-miR-542-5p	749.332	-2.07417	1.01206	2.04945	0.0404179	0.249244
fca-miR-127-3p	1560.68	-2.50813	1.20373	2.08364	0.0371931	0.249244
fca-miR-200c-3p	8827.84	3.18131	1.52946	-2.08002	0.0375233	0.249244
fca-miR-320a-3p	5539.58	1.61199	0.783426	-2.05761	0.0396276	0.249244
fca-miR-323b-3p	48.3366	-3.69371	1.77424	2.08186	0.0373556	0.249244
fca-miR-382-3p	72.0703	-3.20532	1.5305	2.0943	0.0362332	0.249244
fca-miR-542-3p	775.24	-2.40952	1.17302	2.05412	0.0399643	0.249244
fca-miR-551a-3p	40.5561	2.21526	1.07578	-2.05922	0.0394735	0.249244
fca-miR-chrF2_35515-3p	7.32996	-2.90112	1.3681	2.12055	0.03396	0.249244
fca-miR-885-3p	25.4354	-3.5755	1.75598	2.03618	0.0417321	0.249862
fca-miR-chrUn_JH409706_38826-3p	6.96121	-2.83225	1.39105	2.03604	0.041746	0.249862
fca-miR-205-5p	19187.1	-3.53344	1.76576	2.00108	0.0453835	0.264444
fca-miR-221-5p	17.8362	-2.75411	1.37694	2.00017	0.0454818	0.264444
fca-miR-20a-3p	28.4529	1.52192	0.763937	-1.99221	0.0463478	0.265684
fca-miR-128-3p	8227.69	-2.81247	1.41709	1.98467	0.0471808	0.266703
fca-miR-30b-3p	7.51434	1.56907	0.797326	-1.96792	0.0490774	0.273623
fca-miR-382-5p	68.2155	-2.9881	1.52966	1.95344	0.0507673	0.275529
fca-miR-486-5p	113.635	-2.48633	1.28024	1.94208	0.052127	0.275529
fca-miR-410-3p	920.098	-3.02832	1.55669	1.94536	0.0517311	0.275529
fca-miR-495-3p	74.1434	-2.76717	1.42168	1.9464	0.0516065	0.275529
fca-miR-20a-5p	8582.28	1.41143	0.739408	-1.90887	0.0562789	0.279336
fca-miR-26b-5p	4548.95	0.968804	0.507374	-1.90945	0.0562046	0.279336
fca-miR-378-3p	6275.14	-2.48564	1.29038	1.92629	0.0540688	0.279336
fca-miR-532-3p	367.674	-1.01496	0.531415	1.90993	0.0561426	0.279336
fca-miR-656-3p	63.5788	-2.89355	1.51159	1.91424	0.0555889	0.279336
fca-miR-495-5p	35.4544	-2.93917	1.58229	1.85755	0.0632335	0.297489
fca-miR-125b-1-3p	25.9757	-2.11748	1.14052	1.85659	0.0633689	0.297489
fca-miR-380-3p	48.6482	-2.82313	1.52095	1.85616	0.0634307	0.297489
fca-miR-383-3p	21.15	-3.30943	1.78701	1.85194	0.0640344	0.297489
fca-miR-506-3p	16.5562	-3.24384	1.75348	1.84994	0.064322	0.297489
fca-miR-758-3p	11.0078	-3.0577	1.65177	1.85116	0.0641469	0.297489
fca-miR-134-5p	5.53583	-2.53207	1.44177	1.75623	0.0790494	0.306741
fca-miR-139-5p	728.037	-1.94022	1.0723	1.8094	0.0703889	0.306741
fca-miR-181d-5p	100.902	-2.33433	1.337	1.74595	0.0808196	0.306741
fca-miR-200b-5p	166.365	2.64417	1.45918	-1.81209	0.0699729	0.306741
fca-miR-200c-5p	13.6968	2.95918	1.64928	-1.79423	0.072776	0.306741
fca-miR-2387-5p	6.54261	-2.65866	1.50864	1.76228	0.0780215	0.306741
fca-miR-27a-5p	65.7912	-2.37863	1.29926	1.83075	0.0671374	0.306741
fca-miR-350-5p	19.5108	-2.07269	1.1648	1.77944	0.0751673	0.306741
fca-miR-374a-5p	823.19	-1.01051	0.580897	1.73958	0.0819336	0.306741
fca-miR-485-5p	64.1468	-2.76454	1.59057	1.73809	0.0821956	0.306741
fca-miR-708-5p	219.263	2.09367	1.15092	-1.81913	0.068892	0.306741
fca-miR-chrE3_34145-5p	13.3687	-2.40386	1.36374	1.76269	0.0779523	0.306741
fca-let-7e-3p	63.3275	-1.67895	0.956369	1.75554	0.0791663	0.306741
fca-miR-10b-3p	55.6225	-2.86085	1.57357	1.81806	0.0690543	0.306741
fca-miR-1343-3p	219.651	-1.55277	0.872839	1.77899	0.075241	0.306741
fca-miR-29a-3p	7215.48	1.25762	0.722755	-1.74004	0.0818519	0.306741
fca-miR-3085-3p	12.303	-3.04553	1.72043	1.77022	0.0766907	0.306741
fca-miR-370-3p	21.6787	-2.74655	1.58386	1.73409	0.0829029	0.306741
fca-miR-485-3p	65.397	-2.79823	1.60129	1.74748	0.0805547	0.306741
fca-miR-660-3p	5.05343	-2.42385	1.36301	1.7783	0.0753542	0.306741
fca-miR-708-3p	66.4825	2.05125	1.17641	-1.74365	0.0812208	0.306741
fca-miR-chrB2_13690-3p	6.23596	-2.62274	1.45435	1.80337	0.0713301	0.306741
fca-miR-329-3p	17.7074	-2.63248	1.5229	1.7286	0.0838805	0.307562
fca-miR-299a-1-5p	25.6045	-2.319	1.34725	1.72128	0.0852001	0.309611
fca-miR-1251-5p	19.5609	-3.1036	1.82002	1.70525	0.0881477	0.311878
fca-miR-196b-5p	140.557	-2.82192	1.64804	1.71229	0.0868435	0.311878
fca-miR-483-3p	8.95446	-2.79477	1.64133	1.70275	0.0886145	0.311878
fca-miR-502-3p	289.401	-0.716852	0.421358	1.70129	0.088889	0.311878
fca-miR-105-5p	123.835	-2.96594	1.74855	1.69623	0.0898418	0.312527
fca-miR-379-3p	14.6252	-2.48698	1.47021	1.69158	0.0907261	0.312928
fca-miR-656-5p	13.0939	-2.98062	1.77322	1.68091	0.0927797	0.317322
fca-miR-20b-5p	437.044	-1.70993	1.02038	1.67579	0.0937797	0.31807
fca-miR-1307-5p	145.424	-1.34433	0.806486	1.6669	0.0955352	0.318712
fca-miR-362-3p	107.034	-0.904659	0.541611	1.67031	0.0948576	0.318712
fca-miR-424-5p	1144.51	-2.06616	1.25938	1.64061	0.100878	0.32479
fca-miR-487a-5p	143.207	-2.726	1.65958	1.64259	0.100468	0.32479
fca-miR-493-5p	12.6275	-2.35361	1.43641	1.63854	0.101309	0.32479
fca-miR-132-3p	662.436	-2.64579	1.6149	1.63836	0.101347	0.32479
fca-miR-3958-3p	13.4126	-2.95365	1.78679	1.65305	0.0983213	0.32479
fca-miR-362-5p	452.792	-0.711948	0.440046	1.61789	0.105685	0.330468
fca-miR-378-5p	2436.02	-1.94112	1.20154	1.61552	0.106197	0.330468
fca-miR-195-3p	40.7928	-1.51473	0.935641	1.61892	0.105464	0.330468
fca-miR-7a-2-3p	2.03568	3.00922	1.86359	-1.61474	0.106367	0.330468
fca-miR-181c-5p	383.257	-2.24965	1.41245	1.59273	0.111222	0.332319
fca-miR-487b-5p	38.4389	-2.58985	1.62285	1.59586	0.11052	0.332319
fca-miR-1301-3p	54.7263	-1.59221	0.992567	1.60413	0.108685	0.332319
fca-miR-433-3p	89.68	-2.75227	1.71727	1.6027	0.109001	0.332319
fca-miR-508-3p	9.34897	-2.75694	1.72318	1.59992	0.109617	0.332319
fca-miR-514-3p	8.10411	-2.67656	1.6835	1.58988	0.111862	0.332319
fca-miR-1306-5p	49.9243	-1.17957	0.746076	1.58103	0.113871	0.335836
fca-miR-143-5p	67.0851	-1.57472	1.00524	1.56652	0.117227	0.337613
fca-miR-100-3p	21.078	-1.84876	1.17542	1.57285	0.115755	0.337613
fca-miR-328-3p	469.739	-1.17414	0.750677	1.56411	0.117791	0.337613
fca-miR-363-3p	136.754	-1.44839	0.923399	1.56855	0.116754	0.337613
fca-miR-487b-3p	102.293	-1.98252	1.27226	1.55826	0.119171	0.337925
fca-miR-574-3p	868.507	1.03225	0.663135	-1.55662	0.119561	0.337925
fca-miR-135a-5p	4061.32	-2.30551	1.48887	1.54849	0.121503	0.339712
fca-miR-409-5p	41.7237	-2.2398	1.45107	1.54355	0.122697	0.339712
fca-miR-185-3p	4.18339	-2.18295	1.41348	1.54438	0.122497	0.339712
fca-miR-195-5p	2251.84	-1.00959	0.660389	1.52878	0.12632	0.345049
fca-miR-383-5p	7.19966	-2.5678	1.67757	1.53066	0.125853	0.345049
fca-miR-532-5p	1243.04	-0.689984	0.454398	1.51846	0.128899	0.347973
fca-miR-200a-3p	4303.71	2.11753	1.39526	-1.51766	0.129101	0.347973
fca-miR-34a-3p	223.043	-1.44658	0.956291	1.5127	0.130356	0.349045
fca-miR-543-3p	34.0445	-2.28405	1.51676	1.50588	0.132099	0.3514
fca-miR-30c-2-3p	16.8311	1.20084	0.807511	-1.48709	0.13699	0.362046
fca-miR-125b-5p	27536.1	-1.0058	0.680852	1.47727	0.139602	0.364487
fca-miR-129-2-3p	511.986	-2.16309	1.46463	1.47689	0.139705	0.364487
fca-miR-1-1-5p	29.5036	-2.01432	1.38781	1.45144	0.146658	0.373703
fca-miR-184-3p	19.1348	-2.44048	1.68247	1.45053	0.14691	0.373703
fca-miR-200b-3p	24366	2.11002	1.44663	-1.45858	0.144681	0.373703
fca-miR-chrE1_32174-3p	5.0002	-2.27677	1.56588	1.45399	0.145949	0.373703
fca-miR-551b-3p	687.486	-1.93666	1.34431	1.44064	0.149686	0.378398
fca-miR-24-1-5p	152.958	0.691235	0.486247	-1.42157	0.15515	0.382704
fca-miR-337-5p	19.4631	-1.96337	1.37772	1.42509	0.154131	0.382704
fca-miR-1306-3p	3.76661	-1.98786	1.39298	1.42706	0.153562	0.382704
fca-miR-376b-3p	75.1308	-1.68003	1.17987	1.42392	0.15447	0.382704
fca-let-7e-5p	2072.21	-0.984838	0.715589	1.37626	0.16874	0.387948
fca-miR-106a-5p	231.146	-1.36474	1.02233	1.33493	0.181899	0.387948
fca-miR-10b-5p	10994.9	-1.99714	1.42161	1.40484	0.16007	0.387948
fca-miR-127a-5p	25.6291	-1.76697	1.32677	1.33179	0.182929	0.387948
fca-miR-132-5p	89.4565	-2.43812	1.80106	1.35371	0.175829	0.387948
fca-miR-185-5p	448.897	-0.894088	0.666796	1.34087	0.179962	0.387948
fca-miR-200a-5p	138.263	2.09685	1.53913	-1.36237	0.173082	0.387948
fca-miR-30c-5p	19029.5	0.87541	0.658157	-1.33009	0.183487	0.387948
fca-miR-34a-5p	1570.91	-1.31498	0.957281	1.37366	0.169547	0.387948
fca-miR-381-5p	41.0802	-1.66885	1.22839	1.35857	0.174284	0.387948
fca-miR-432-5p	48.6212	-1.83292	1.32144	1.38706	0.165423	0.387948
fca-miR-505-5p	7.22997	1.20403	0.861734	-1.39722	0.162349	0.387948
fca-let-7g-3p	662.955	0.812332	0.578042	-1.40532	0.159927	0.387948
fca-miR-124-3p	5555.19	-2.63176	1.88169	1.39862	0.161927	0.387948
fca-miR-130a-3p	130.443	-1.00951	0.723288	1.39572	0.162798	0.387948
fca-miR-130b-3p	29.7303	-1.60683	1.18981	1.35049	0.176859	0.387948
fca-miR-138-2-3p	68.6708	-2.54997	1.84949	1.37874	0.167975	0.387948
fca-miR-181b-1-3p	3.81231	-2.0402	1.50857	1.35241	0.176245	0.387948
fca-miR-183-3p	8.78095	-2.46427	1.82637	1.34927	0.17725	0.387948
fca-miR-191-3p	10.8328	-1.45539	1.09539	1.32864	0.183966	0.387948
fca-miR-197-3p	587.248	-0.867304	0.644523	1.34565	0.178415	0.387948
fca-miR-323a-3p	72.9749	-2.17397	1.56883	1.38573	0.165829	0.387948
fca-miR-365-3p	4146.52	1.19253	0.88668	-1.34494	0.178645	0.387948
fca-miR-409-3p	131.732	-1.84995	1.35323	1.36707	0.171605	0.387948
fca-miR-424-3p	113.581	-1.48545	1.07387	1.38326	0.166584	0.387948
fca-miR-503-3p	104.051	-1.75841	1.32258	1.32954	0.183671	0.387948
fca-miR-655-3p	5.57298	-2.26044	1.69522	1.33342	0.182393	0.387948
fca-miR-874-3p	1234.82	-1.32247	0.981553	1.34732	0.177878	0.387948
fca-miR-377-5p	5.51112	-2.24484	1.69746	1.32247	0.186013	0.390244
fca-miR-150-5p	2172.38	-1.60262	1.23806	1.29447	0.195505	0.400549
fca-miR-181a-1-3p	32.0078	-1.4379	1.1084	1.29728	0.194535	0.400549
fca-miR-190a-3p	2.82273	-1.7957	1.3774	1.3037	0.192338	0.400549
fca-miR-196b-3p	12.437	-2.44242	1.88826	1.29348	0.195846	0.400549
fca-miR-299a-3p	8.55884	-1.88416	1.45149	1.29809	0.194257	0.400549
fca-miR-34c-3p	7.55337	-2.34634	1.82114	1.28839	0.197609	0.402135
fca-miR-33-5p	2.16714	1.42532	1.1206	-1.27192	0.2034	0.407169
fca-miR-574-5p	101.393	1.2339	0.971574	-1.27	0.204085	0.407169
fca-miR-6715a-3p	5.1406	-2.1564	1.69546	1.27187	0.203421	0.407169
fca-miR-chrE1_31800-3p	3.82912	-1.98501	1.55713	1.27478	0.202386	0.407169
fca-miR-450b-5p	180.175	-1.53639	1.22622	1.25295	0.210223	0.417369
fca-miR-106a-3p	8.0667	-1.78376	1.42701	1.25	0.211301	0.417473
fca-miR-chrC2_23695-5p	8.16914	-2.29948	1.85886	1.23704	0.216073	0.422796
fca-miR-889-3p	193.342	-1.66803	1.34577	1.23947	0.215172	0.422796
fca-miR-361-5p	1047.43	0.450947	0.365938	-1.2323	0.217836	0.424207
fca-miR-chrC2_22423-5p	3.10385	-1.71069	1.41092	1.21246	0.225335	0.436721
fca-miR-chrB1_11053-5p	14.7282	1.22075	1.01192	-1.20638	0.227673	0.438775
fca-miR-chrE3_33626-5p	109.927	-1.31384	1.09166	1.20352	0.228775	0.438775
fca-miR-18b-3p	4.20025	-1.96938	1.64046	1.2005	0.229944	0.438775
fca-miR-214-3p	509.692	-1.31583	1.09786	1.19854	0.230707	0.438775
fca-miR-374b-5p	1822.78	-0.908753	0.76735	1.18428	0.236304	0.445194
fca-miR-514-5p	10.6013	-1.80544	1.52796	1.1816	0.237364	0.445194
fca-miR-7a-3-3p	5.72022	2.29891	1.9439	-1.18263	0.236957	0.445194
fca-miR-1307-3p	14.9338	-1.30681	1.10888	1.1785	0.238598	0.445456
fca-miR-181b-5p	9143.91	-1.01081	0.869684	1.16228	0.245123	0.455548
fca-miR-296-5p	3.60276	-1.83064	1.58981	1.15148	0.249533	0.460255
fca-miR-361-3p	54.1931	0.5349	0.464908	-1.15055	0.249917	0.460255
fca-miR-340-5p	1016.22	-1.13575	0.995795	1.14054	0.254059	0.464242
fca-miR-874-5p	154.486	-1.2344	1.08298	1.13982	0.254363	0.464242
fca-miR-376c-5p	3.74301	-1.88406	1.66345	1.13263	0.25737	0.467633
fca-miR-33-3p	26.5269	-0.880793	0.787673	1.11822	0.263472	0.476592
fca-miR-1911-5p	9.94755	-2.12422	1.91639	1.10845	0.267669	0.477766
fca-miR-433-5p	8.97473	-2.11094	1.90899	1.10579	0.268817	0.477766
fca-miR-592-5p	6.03263	1.94617	1.75454	-1.10922	0.267335	0.477766
fca-miR-96-5p	58.4742	1.40673	1.26461	-1.11238	0.265975	0.477766
fca-let-7c-5p	3053.21	-0.569466	0.523087	1.08866	0.276302	0.482758
fca-miR-24-2-5p	151.365	-0.90956	0.836366	1.08751	0.276809	0.482758
fca-miR-376a-5p	44.9619	-1.52578	1.40487	1.08606	0.277452	0.482758
fca-miR-29b-3p	1786.68	1.06366	0.979584	-1.08583	0.277556	0.482758
fca-miR-93-3p	77.1397	0.609385	0.555885	-1.09624	0.272973	0.482758
fca-miR-26b-3p	24.005	0.747094	0.696323	-1.07291	0.28331	0.49067
fca-miR-497-3p	10.272	-1.16742	1.09792	1.0633	0.287646	0.496067
fca-miR-151-5p	4667.25	0.861618	0.817061	-1.05453	0.291638	0.500831
fca-miR-342-3p	1588.26	-0.879043	0.835966	1.05153	0.293015	0.50108
fca-miR-423-5p	334.384	-0.944266	0.905228	1.04313	0.29689	0.505583
fca-miR-18a-3p	21.7395	0.827336	0.796188	-1.03912	0.298748	0.506627
fca-miR-139-3p	27.9598	-1.08743	1.05782	1.02799	0.303952	0.513314
fca-miR-129-1-3p	735.752	-1.73245	1.72471	1.00449	0.315145	0.530016
fca-miR-660-5p	1372.11	-0.453943	0.458361	0.990362	0.321997	0.538919
fca-miR-221-3p	2993.12	-0.964434	0.977496	0.986637	0.323821	0.538919
fca-miR-222-3p	429.031	-0.810495	0.822474	0.985435	0.32441	0.538919
fca-miR-1296-5p	9.87254	-1.30271	1.33525	0.975627	0.329249	0.542528
fca-miR-340-3p	24.6963	-0.988879	1.01178	0.977368	0.328387	0.542528
fca-miR-615-3p	4.73646	-1.80584	1.85973	0.971024	0.331536	0.544094
fca-miR-143-3p	38432.1	-0.784936	0.826364	0.949867	0.34218	0.559306
fca-miR-chrA2_6163-5p	9.79516	1.57157	1.66803	-0.942174	0.346104	0.563457
fca-miR-302b-3p	2.90162	-1.58949	1.69198	0.939426	0.347512	0.563496
fca-miR-25-3p	3320.6	0.538364	0.57562	-0.935277	0.349645	0.564705
fca-miR-429-3p	1925.58	1.29419	1.39015	-0.930978	0.351865	0.566044
fca-miR-16-5p	8870.31	0.604446	0.653068	-0.925547	0.354681	0.568328
fca-let-7a-5p	14182.6	0.322255	0.350116	-0.920425	0.357351	0.568632
fca-miR-133a-5p	3.36306	-1.60634	1.74636	0.919823	0.357665	0.568632
fca-miR-449-5p	4.10951	-1.68786	1.85791	0.908468	0.363631	0.570263
fca-miR-126-3p	15007.9	-0.69822	0.768855	0.908129	0.36381	0.570263
fca-miR-27a-3p	1448.85	-0.73853	0.807247	0.914875	0.360257	0.570263
fca-miR-491-3p	5.45062	-1.33092	1.46705	0.90721	0.364296	0.570263
fca-miR-130a-5p	11.5798	-0.902164	1.00221	0.900174	0.368028	0.571707
fca-miR-26a-5p	67892.2	0.421832	0.4677	-0.901928	0.367095	0.571707
fca-miR-206-3p	4.89654	-1.6849	1.91304	0.880747	0.378455	0.585669
fca-miR-129-5p	210.892	-1.34405	1.53441	0.875941	0.381062	0.585942
fca-miR-chrE3_33972-3p	3.17024	-1.55805	1.78039	0.875117	0.38151	0.585942
fca-miR-214-5p	167.559	-1.00866	1.15686	0.871898	0.383264	0.586423
fca-miR-126-5p	4725.21	-0.661239	0.77286	0.855574	0.392233	0.592793
fca-miR-1185-3p	5.80102	-1.34845	1.5733	0.857088	0.391396	0.592793
fca-miR-27b-3p	8068.87	0.493737	0.578327	-0.853732	0.393253	0.592793
fca-miR-chrE3_33626-3p	31.7924	-0.961681	1.12168	0.857355	0.391249	0.592793
fca-miR-21-5p	40198.6	-0.783694	0.924091	0.84807	0.396399	0.59533
fca-miR-chrA3_6354-5p	7.48052	-1.64097	1.9461	0.843212	0.39911	0.597198
fca-miR-3085-5p	3.10478	-1.49789	1.80709	0.828894	0.407164	0.604802
fca-miR-449-3p	5.34923	-1.60561	1.93639	0.829176	0.407005	0.604802
fca-let-7a-2-3p	7.24178	-0.957324	1.19257	0.802737	0.422127	0.624748
fca-miR-144-5p	324.776	-0.921436	1.17356	0.785164	0.432357	0.629779
fca-miR-199a-5p	5887.15	-0.787715	1.01202	0.778359	0.436358	0.629779
fca-miR-6715a-5p	3.34066	-1.45932	1.86667	0.781777	0.434345	0.629779
fca-miR-181c-3p	2.38864	-1.34383	1.71417	0.783953	0.433067	0.629779
fca-miR-3959-3p	51.8588	-1.05241	1.33737	0.786927	0.431325	0.629779
fca-miR-493-3p	7.8951	-1.0433	1.31376	0.794132	0.427119	0.629779
fca-miR-6529-3p	4.26872	-1.07895	1.38157	0.780955	0.434829	0.629779
fca-miR-370-5p	2.80514	-1.39148	1.82195	0.763733	0.445027	0.638258
fca-miR-502-5p	24.2513	-0.442629	0.588069	0.752681	0.451642	0.638258
fca-miR-144-3p	5.62912	-1.10593	1.46055	0.757199	0.448931	0.638258
fca-miR-153-3p	98.4171	1.26764	1.6643	-0.761669	0.446258	0.638258
fca-miR-181b-2-3p	1.87093	-1.12813	1.49763	0.753276	0.451284	0.638258
fca-miR-24-3p	20545.8	-0.521449	0.688296	0.757595	0.448694	0.638258
fca-miR-21-3p	1.87425	-1.1476	1.55182	0.739523	0.459589	0.647242
fca-miR-17-5p	5141.09	0.5075	0.695904	-0.729267	0.465838	0.653033
fca-miR-325-3p	5.93005	-1.41671	1.94733	0.727514	0.466911	0.653033
fca-miR-99a-5p	33203.5	-0.398265	0.554787	0.717871	0.472837	0.659057
fca-miR-106b-5p	4600.67	-0.480855	0.6775	0.709749	0.47786	0.659283
fca-miR-3548-5p	8.58005	-1.3233	1.87038	0.707504	0.479253	0.659283
fca-miR-889-5p	2.31999	-1.26053	1.77344	0.710782	0.477219	0.659283
fca-miR-199-3p	32275.2	-0.739217	1.04536	0.707142	0.479478	0.659283
fca-miR-193a-5p	169.123	0.713709	1.02067	-0.699256	0.484392	0.663796
fca-miR-103-5p	147.512	-0.600357	0.864997	0.694057	0.487646	0.666014
fca-miR-9851-3p	40.9825	0.518636	0.752123	-0.689563	0.490469	0.667629
fca-miR-124-5p	57.2126	-1.33035	1.94161	0.685178	0.493232	0.669151
fca-miR-chrX_38640-3p	2.12199	-1.18777	1.75039	0.678571	0.49741	0.672577
fca-miR-199b-5p	740.644	-0.746624	1.12207	0.665399	0.505795	0.679402
fca-miR-10a-3p	18.8599	-0.916054	1.37285	0.667266	0.504602	0.679402
fca-miR-1185-5p	2.19744	-1.16964	1.80003	0.649792	0.515827	0.684236
fca-miR-128-1-5p	13.7172	-0.943772	1.4411	0.654897	0.512534	0.684236
fca-miR-128-2-5p	2.75643	-1.22376	1.90032	0.643976	0.519591	0.684236
fca-miR-146b-5p	1518.82	-0.709551	1.08964	0.651177	0.514933	0.684236
fca-miR-218-5p	1335.24	-0.79315	1.23094	0.644343	0.519353	0.684236
fca-miR-15a-3p	87.0602	0.467462	0.72864	-0.641554	0.521163	0.684236
fca-miR-219-3p	643.905	-1.25725	1.93647	0.64925	0.516177	0.684236
fca-miR-chrC1_18846-5p	15.5684	-0.655266	1.02976	0.636327	0.524563	0.686486
fca-miR-192-5p	2880.45	1.00131	1.58748	-0.630756	0.5282	0.68903
fca-miR-chrB4_16538-5p	2.53429	-1.15304	1.87029	0.616505	0.537561	0.699001
fca-miR-302d-1-3p	10.8061	-1.1724	1.94264	0.603508	0.546171	0.707935
fca-miR-210-3p	954.544	0.502206	0.84112	-0.597068	0.550462	0.710852
fca-miR-218-2-3p	4.50323	-1.00797	1.70183	0.592282	0.553661	0.710852
fca-miR-326-3p	37.3761	0.450873	0.760839	-0.5926	0.553449	0.710852
fca-miR-628-5p	569.623	-0.75204	1.282	0.586614	0.557463	0.713482
fca-miR-296-3p	1.98752	-1.03155	1.79084	0.576015	0.564605	0.720358
fca-miR-chrD4_31051-5p	9.286	0.953288	1.67356	-0.569616	0.568938	0.723618
fca-miR-101b-5p	10.0078	0.60999	1.09999	-0.554541	0.579208	0.731615
fca-miR-491-5p	61.3047	-0.575141	1.03596	0.555175	0.578775	0.731615
fca-miR-151-3p	1412.04	-0.201679	0.365042	0.552482	0.580618	0.731615
fca-miR-chrE3_34323-5p	3.11308	-1.05564	1.94683	0.542234	0.587657	0.736973
fca-miR-193b-3p	5327.78	-0.628534	1.16175	0.541023	0.588492	0.736973
fca-miR-423-3p	683.199	-0.357494	0.669855	0.533688	0.593558	0.741037
fca-miR-22-5p	533.031	-0.50848	0.96599	0.526382	0.598623	0.742803
fca-miR-26a-2-3p	8.06319	0.502995	0.953995	-0.527251	0.598019	0.742803
fca-miR-135a-3p	4.16932	-0.909063	1.74012	0.522413	0.601383	0.74396
fca-miR-380-5p	5.40386	-0.888686	1.7322	0.513038	0.607925	0.74473
fca-miR-3959-5p	6.77305	-0.692011	1.3512	0.512147	0.608548	0.74473
fca-miR-188-3p	6.19797	-0.583403	1.14161	0.511038	0.609325	0.74473
fca-miR-3548-3p	14.2089	-0.898271	1.73972	0.516332	0.605622	0.74473
fca-miR-29a-5p	8.75021	-0.529215	1.04789	0.505027	0.61354	0.745782
fca-miR-6529-5p	10.3308	-0.484915	0.961017	0.504585	0.61385	0.745782
fca-let-7i-3p	1587.21	-0.188517	0.379844	0.496302	0.619682	0.750626
fca-miR-204-5p	5593.82	-0.583058	1.20876	0.48236	0.629551	0.755832
fca-miR-342-5p	37.8227	0.462169	0.954016	-0.484446	0.62807	0.755832
fca-miR-101-3p	4773.46	-0.298369	0.618233	0.482615	0.629369	0.755832
fca-miR-27b-5p	46.7564	0.374018	0.794069	-0.471014	0.637631	0.763281
fca-miR-193a-3p	278.945	0.493205	1.08979	-0.452568	0.65086	0.775713
fca-miR-486-3p	57.9799	-0.584526	1.29542	0.451225	0.651828	0.775713
fca-miR-18a-5p	291.204	0.473316	1.07773	-0.439179	0.660532	0.78378
fca-miR-99a-3p	39.1259	-0.324047	0.760364	0.426174	0.669981	0.792681
fca-miR-23b-5p	9.03421	0.464024	1.11627	-0.41569	0.677637	0.799415
fca-miR-374b-3p	4.67754	0.442059	1.08797	-0.406314	0.684512	0.805192
fca-miR-590-3p	344.162	0.333074	0.848621	-0.392489	0.694697	0.814172
fca-miR-chrE3_34060-3p	2.23029	-0.756725	1.9377	0.390526	0.696147	0.814172
fca-miR-331-5p	40.099	0.221219	0.58056	-0.381044	0.703171	0.82003
fca-miR-191-5p	8414.23	-0.207953	0.551691	0.376938	0.706219	0.821232
fca-miR-325-5p	2.02611	-0.722197	1.94143	0.371992	0.709899	0.823159
fca-miR-335-3p	94.8002	-0.478881	1.3679	0.350084	0.726276	0.839756
fca-miR-15b-3p	204.85	0.277328	0.80381	-0.345017	0.730081	0.841765
fca-miR-499-5p	408.635	0.279395	0.876888	-0.318621	0.750014	0.858796
fca-let-7c-3p	12.4517	-0.344148	1.08536	0.31708	0.751183	0.858796
fca-miR-chrA2_6163-3p	1.90689	0.5976	1.86127	-0.321071	0.748157	0.858796
fca-miR-101a-5p	666.257	0.189609	0.603375	-0.314248	0.753333	0.858842
fca-miR-chrE3_34060-5p	1.88841	-0.57841	1.9064	0.303404	0.761582	0.86101
fca-let-7a-1-3p	327.725	0.219311	0.720817	-0.304254	0.760934	0.86101
fca-miR-152-3p	438.138	0.255301	0.831405	-0.307071	0.758789	0.86101
fca-miR-335-5p	259.675	0.370778	1.24229	-0.298464	0.765349	0.862873
fca-miR-10a-5p	5439.83	-0.363718	1.26483	0.287563	0.773681	0.86944
fca-miR-194-5p	3646.51	-0.449326	1.60971	0.279135	0.780141	0.86944
fca-miR-22-3p	107536	0.2148	0.775727	-0.276902	0.781855	0.86944
fca-miR-628-3p	19.3124	-0.29238	1.04665	0.279349	0.779977	0.86944
fca-miR-652-3p	390.018	-0.280635	0.995873	0.281798	0.778098	0.86944
fca-miR-505-3p	539.257	-0.178541	0.656161	0.2721	0.785545	0.871163
fca-miR-98-5p	416.845	-0.182623	0.692621	0.26367	0.792034	0.875972
fca-let-7g-5p	3200.88	0.107652	0.419079	-0.256877	0.797274	0.879378
fca-miR-18b-5p	63.749	0.248489	1.01948	-0.243741	0.807431	0.886727
fca-miR-8908n-5p	3.30234	-0.409353	1.70768	0.239712	0.810553	0.886727
fca-miR-23b-3p	8031.31	0.128738	0.5431	-0.237042	0.812624	0.886727
fca-miR-98-3p	26.6515	0.222228	0.937645	-0.237006	0.812652	0.886727
fca-miR-331-3p	620.091	-0.117744	0.551004	0.213691	0.830788	0.904093
fca-miR-181a-2-3p	14.0782	-0.201953	0.969381	0.208332	0.83497	0.904159
fca-miR-chrB1_11053-3p	3.26831	-0.326828	1.5719	0.207919	0.835292	0.904159
fca-miR-1271-3p	4.53255	-0.241038	1.24257	0.193984	0.846188	0.909995
fca-miR-204-3p	3.88687	0.319008	1.65763	-0.192448	0.847391	0.909995
fca-miR-664-3p	131.93	0.11825	0.608989	-0.194175	0.846039	0.909995
fca-miR-152-5p	3.64041	0.248995	1.35064	-0.184354	0.853736	0.911996
fca-miR-190a-5p	89.3359	-0.149472	0.802393	0.186282	0.852223	0.911996
fca-miR-29b-2-5p	168.336	0.151211	0.953275	-0.158623	0.873966	0.930002
fca-miR-652-5p	161.228	-0.120181	0.794274	0.15131	0.879732	0.930002
fca-miR-93-5p	4147.56	-0.120073	0.777944	0.154346	0.877337	0.930002
fca-let-7f-3p	53.5384	-0.110373	0.722647	0.152735	0.878607	0.930002
fca-miR-590-5p	28.8072	-0.0959852	0.664471	0.144454	0.885142	0.933298
fca-miR-chrE3_33897-3p	4.62658	-0.173389	1.2409	0.139729	0.888874	0.934811
fca-miR-210-5p	6.89261	-0.131231	0.972483	0.134944	0.892656	0.936369
fca-miR-671-5p	122.881	-0.0868966	0.671954	0.129319	0.897105	0.938616
fca-miR-130b-5p	35.8966	0.123791	1.0399	-0.119042	0.905242	0.942286
fca-miR-chrC2_23051-3p	73.1414	0.101974	0.855621	-0.119181	0.905132	0.942286
fca-miR-16-1-3p	89.1596	0.073532	0.660573	-0.111315	0.911366	0.944666
fca-miR-374a-3p	53.2811	-0.0679042	0.615629	0.110301	0.912171	0.944666
fca-miR-1271-5p	121.421	-0.0344457	0.462514	0.074475	0.940632	0.969209
fca-miR-186-5p	348.85	0.0466056	0.603425	-0.0772351	0.938437	0.969209
fca-miR-125b-2-3p	129.52	0.0385048	0.666929	-0.0577345	0.95396	0.980459
fca-miR-15b-5p	1173	-0.0425661	0.809133	0.0526071	0.958045	0.982177
fca-miR-122-5p	4.42867	-0.0668031	1.60402	0.0416473	0.96678	0.988642
fca-miR-15a-5p	1379.45	-0.0245036	0.662127	0.0370074	0.970479	0.989937
fca-miR-182-5p	122.703	-0.0383256	1.31715	0.0290975	0.976787	0.991272
fca-miR-183-5p	156.469	-0.0333105	1.37222	0.0242749	0.980633	0.991272
fca-miR-17-3p	17.8573	-0.0280095	0.904988	0.0309502	0.975309	0.991272
fca-miR-192-3p	218.457	-0.0401932	1.73608	0.0231516	0.981529	0.991272
fca-miR-193b-5p	21.3128	-0.0233127	1.19817	0.0194569	0.984477	0.991787
fca-miR-16-2-3p	262.718	0.00662415	0.912061	-0.00726284	0.994205	0.996681
fca-miR-7a-1-3p	587.499	-0.00706962	0.977922	0.00722923	0.994232	0.996681
fca-miR-106b-3p	94.7518	0.00146509	0.647336	-0.00226327	0.998194	0.998194
fca-miR-1-2-5p	1.57735	-0.720033	1.87661	0.383688	0.70121	NA
fca-miR-153-1-5p	0.380849	0.338662	1.94261	-0.174334	0.861603	NA
fca-miR-206-5p	0.513948	0.128432	1.814	-0.0708003	0.943557	NA
fca-miR-323a-5p	1.25496	-0.561562	1.89104	0.29696	0.766497	NA
fca-miR-329-5p	1.43987	-0.687352	1.89286	0.363129	0.716508	NA
fca-miR-376a-2-5p	0.793479	-0.225851	1.86644	0.121006	0.903686	NA
fca-miR-3958-5p	1.20452	-0.477033	1.94124	0.245736	0.805886	NA
fca-miR-506-5p	0.419527	0.116681	1.81401	-0.0643218	0.948714	NA
fca-miR-508-5p	1.07124	-0.508864	1.79926	0.282819	0.777316	NA
fca-miR-543-5p	1.3674	-0.754626	1.72288	0.438003	0.661384	NA
fca-miR-758-5p	1.30057	-0.728135	1.72686	0.421653	0.673278	NA
fca-miR-9851-5p	1.79652	0.0234439	1.58476	-0.0147933	0.988197	NA
fca-miR-chrB2_13690-5p	1.00279	-0.49302	1.65148	0.298533	0.765296	NA
fca-miR-chrX_38640-5p	0.607075	-0.0311696	1.89445	0.0164531	0.986873	NA
fca-miR-chrX_38642-5p	0.0147939	0.651574	1.81348	-0.359296	0.719374	NA
fca-miR-122-3p	1.20945	0.605703	1.55811	-0.388741	0.697467	NA
fca-miR-1251-3p	1.26022	-0.506921	1.94041	0.261244	0.793904	NA
fca-miR-134-3p	1.1519	-0.646383	1.71433	0.377047	0.706139	NA
fca-miR-150-3p	1.73556	-0.769974	1.89708	0.405873	0.684836	NA
fca-miR-182-3p	1.6109	-0.885357	1.78217	0.496785	0.619341	NA
fca-miR-202-3p	0.887161	0.365734	1.81429	-0.201585	0.840241	NA
fca-miR-205-3p	1.32895	-0.446074	1.94275	0.22961	0.818395	NA
fca-miR-208b-3p	0.800828	-0.147183	1.91977	0.0766671	0.938888	NA
fca-miR-215-3p	1.39678	4.948	1.91272	-2.5869	0.00968443	NA
fca-miR-26a-1-3p	1.85148	0.0650109	1.41449	-0.0459608	0.963342	NA
fca-miR-295-3p	1.34857	-0.320732	1.81453	0.176758	0.859699	NA
fca-miR-299a-1-3p	0.437124	0.174302	1.8805	-0.0926892	0.92615	NA
fca-miR-337-3p	1.22875	-0.659409	1.55057	0.425268	0.670641	NA
fca-miR-371-3p	1.83558	0.0152389	1.94095	-0.00785129	0.993736	NA
fca-miR-432-3p	1.82687	-0.722059	1.94737	0.370787	0.710797	NA
fca-miR-507b-3p	0.576676	0.00550849	1.92651	-0.00285931	0.997719	NA
fca-miR-582-3p	0.504384	0.109843	1.94646	-0.0564323	0.954997	NA
fca-miR-chrD4_30107-3p	1.51185	-0.62711	1.94379	0.322622	0.746981	NA
fca-miR-chrE2_33458-3p	1.72469	-1.17313	1.48359	0.79074	0.429096	NA
fca-miR-chrX_38642-3p	0.674222	-0.0879881	1.87733	0.0468686	0.962618	NA

## Sheet: spleen
miRNA	baseMean	log2FoldChange	lfcSE	stat	pvalue	padj
fca-miR-135a-5p	4061.32	-8.51708	1.54368	5.5174	3.44057e-08	1.19388e-05
fca-miR-200b-3p	24366	-7.39716	1.50401	4.91828	8.73083e-07	0.000128473
fca-miR-429-3p	1925.58	-6.89537	1.41562	4.87093	1.11072e-06	0.000128473
fca-miR-144-3p	14.5662	4.89034	1.03088	-4.74386	2.09687e-06	0.000181903
fca-miR-150-5p	2172.38	4.13337	0.921316	-4.48638	7.24436e-06	0.000418966
fca-miR-200a-3p	4303.71	-6.55798	1.45594	4.50428	6.65982e-06	0.000418966
fca-miR-885-5p	1635.02	-6.82514	1.60753	4.24573	2.1788e-05	0.00108006
fca-miR-183-5p	156.469	-6.47546	1.54737	4.18481	2.85399e-05	0.00110037
fca-miR-200b-5p	166.365	-7.69499	1.8306	4.20354	2.62771e-05	0.00110037
fca-miR-144-5p	268.568	3.50904	0.850052	-4.12803	3.65881e-05	0.00126961
fca-miR-chrE3_34145-5p	13.3687	2.8091	0.687479	-4.08608	4.38716e-05	0.00138395
fca-miR-129-1-3p	735.752	-7.82845	1.93972	4.03586	5.44017e-05	0.00157312
fca-miR-200a-5p	138.263	-7.36756	1.87406	3.93134	8.44751e-05	0.00225484
fca-miR-18a-5p	246.243	3.03338	0.804636	-3.76988	0.000163325	0.00377826
fca-miR-93-5p	4147.56	2.26057	0.597158	-3.78554	0.000153372	0.00377826
fca-miR-96-5p	58.4742	-5.83543	1.5874	3.67609	0.000236832	0.0051363
fca-miR-34a-3p	223.043	-3.31406	0.92771	3.5723	0.000353861	0.00722292
fca-miR-335-5p	259.675	-4.41709	1.26226	3.49935	0.000466388	0.00892419
fca-miR-486-5p	113.635	3.67675	1.05444	-3.48691	0.000488644	0.00892419
fca-miR-106a-5p	177.225	2.48778	0.718688	-3.46156	0.00053705	0.00931782
fca-miR-194-5p	3646.51	-5.90335	1.72454	3.42314	0.000619026	0.0102287
fca-let-7c-5p	3053.21	-1.56668	0.46689	3.35557	0.000792025	0.0110604
fca-miR-199b-5p	740.644	-3.69866	1.1028	3.35388	0.00079686	0.0110604
fca-miR-205-5p	19187.1	-6.76441	2.00166	3.3794	0.000726434	0.0110604
fca-miR-151-3p	1412.04	-1.0448	0.311031	3.35914	0.000781842	0.0110604
fca-miR-200c-3p	8827.84	-5.7512	1.72344	3.33704	0.000846759	0.011301
fca-miR-192-5p	4796.53	-5.84206	1.77966	3.28268	0.00102827	0.0132151
fca-miR-129-2-3p	511.986	-5.07489	1.55327	3.26723	0.00108604	0.0134591
fca-miR-182-5p	122.703	-4.53651	1.39349	3.2555	0.00113193	0.0135441
fca-miR-18b-5p	63.749	2.7071	0.838244	-3.22949	0.00124012	0.014344
fca-miR-105-5p	123.835	-6.48138	2.05688	3.15107	0.00162674	0.0182089
fca-miR-106b-5p	4600.67	1.77238	0.564665	-3.13882	0.00169632	0.0183487
fca-miR-192-3p	218.457	-6.18486	1.97567	3.13052	0.00174498	0.0183487
fca-miR-34a-5p	1570.91	-2.85575	0.934769	3.05503	0.00225037	0.022967
fca-miR-196a-5p	154.51	-5.69989	1.88452	3.02459	0.00248974	0.0239983
fca-miR-106b-3p	94.7518	1.56584	0.517332	-3.02675	0.00247196	0.0239983
fca-miR-204-5p	5593.82	-3.58341	1.20907	2.96377	0.00303898	0.0274514
fca-miR-23b-5p	9.03421	-4.6161	1.55996	2.95911	0.00308531	0.0274514
fca-miR-335-3p	94.8002	-4.32174	1.45706	2.96608	0.00301625	0.0274514
fca-miR-129-5p	210.892	-4.87838	1.66101	2.93699	0.00331413	0.0285593
fca-miR-874-3p	1234.82	-2.82254	0.965333	2.9239	0.00345674	0.0285593
fca-miR-93-3p	77.1397	1.33316	0.45516	-2.929	0.00340058	0.0285593
fca-miR-375-3p	625.016	-4.3116	1.49189	2.89001	0.00385224	0.0310867
fca-miR-146b-5p	1518.82	-3.05793	1.07688	2.83961	0.00451682	0.0348297
fca-let-7c-3p	12.4517	-3.97455	1.3962	2.84668	0.00441776	0.0348297
fca-miR-190a-5p	89.3359	-2.11586	0.770441	2.7463	0.00602711	0.0447258
fca-miR-30b-5p	11087.1	-1.53538	0.559414	2.74463	0.00605797	0.0447258
fca-miR-191-5p	8414.23	1.29611	0.477052	-2.7169	0.00658955	0.047637
fca-miR-350-5p	19.5108	2.09567	0.785673	-2.66736	0.00764502	0.0507265
fca-miR-514-5p	10.6013	-4.69714	1.75984	2.66907	0.00760624	0.0507265
fca-miR-365-3p	4146.52	-2.36092	0.881373	2.67868	0.00739125	0.0507265
fca-miR-664-3p	131.93	-1.51834	0.565863	2.68323	0.00729144	0.0507265
fca-miR-885-3p	25.4354	-5.29191	1.9873	2.66286	0.00774785	0.0507265
fca-miR-chrB1_11053-5p	14.7282	2.30609	0.87713	-2.62913	0.00856046	0.0550089
fca-miR-184-3p	19.1348	-5.10063	1.94692	2.61985	0.00879678	0.0553549
fca-miR-507a-3p	19.3748	-4.37664	1.67393	2.61459	0.00893336	0.0553549
fca-miR-16-5p	8870.31	1.51194	0.584284	-2.58767	0.00966272	0.058824
fca-miR-30c-5p	19029.5	-1.62666	0.639522	2.54355	0.0109731	0.0656496
fca-miR-17-5p	5141.09	1.55941	0.626373	-2.48959	0.0127892	0.0735013
fca-miR-132-3p	662.436	-4.41401	1.77559	2.48594	0.012921	0.0735013
fca-miR-27b-3p	8068.87	-1.36078	0.54584	2.493	0.012667	0.0735013
fca-miR-26a-2-3p	8.06319	-3.28032	1.32773	2.47062	0.0134878	0.0754882
fca-miR-34c-5p	185.471	-4.11461	1.67442	2.45734	0.0139971	0.0762022
fca-miR-8908n-3p	25.1235	-4.54063	1.84889	2.45587	0.0140546	0.0762022
fca-miR-10b-5p	10994.9	-3.65249	1.50522	2.42655	0.0152432	0.0793341
fca-miR-628-5p	569.623	-3.19416	1.31764	2.42415	0.0153443	0.0793341
fca-miR-130b-3p	29.7303	2.42284	1.00143	-2.41939	0.0155467	0.0793341
fca-miR-3085-3p	12.303	-4.67068	1.9228	2.4291	0.0151362	0.0793341
fca-let-7a-5p	14182.6	-0.770101	0.325504	2.36587	0.0179875	0.0897865
fca-let-7a-1-3p	327.725	-1.62942	0.689467	2.36331	0.0181126	0.0897865
fca-miR-24-1-5p	152.958	-1.11625	0.473487	2.3575	0.0183983	0.0899184
fca-let-7a-2-3p	7.24178	-3.12501	1.33034	2.34903	0.0188226	0.0902172
fca-miR-138-2-3p	68.6708	-5.16273	2.20071	2.34594	0.0189794	0.0902172
fca-miR-148b-3p	1398.35	-1.1988	0.518249	2.31317	0.0207135	0.0971296
fca-miR-15a-5p	1379.45	1.37841	0.598423	-2.3034	0.0212561	0.0983448
fca-miR-202-5p	93.7524	-3.16914	1.38036	2.29589	0.0216824	0.0989973
fca-miR-1251-5p	19.5609	-4.75986	2.10223	2.2642	0.023562	0.0997076
fca-miR-219-5p	2716.65	-4.07643	1.79667	2.26889	0.0232753	0.0997076
fca-miR-656-5p	13.0939	-4.57594	2.00912	2.27758	0.0227517	0.0997076
fca-let-7f-3p	53.5384	-1.57491	0.693759	2.2701	0.0232013	0.0997076
fca-miR-100-3p	21.078	-2.52925	1.10851	2.28166	0.0225094	0.0997076
fca-miR-514-3p	8.10411	-4.26421	1.87214	2.27771	0.0227436	0.0997076
fca-miR-508-3p	9.34897	-4.35874	1.93609	2.25131	0.0243658	0.101378
fca-miR-98-3p	26.6515	-2.19626	0.976744	2.24855	0.0245412	0.101378
fca-miR-125b-5p	27536.1	-1.49135	0.669083	2.22894	0.0258177	0.105397
fca-miR-487b-5p	38.4389	-3.96841	1.78651	2.22131	0.0263297	0.105888
fca-miR-26b-3p	24.005	-1.61755	0.729252	2.2181	0.0265483	0.105888
fca-miR-450b-5p	180.175	-2.78918	1.26371	2.20714	0.0273045	0.107667
fca-miR-186-5p	348.85	1.1933	0.544325	-2.19226	0.0283605	0.109346
fca-miR-chrC2_23051-3p	73.1414	-1.85256	0.844554	2.19354	0.0282686	0.109346
fca-miR-125b-2-3p	129.52	-1.38644	0.634865	2.18383	0.0289745	0.110485
fca-miR-132-5p	89.4565	-4.50328	2.08593	2.15889	0.0308591	0.113916
fca-miR-26a-5p	67892.2	-0.964705	0.445098	2.1674	0.0302045	0.113916
fca-miR-29b-2-5p	168.336	-2.04584	0.946153	2.16227	0.0305973	0.113916
fca-miR-143-3p	38432.1	1.66288	0.778818	-2.13514	0.0327499	0.119437
fca-miR-323b-3p	48.3366	-4.23867	1.98853	2.13156	0.0330431	0.119437
fca-miR-153-3p	98.4171	-3.96418	1.86671	2.12362	0.0337017	0.120562
fca-miR-410-3p	920.098	-3.55537	1.70525	2.08495	0.0370736	0.131271
fca-miR-200c-5p	13.6968	-4.37732	2.10924	2.07531	0.0379578	0.133044
fca-miR-130a-5p	11.5798	-1.90028	0.926614	2.05078	0.0402883	0.136238
fca-miR-22-5p	533.031	-1.97296	0.959858	2.05547	0.0398335	0.136238
fca-miR-chrD4_31051-5p	9.286	-4.17559	2.03268	2.05423	0.0399537	0.136238
fca-miR-15a-3p	87.0602	1.36147	0.665682	-2.04523	0.040832	0.136238
fca-miR-506-3p	16.5562	-3.95752	1.93415	2.04613	0.0407438	0.136238
fca-miR-197-3p	587.248	1.23499	0.606144	-2.03745	0.0416046	0.137493
fca-miR-181d-5p	100.902	-2.79767	1.39324	2.00802	0.0446408	0.146135
fca-miR-181c-5p	383.257	-2.99018	1.50509	1.98672	0.0469538	0.1499
fca-miR-16-1-3p	89.1596	1.17517	0.591873	-1.98552	0.0470868	0.1499
fca-miR-486-3p	57.9799	2.49858	1.25495	-1.99098	0.0464835	0.1499
fca-miR-124-3p	5555.19	-4.47275	2.26355	1.97598	0.0481566	0.151912
fca-miR-378-5p	2436.02	-2.40928	1.25269	1.92328	0.0544443	0.165773
fca-miR-874-5p	154.486	-2.11255	1.09848	1.92315	0.0544615	0.165773
fca-miR-380-3p	48.6482	-3.09345	1.60063	1.93265	0.0532795	0.165773
fca-miR-433-3p	89.68	-3.72176	1.93415	1.92423	0.0543254	0.165773
fca-miR-20b-5p	437.044	1.90921	0.999958	-1.90929	0.0562242	0.167982
fca-miR-487a-5p	143.207	-3.5193	1.84467	1.90781	0.0564152	0.167982
fca-miR-148a-3p	2896.01	-2.28967	1.20124	1.90608	0.0566394	0.167982
fca-let-7f-5p	21694.1	-1.06567	0.565348	1.88499	0.0594317	0.170554
fca-miR-143-5p	67.0851	1.74641	0.925555	-1.88688	0.0591769	0.170554
fca-let-7e-3p	63.3275	-1.74039	0.925218	1.88106	0.0599641	0.170554
fca-miR-183-3p	8.78095	-3.9737	2.10481	1.88791	0.0590381	0.170554
fca-miR-551b-3p	687.486	-2.67628	1.42024	1.88439	0.0595123	0.170554
fca-miR-18a-3p	21.7395	1.3491	0.72471	-1.86158	0.0626628	0.17678
fca-miR-15b-5p	1173	1.42651	0.769014	-1.85498	0.0635986	0.177973
fca-miR-126-5p	4725.21	-1.40502	0.763288	1.84074	0.0656595	0.180944
fca-miR-34c-3p	7.55337	-3.85868	2.0966	1.84044	0.065703	0.180944
fca-miR-3958-3p	13.4126	-3.64876	1.99803	1.82618	0.0678237	0.185314
fca-miR-128-3p	8227.69	-2.76839	1.52892	1.81068	0.0701899	0.19028
fca-miR-350-3p	789.261	0.92009	0.512842	-1.7941	0.0727973	0.195819
fca-miR-495-5p	35.4544	-2.96393	1.65946	1.78608	0.0740859	0.196814
fca-miR-17-3p	17.8573	1.37967	0.774545	-1.78127	0.0748689	0.196814
fca-miR-181a-2-3p	14.0782	1.43865	0.807262	-1.78214	0.0747265	0.196814
fca-miR-218-5p	1335.24	-2.23821	1.27176	1.75993	0.0784191	0.201566
fca-miR-423-5p	334.384	1.54374	0.876092	-1.76208	0.0780559	0.201566
fca-miR-30c-1-3p	16.1527	1.12929	0.6416	-1.76011	0.0783892	0.201566
fca-miR-chrC2_23695-5p	8.16914	-3.77239	2.17133	1.73736	0.0823232	0.210045
fca-miR-409-5p	41.7237	-2.61549	1.51423	1.72727	0.0841188	0.21306
fca-miR-592-5p	9.55487	-3.80206	2.21653	1.71532	0.0862865	0.216967
fca-miR-140-3p	693.359	1.07783	0.629895	-1.71113	0.0870565	0.217328
fca-miR-323a-3p	72.9749	-2.89891	1.70399	1.70125	0.0888968	0.220337
fca-miR-363-3p	136.754	1.47793	0.888669	-1.66309	0.0962949	0.2361
fca-miR-382-3p	72.0703	-2.68831	1.61802	1.66148	0.0966172	0.2361
fca-miR-499-5p	408.635	-1.43695	0.873646	1.64477	0.100017	0.241012
fca-miR-chrUn_JH409706_38826-3p	6.96121	-1.78419	1.08295	1.64753	0.0994497	0.241012
fca-miR-chrA2_6163-5p	9.79516	-3.24685	2.01101	1.61454	0.106411	0.249491
fca-miR-125b-1-3p	25.9757	-1.64746	1.01911	1.61657	0.10597	0.249491
fca-miR-23b-3p	8031.31	-0.852601	0.526038	1.6208	0.105061	0.249491
fca-miR-495-3p	74.1434	-2.40314	1.48192	1.62164	0.10488	0.249491
fca-miR-378-3p	6275.14	-2.19957	1.37534	1.59929	0.109757	0.253904
fca-miR-383-3p	21.15	-3.11914	1.94767	1.60147	0.109273	0.253904
fca-miR-135b-5p	361.483	-2.98023	1.87241	1.59166	0.111462	0.25458
fca-miR-374b-5p	1822.78	-1.22262	0.769837	1.58816	0.11225	0.25458
fca-miR-15b-3p	204.85	1.23037	0.774089	-1.58945	0.11196	0.25458
fca-miR-149-5p	590.61	-2.27612	1.45774	1.5614	0.11843	0.266851
fca-miR-656-3p	63.5788	-2.47977	1.5943	1.5554	0.119852	0.268313
fca-miR-1911-5p	9.94755	-3.55677	2.32532	1.52959	0.126119	0.273521
fca-miR-221-5p	17.8362	-1.72663	1.12381	1.5364	0.12444	0.273521
fca-miR-433-5p	8.97473	-3.536	2.30217	1.53594	0.124553	0.273521
fca-miR-98-5p	416.845	-1.04502	0.678744	1.53964	0.123647	0.273521
fca-miR-652-3p	390.018	1.50044	0.979362	-1.53206	0.125507	0.273521
fca-miR-103-3p	1988.2	1.07471	0.705329	-1.5237	0.127584	0.274979
fca-miR-411-3p	110.518	-2.14881	1.41568	1.51786	0.12905	0.276422
fca-miR-487a-3p	47.2964	-2.58059	1.72381	1.49703	0.134386	0.284342
fca-miR-99a-3p	39.1259	-1.08639	0.724371	1.49977	0.133673	0.284342
fca-miR-1271-5p	121.421	0.622561	0.417258	-1.49203	0.135692	0.285364
fca-let-7e-5p	2072.21	-1.06977	0.722322	1.48102	0.138601	0.288554
fca-miR-20a-5p	8582.28	1.14657	0.774704	-1.48001	0.138872	0.288554
fca-miR-376a-5p	44.9619	-2.16453	1.47488	1.4676	0.142212	0.291997
fca-miR-708-5p	219.263	-1.8566	1.26327	1.46968	0.141647	0.291997
fca-miR-127a-5p	25.6291	-1.93972	1.32773	1.46092	0.144036	0.294003
fca-miR-188-3p	6.19797	1.16392	0.813569	-1.43064	0.152534	0.309528
fca-miR-196b-3p	12.437	-3.16588	2.22847	1.42065	0.155419	0.313549
fca-miR-3959-5p	6.77305	-1.96513	1.38919	1.41459	0.15719	0.314106
fca-miR-25-3p	3320.6	0.800757	0.566502	-1.41351	0.157506	0.314106
fca-miR-299a-5p	1091.37	-1.90078	1.35488	1.40291	0.160644	0.318024
fca-miR-497-3p	10.272	1.06686	0.761659	-1.4007	0.161303	0.318024
fca-miR-802-5p	6.43709	-3.20788	2.30211	1.39345	0.163482	0.320499
fca-miR-100-5p	7533.97	-0.922064	0.666939	1.38253	0.166809	0.323367
fca-miR-27b-5p	46.7564	-1.09579	0.792001	1.38357	0.166491	0.323367
fca-miR-31-5p	1420.36	-1.92926	1.40357	1.37454	0.169273	0.324519
fca-miR-542-3p	775.24	-1.70474	1.24008	1.3747	0.169223	0.324519
fca-miR-491-5p	61.3047	-1.42879	1.04449	1.36794	0.17133	0.326657
fca-miR-139-5p	728.037	-1.51599	1.11983	1.35376	0.175813	0.330883
fca-miR-99a-5p	33203.5	-0.743005	0.548038	1.35575	0.175177	0.330883
fca-miR-31-3p	222.672	-1.59823	1.18221	1.3519	0.176407	0.330883
fca-miR-379-3p	14.6252	-1.77557	1.33116	1.33386	0.18225	0.340005
fca-miR-502-3p	289.401	0.536628	0.403267	-1.3307	0.183287	0.34011
fca-miR-16-2-3p	262.718	1.19369	0.900234	-1.32598	0.184846	0.341178
fca-miR-221-3p	2993.12	-1.29418	1.00027	1.29383	0.195726	0.357457
fca-miR-302d-1-3p	10.8061	-3.17812	2.45245	1.2959	0.195011	0.357457
fca-miR-196b-5p	140.557	-2.32629	1.83301	1.26911	0.204402	0.369263
fca-miR-29b-3p	1786.68	-1.28396	1.01338	1.26701	0.205151	0.369263
fca-miR-503-3p	104.051	-1.75679	1.38727	1.26636	0.205383	0.369263
fca-miR-299a-1-5p	25.6045	-1.59454	1.29223	1.23394	0.217225	0.38804
fca-miR-485-5p	64.1468	-2.11336	1.71998	1.22871	0.219181	0.38804
fca-miR-532-5p	1243.04	0.559157	0.454338	-1.23071	0.218432	0.38804
fca-miR-889-3p	193.342	-1.72684	1.42587	1.21108	0.225865	0.397843
fca-miR-340-5p	1016.22	-1.22973	1.0244	1.20044	0.229969	0.403026
fca-miR-chrA3_6354-5p	7.48052	-2.90161	2.4626	1.17827	0.238689	0.412066
fca-miR-10b-3p	55.6225	-1.98516	1.68253	1.17987	0.238053	0.412066
fca-miR-374a-3p	53.2811	-0.68966	0.583759	1.18141	0.237439	0.412066
fca-miR-193b-5p	21.3128	-1.46004	1.24252	1.17506	0.23997	0.412225
fca-miR-126-3p	15007.9	-0.900373	0.777413	1.15817	0.246797	0.416897
fca-miR-152-3p	438.138	-0.96642	0.835674	1.15646	0.247495	0.416897
fca-miR-543-3p	34.0445	-1.84628	1.58749	1.16302	0.244822	0.416897
fca-miR-708-3p	66.4825	-1.51709	1.30876	1.15918	0.246383	0.416897
fca-miR-151-5p	4667.25	-0.951518	0.837103	1.13668	0.255672	0.424397
fca-miR-133a-3p	2585.18	-1.78415	1.57564	1.13233	0.257495	0.424397
fca-miR-193b-3p	5327.78	-1.36522	1.20461	1.13333	0.257075	0.424397
fca-miR-199-3p	32275.2	-1.21328	1.07479	1.12886	0.258958	0.424397
fca-miR-29a-3p	7215.48	-0.875162	0.766231	1.14216	0.253385	0.424397
fca-miR-485-3p	65.397	-1.96045	1.73787	1.12808	0.259286	0.424397
fca-miR-chrB2_13690-3p	6.23596	-1.32943	1.19576	1.11179	0.26623	0.433718
fca-miR-362-5p	452.792	0.475294	0.4357	-1.09088	0.275328	0.446443
fca-miR-chrC2_22423-3p	13.9383	-1.25968	1.17028	1.07639	0.281752	0.454735
fca-miR-424-5p	1144.51	-1.42825	1.34049	1.06547	0.286665	0.460522
fca-miR-7-5p	243.852	-1.39725	1.31718	1.06079	0.288783	0.461787
fca-miR-2387-5p	6.54261	-1.37147	1.30981	1.04708	0.295064	0.469666
fca-miR-362-3p	107.034	0.511071	0.500737	-1.02064	0.307426	0.487109
fca-miR-148a-5p	40.5185	-1.30228	1.28219	1.01566	0.309789	0.488622
fca-miR-342-3p	1588.26	0.854025	0.848314	-1.00673	0.314064	0.493123
fca-miR-423-3p	683.199	0.663948	0.664131	-0.999724	0.317444	0.496185
fca-miR-328-3p	469.739	-0.759233	0.768147	0.988396	0.322959	0.502541
fca-miR-652-5p	161.228	0.76632	0.783435	-0.978154	0.327998	0.508105
fca-miR-127-3p	1560.68	-1.24602	1.28841	0.967097	0.333496	0.512048
fca-miR-22-3p	107536	-0.755176	0.780703	0.967302	0.333393	0.512048
fca-miR-101a-5p	666.257	-0.562753	0.600413	0.937276	0.348616	0.532907
fca-miR-7a-3-3p	8.9607	-2.38108	2.55459	0.932079	0.351296	0.534648
fca-miR-505-3p	539.257	-0.606008	0.653388	0.927487	0.353674	0.535916
fca-let-7g-5p	3200.88	-0.379219	0.413844	0.916333	0.359492	0.542364
fca-miR-155-5p	1373.93	0.982322	1.07915	-0.910272	0.362679	0.544804
fca-miR-370-3p	21.6787	-1.42196	1.57966	0.900169	0.36803	0.550459
fca-miR-124-5p	57.2126	-2.28622	2.55507	0.894779	0.370905	0.552378
fca-miR-219-3p	643.905	-2.27315	2.56732	0.885418	0.375931	0.55747
fca-miR-374a-5p	823.19	-0.528	0.598417	0.882328	0.3776	0.557562
fca-miR-329-3p	17.7074	-1.2581	1.43825	0.874745	0.381712	0.561247
fca-miR-1296-5p	9.87254	-1.06607	1.23368	0.864136	0.387513	0.562329
fca-miR-140-5p	874.82	0.512173	0.594193	-0.861964	0.388707	0.562329
fca-miR-382-5p	68.2155	-1.41508	1.62835	0.869026	0.384833	0.562329
fca-miR-9851-3p	40.9825	-0.651216	0.755858	0.861559	0.38893	0.562329
fca-miR-99b-5p	704.707	-0.660383	0.778042	0.848776	0.396006	0.570183
fca-miR-628-3p	19.3124	-0.869763	1.03175	0.842994	0.399232	0.572453
fca-miR-411-5p	534.523	-1.08216	1.29363	0.83653	0.402857	0.572915
fca-miR-340-3p	24.6963	-0.802787	0.957468	0.838447	0.401779	0.572915
fca-miR-128-1-5p	13.7172	-1.19278	1.48511	0.803162	0.421881	0.597522
fca-miR-582-5p	75.0604	-1.04277	1.345	0.775291	0.438167	0.618065
fca-miR-590-5p	28.8072	0.445386	0.579139	-0.769048	0.441865	0.620758
fca-miR-188-5p	237.749	0.487372	0.642477	-0.758583	0.448102	0.62327
fca-miR-30b-3p	7.51434	-0.687767	0.912134	0.754019	0.450838	0.62327
fca-miR-3959-3p	51.8588	-1.05609	1.40053	0.75407	0.450807	0.62327
fca-miR-483-3p	8.95446	-1.18654	1.56249	0.759389	0.44762	0.62327
fca-miR-215-5p	14.3385	-1.42818	1.93008	0.739961	0.459323	0.629334
fca-miR-7a-1-3p	587.499	-0.743147	1.00036	0.742882	0.457553	0.629334
fca-miR-758-3p	11.0078	-1.16604	1.58054	0.737752	0.460665	0.629334
fca-miR-193a-5p	169.123	-0.762491	1.05745	0.721063	0.47087	0.640753
fca-miR-1343-3p	219.651	-0.641154	0.896617	0.715081	0.474559	0.64325
fca-miR-3548-5p	8.58005	-1.51454	2.17806	0.695361	0.486829	0.657314
fca-miR-1306-5p	49.9243	-0.473554	0.691761	0.684563	0.493619	0.659357
fca-miR-138-2-5p	538.143	1.0965	1.60846	-0.681705	0.495425	0.659357
fca-miR-383-5p	7.19966	-1.12717	1.65544	0.680887	0.495943	0.659357
fca-miR-138-1-3p	50.2612	-1.15021	1.67933	0.684922	0.493393	0.659357
fca-miR-532-3p	367.674	0.359122	0.542192	-0.662352	0.507745	0.672472
fca-miR-214-5p	167.559	-0.791955	1.20271	0.658474	0.510233	0.673198
fca-miR-181b-5p	9143.91	-0.569092	0.89975	0.6325	0.52706	0.679888
fca-miR-185-5p	448.897	-0.438638	0.679481	0.645548	0.518572	0.679888
fca-miR-497-5p	307.979	0.588288	0.923841	-0.636785	0.524265	0.679888
fca-miR-505-5p	7.22997	-0.583893	0.92266	0.632837	0.52684	0.679888
fca-miR-487b-3p	102.293	-0.845024	1.33102	0.634868	0.525515	0.679888
fca-miR-590-3p	344.162	-0.550751	0.863438	0.637858	0.523566	0.679888
fca-miR-106a-3p	8.0667	0.669519	1.11423	-0.60088	0.54792	0.703235
fca-miR-376b-3p	75.1308	0.720041	1.20219	-0.598941	0.549212	0.703235
fca-miR-1301-3p	54.7263	-0.568291	0.968712	0.586646	0.557442	0.711148
fca-miR-381-3p	37.013	-0.679673	1.20302	0.564974	0.572091	0.727164
fca-miR-337-5p	19.4631	-0.740211	1.32769	0.55752	0.577172	0.730945
fca-miR-432-5p	48.6212	-0.733083	1.35943	0.539256	0.58971	0.741172
fca-miR-326-3p	37.3761	0.401544	0.743899	-0.539783	0.589346	0.741172
fca-miR-33-3p	26.5269	-0.366655	0.6835	0.536438	0.591656	0.741172
fca-miR-660-5p	1372.11	0.246534	0.462366	-0.5332	0.593895	0.741301
fca-miR-130b-5p	35.8966	-0.548874	1.05703	0.519261	0.603579	0.742348
fca-miR-138-1-5p	255.296	0.856466	1.63967	-0.522342	0.601432	0.742348
fca-let-7g-3p	662.955	0.311206	0.602405	-0.516606	0.605431	0.742348
fca-miR-195-3p	40.7928	-0.4554	0.879306	0.517909	0.604522	0.742348
fca-miR-551a-3p	40.5561	0.627953	1.2063	-0.520563	0.602671	0.742348
fca-miR-29a-5p	8.75021	-0.459161	0.897454	0.511625	0.608913	0.743989
fca-miR-130a-3p	130.443	0.361799	0.716323	-0.505078	0.613504	0.746278
fca-miR-409-3p	131.732	-0.724362	1.44059	0.502824	0.615088	0.746278
fca-miR-99b-3p	20.856	-0.434992	0.874598	0.497362	0.618934	0.748327
fca-miR-381-5p	41.0802	-0.575491	1.23435	0.466231	0.64105	0.772377
fca-miR-181a-5p	32836.6	0.386672	0.84395	-0.458169	0.646831	0.773967
fca-miR-222-3p	429.031	-0.38736	0.841301	0.46043	0.645208	0.773967
fca-miR-342-5p	37.8227	0.4296	0.959891	-0.447551	0.654477	0.774628
fca-miR-379-5p	678.243	-0.585976	1.30079	0.450478	0.652366	0.774628
fca-miR-502-5p	24.2513	0.192678	0.432003	-0.44601	0.65559	0.774628
fca-miR-542-5p	749.332	-0.478049	1.07424	0.445009	0.656313	0.774628
fca-miR-214-3p	509.692	0.505391	1.14878	-0.439935	0.659984	0.775882
fca-miR-654-3p	68.2669	-0.544492	1.24494	0.437364	0.661847	0.775882
fca-miR-320a-3p	5539.58	-0.340681	0.866516	0.393162	0.694199	0.811068
fca-miR-10a-3p	18.8599	0.533545	1.38881	-0.384176	0.700848	0.81519
fca-miR-574-3p	868.507	-0.268593	0.703034	0.382048	0.702426	0.81519
fca-miR-493-5p	12.6275	-0.444134	1.20846	0.367521	0.71323	0.824969
fca-miR-376c-3p	681.932	0.420187	1.15898	-0.362549	0.716941	0.826507
fca-miR-331-5p	40.099	0.193514	0.538917	-0.359079	0.719536	0.826752
fca-miR-7a-2-3p	6.65879	-0.860916	2.43695	0.353276	0.723882	0.829
fca-miR-199a-5p	5887.15	-0.36418	1.05126	0.346423	0.729025	0.831601
fca-miR-101-3p	4773.46	0.214986	0.625199	-0.343868	0.730946	0.831601
fca-miR-299a-3p	8.55884	0.378844	1.1893	-0.318544	0.750072	0.850572
fca-miR-671-5p	122.881	-0.203428	0.665399	0.305724	0.759815	0.853255
fca-miR-chrE3_33626-5p	109.927	-0.34548	1.12366	0.30746	0.758493	0.853255
fca-miR-3548-3p	14.2089	-0.601808	1.94363	0.30963	0.756842	0.853255
fca-miR-1307-5p	145.424	0.234902	0.813942	-0.288598	0.772889	0.859592
fca-miR-503-5p	91.6309	-0.374991	1.28307	0.292261	0.770087	0.859592
fca-miR-chrC1_18846-5p	15.5684	0.267036	0.923693	-0.289096	0.772508	0.859592
fca-miR-24-3p	20545.8	-0.199658	0.702792	0.284093	0.776339	0.86067
fca-miR-139-3p	27.9598	-0.271278	1.01277	0.267858	0.788808	0.871709
fca-miR-27a-3p	1448.85	-0.193863	0.83003	0.233562	0.815325	0.898152
fca-miR-195-5p	2251.84	-0.151439	0.68775	0.220195	0.82572	0.900566
fca-miR-27a-5p	65.7912	0.289029	1.32949	-0.217399	0.827898	0.900566
fca-miR-493-3p	7.8951	-0.263885	1.17041	0.225464	0.821618	0.900566
fca-miR-chrE3_33626-3p	22.3485	0.20136	0.914236	-0.22025	0.825677	0.900566
fca-miR-26b-5p	4548.95	-0.115891	0.550957	0.210345	0.833398	0.903716
fca-miR-6529-5p	10.3308	0.15032	0.787808	-0.190808	0.848676	0.917416
fca-let-7i-5p	1602.3	0.107608	0.581313	-0.185113	0.853141	0.918816
fca-miR-210-3p	954.544	-0.157534	0.863659	0.182403	0.855267	0.918816
fca-miR-24-2-5p	151.365	0.139127	0.845251	-0.164598	0.86926	0.925556
fca-miR-574-5p	101.393	-0.165538	1.02913	0.160852	0.87221	0.925556
fca-miR-1249-3p	391.849	0.151396	0.907585	-0.166812	0.867518	0.925556
fca-miR-92a-3p	20782.9	0.114486	0.704771	-0.162444	0.870956	0.925556
fca-miR-30c-2-3p	16.8311	0.126355	0.84097	-0.150249	0.880568	0.931576
fca-miR-1-1-5p	29.5036	-0.185312	1.39029	0.13329	0.893964	0.940016
fca-miR-193a-3p	278.945	-0.154307	1.13449	0.136014	0.89181	0.940016
fca-miR-20a-3p	28.4529	0.10775	0.832826	-0.129378	0.897058	0.940421
fca-miR-191-3p	10.8328	-0.0845118	0.770633	0.109665	0.912675	0.95391
fca-miR-103-5p	147.512	-0.0919344	0.875338	0.105027	0.916354	0.954879
fca-miR-361-5p	1047.43	-0.0318833	0.376597	0.0846617	0.93253	0.962658
fca-miR-1-3p	301.089	-0.114957	1.44871	0.0793513	0.936753	0.962658
fca-miR-1307-3p	14.9338	-0.0770131	0.933336	0.0825139	0.934238	0.962658
fca-miR-331-3p	620.091	0.0468079	0.551588	-0.0848602	0.932372	0.962658
fca-miR-chrF2_35515-3p	7.32996	0.0656725	0.840085	-0.0781736	0.93769	0.962658
fca-miR-376a-3p	133.12	-0.089114	1.29633	0.0687436	0.945194	0.967499
fca-miR-181a-1-3p	32.0078	-0.0593838	1.06831	0.0555867	0.955671	0.975347
fca-miR-424-3p	113.581	0.0441478	1.10347	-0.0400083	0.968086	0.98512
fca-miR-21-5p	40198.6	0.0340497	0.957495	-0.0355613	0.971632	0.985837
fca-let-7i-3p	1587.21	0.012091	0.379867	-0.0318295	0.974608	0.985974
fca-miR-210-5p	6.89261	-0.0151237	0.776759	0.0194703	0.984466	0.993051
fca-miR-101b-5p	10.0078	-0.00646001	1.10156	0.00586444	0.995321	0.995556
fca-miR-10a-5p	5439.83	-0.00744973	1.3374	0.00557033	0.995556	0.995556
fca-miR-361-3p	54.1931	0.00300452	0.44917	-0.00668905	0.994663	0.995556
fca-miR-1-2-5p	1.57735	-1.01283	2.21206	0.457868	0.647047	NA
fca-miR-1185-5p	2.19744	-0.963831	2.01433	0.478486	0.632304	NA
fca-miR-122-5p	4.42867	-0.0134041	1.67258	0.00801404	0.993606	NA
fca-miR-128-2-5p	2.75643	-1.64265	2.26719	0.724531	0.46874	NA
fca-miR-133a-5p	3.36306	0.337772	1.79326	-0.188356	0.850598	NA
fca-miR-134-5p	5.53583	0.354323	1.05027	-0.337365	0.735842	NA
fca-miR-152-5p	3.64041	-0.120419	1.29882	0.0927142	0.926131	NA
fca-miR-153-1-5p	0.380849	-0.627627	2.45099	0.256071	0.797896	NA
fca-miR-206-5p	0.513948	-0.527807	2.60326	0.202748	0.839332	NA
fca-miR-216a-5p	2.3815	-1.21921	1.80472	0.675567	0.499315	NA
fca-miR-296-5p	3.60276	0.892121	1.39867	-0.637834	0.523582	NA
fca-miR-3085-5p	3.10478	-2.92961	2.07884	1.40925	0.158761	NA
fca-miR-323a-5p	1.25496	-0.282678	2.23942	0.126228	0.899551	NA
fca-miR-325-5p	2.02611	-1.73359	2.54717	0.680595	0.496128	NA
fca-miR-329-5p	1.43987	-1.9442	2.2682	0.857156	0.391358	NA
fca-miR-33-5p	2.16714	-1.54541	1.41518	1.09203	0.27482	NA
fca-miR-370-5p	2.80514	-2.80195	2.10914	1.32848	0.184018	NA
fca-miR-375-5p	3.96127	-1.59228	2.61304	0.609357	0.542288	NA
fca-miR-376a-2-5p	0.793479	-1.43307	2.21138	0.648043	0.516957	NA
fca-miR-376c-5p	3.74301	-3.38141	1.83658	1.84114	0.0656008	NA
fca-miR-377-5p	5.51112	-1.66095	1.75086	0.948648	0.342799	NA
fca-miR-380-5p	5.40386	-0.901141	1.87027	0.481824	0.629931	NA
fca-miR-3958-5p	1.20452	-1.62279	2.43427	0.666642	0.505001	NA
fca-miR-449-5p	4.10951	-0.584254	2.09508	0.278869	0.780345	NA
fca-miR-506-5p	0.419527	-0.538739	2.60327	0.206947	0.836051	NA
fca-miR-508-5p	1.07124	-1.8028	2.07425	0.869137	0.384772	NA
fca-miR-543-5p	1.3674	-2.1075	1.93804	1.08744	0.276842	NA
fca-miR-6715a-5p	3.34066	-2.8661	2.20472	1.29998	0.193607	NA
fca-miR-758-5p	1.30057	-2.07876	1.94255	1.07012	0.284567	NA
fca-miR-889-5p	2.31999	-2.66387	2.01634	1.32114	0.186454	NA
fca-miR-8908n-5p	3.30234	-3.10321	1.95498	1.58734	0.112436	NA
fca-miR-9851-5p	1.79652	-2.53369	1.75006	1.44777	0.147681	NA
fca-miR-chrB2_13690-5p	1.00279	-0.693779	1.79055	0.387467	0.69841	NA
fca-miR-chrB4_16538-5p	2.53429	5.3122	1.21345	-4.37777	1.19899e-05	NA
fca-miR-chrC2_22423-5p	3.10385	0.135362	1.06529	-0.127066	0.898888	NA
fca-miR-chrE3_34060-5p	1.88841	-1.44353	2.60133	0.554921	0.578949	NA
fca-miR-chrE3_34323-5p	3.11308	-2.12649	2.5114	0.846735	0.397143	NA
fca-miR-chrX_38640-5p	0.607075	-1.17525	2.27994	0.515477	0.60622	NA
fca-miR-chrX_38642-5p	0.0147939	0.220233	2.60308	-0.0846049	0.932575	NA
fca-miR-1185-3p	5.80102	-2.39436	1.63965	1.46029	0.144212	NA
fca-miR-122-3p	1.20945	-2.0222	1.70797	1.18398	0.236421	NA
fca-miR-1251-3p	1.26022	-1.66152	2.42916	0.683991	0.493981	NA
fca-miR-1271-3p	4.53255	0.87077	0.99193	-0.877854	0.380023	NA
fca-miR-1306-3p	3.76661	1.37834	0.848358	-1.62472	0.104223	NA
fca-miR-134-3p	1.1519	-1.99375	1.92341	1.03657	0.299935	NA
fca-miR-135a-3p	4.16932	-3.36469	1.98901	1.69164	0.0907141	NA
fca-miR-150-3p	1.73556	4.5665	1.63411	-2.79449	0.00519818	NA
fca-miR-181b-2-3p	1.87093	-0.315063	1.39869	0.225257	0.821779	NA
fca-miR-181b-1-3p	3.81231	-1.69784	1.45289	1.1686	0.242565	NA
fca-miR-181c-3p	2.38864	-0.598926	1.79995	0.332747	0.739325	NA
fca-miR-182-3p	1.6109	-2.23498	2.03397	1.09882	0.271845	NA
fca-miR-185-3p	4.18339	-0.891156	1.12573	0.791625	0.428579	NA
fca-miR-186-3p	2.57056	-1.64139	1.43099	1.14702	0.251371	NA
fca-miR-18b-3p	4.20025	0.869811	1.51198	-0.57528	0.565102	NA
fca-miR-190a-3p	2.82273	-2.07289	1.34033	1.54655	0.121972	NA
fca-miR-202-3p	0.887161	-0.83367	2.60385	0.320169	0.74884	NA
fca-miR-204-3p	3.88687	-3.28749	1.96427	1.67364	0.0942006	NA
fca-miR-205-3p	1.32895	-1.46897	2.5468	0.57679	0.564081	NA
fca-miR-206-3p	4.89654	-3.00986	2.31038	1.30275	0.19266	NA
fca-miR-208b-3p	0.800828	-1.05098	2.59408	0.405146	0.685371	NA
fca-miR-215-3p	0.0413051	0.163815	2.60309	-0.062931	0.949821	NA
fca-miR-216a-3p	5.09081	-1.3602	2.60735	0.521679	0.601894	NA
fca-miR-218-2-3p	4.50323	-3.499	1.93516	1.80812	0.0705885	NA
fca-miR-21-3p	1.87425	1.96122	1.24326	-1.57748	0.114684	NA
fca-miR-26a-1-3p	1.85148	-2.59492	1.53918	1.68591	0.0918131	NA
fca-miR-295-3p	1.34857	-1.01396	2.60461	0.389292	0.69706	NA
fca-miR-296-3p	1.98752	-1.35141	2.02267	0.668133	0.504049	NA
fca-miR-299a-1-3p	0.437124	-0.952049	2.24741	0.423621	0.671842	NA
fca-miR-302b-3p	2.90162	-3.05252	1.87848	1.625	0.104163	NA
fca-miR-325-3p	5.93005	-2.58633	2.50594	1.03208	0.302035	NA
fca-miR-337-3p	1.22875	-2.05066	1.68385	1.21783	0.223287	NA
fca-miR-371-3p	1.83558	-1.65563	2.55106	0.648995	0.516342	NA
fca-miR-374b-3p	4.67754	-0.97706	1.10803	0.881797	0.377886	NA
fca-miR-432-3p	1.82687	-1.84033	2.48418	0.740822	0.458801	NA
fca-miR-449-3p	5.34923	-2.16336	2.39096	0.90481	0.365566	NA
fca-miR-491-3p	5.45062	-1.12827	1.3131	0.859241	0.390208	NA
fca-miR-507b-3p	0.576676	-0.868278	2.5868	0.335658	0.737129	NA
fca-miR-582-3p	0.504384	1.35538	2.43241	-0.557218	0.577379	NA
fca-miR-615-3p	4.73646	-3.24297	2.18119	1.48679	0.137071	NA
fca-miR-6529-3p	4.26872	-1.35712	1.2102	1.1214	0.262116	NA
fca-miR-655-3p	5.57298	-2.73834	1.83003	1.49634	0.134565	NA
fca-miR-660-3p	5.05343	1.18505	0.74944	-1.58125	0.113821	NA
fca-miR-6715a-3p	5.1406	-0.65439	1.69777	0.38544	0.699912	NA
fca-miR-802-3p	5.75869	-1.36491	2.60763	0.523428	0.600676	NA
fca-miR-chrA2_6163-3p	1.90689	-2.23575	2.23154	1.00189	0.316397	NA
fca-miR-chrB1_11053-3p	3.26831	1.76067	1.36687	-1.2881	0.197711	NA
fca-miR-chrD4_30107-3p	1.51185	-1.79495	2.44868	0.733029	0.463541	NA
fca-miR-chrE1_31800-3p	3.82912	-1.68005	1.54239	1.08925	0.276043	NA
fca-miR-chrE1_32174-3p	5.0002	-1.19143	1.45837	0.816962	0.41395	NA
fca-miR-chrE2_33458-3p	1.72469	-0.367604	1.37395	0.267552	0.789044	NA
fca-miR-chrE3_33897-3p	4.62658	0.809724	1.02624	-0.789021	0.4301	NA
fca-miR-chrE3_33972-3p	3.17024	-1.96935	1.99436	0.987456	0.323419	NA
fca-miR-chrE3_34060-3p	2.23029	-1.74294	2.55832	0.681282	0.495693	NA
fca-miR-chrX_38640-3p	2.12199	-2.58262	1.98199	1.30304	0.192559	NA
fca-miR-chrX_38642-3p	0.674222	-1.26236	2.23701	0.564305	0.572547	NA

## Sheet: testis
miRNA	baseMean	log2FoldChange	lfcSE	stat	pvalue	padj
fca-miR-chrX_38640-3p	74.7785	9.45548	0.913097	-10.3554	3.95555e-25	1.74835e-22
fca-miR-514-5p	226.42	8.54149	0.987932	-8.64583	5.34159e-18	1.18049e-15
fca-miR-508-5p	33.1984	8.9087	1.10533	-8.05973	7.64623e-16	1.12654e-13
fca-miR-8908n-5p	79.6053	8.85381	1.11253	-7.95824	1.74501e-15	1.92824e-13
fca-miR-506-3p	387.154	9.10781	1.23176	-7.39416	1.42304e-13	1.25797e-11
fca-miR-508-3p	248.163	8.84385	1.24673	-7.09364	1.30625e-12	9.62271e-11
fca-miR-507a-3p	290.655	7.85354	1.11245	-7.05971	1.66851e-12	1.05354e-10
fca-miR-514-3p	92.4576	7.72373	1.09933	-7.02588	2.12728e-12	1.17532e-10
fca-miR-8908n-3p	521.421	8.48481	1.30995	-6.47721	9.3435e-11	4.5887e-09
fca-miR-202-5p	2275.92	7.54465	1.33639	-5.64553	1.64672e-08	7.2785e-07
fca-miR-302d-1-3p	3.80223	6.69882	1.25794	-5.32523	1.00826e-07	4.05136e-06
fca-miR-chrX_38640-5p	23.4235	7.47282	1.58628	-4.71091	2.46608e-06	9.08339e-05
fca-miR-chrX_38642-3p	16.1959	7.01245	1.50015	-4.6745	2.94673e-06	0.000100189
fca-miR-326-3p	37.3761	-2.6967	0.697073	3.8686	0.000109462	0.00345587
fca-miR-1307-5p	145.424	-2.67441	0.729109	3.66806	0.000244401	0.00720169
fca-miR-202-3p	6.07239	7.43188	2.03972	-3.64357	0.000268879	0.00742778
fca-miR-486-5p	113.635	-4.05746	1.25721	3.22734	0.00124946	0.032486
fca-miR-135b-5p	163.962	4.56442	1.43167	-3.18817	0.00143174	0.0351573
fca-miR-885-5p	1635.02	-4.84565	1.54405	3.13826	0.00169951	0.039536
fca-miR-15a-5p	1379.45	-1.78999	0.601926	2.97376	0.0029417	0.062148
fca-miR-378-3p	6275.14	-3.83879	1.29763	2.95831	0.00309334	0.062148
fca-miR-chrE1_32174-3p	5.0002	-4.58195	1.54227	2.97091	0.00296917	0.062148
fca-miR-503-3p	79.0916	3.16979	1.09946	-2.88305	0.00393843	0.0756864
fca-miR-507b-3p	2.19409	5.2575	1.83854	-2.85962	0.00424155	0.0781152
fca-miR-chrX_38642-5p	1.65667	6.21856	2.1853	-2.84563	0.00443237	0.0783643
fca-miR-103-3p	1988.2	-1.89038	0.673667	2.8061	0.00501444	0.0852455
fca-let-7a-2-3p	7.24178	1.88671	0.713083	-2.64585	0.00814864	0.133396
fca-let-7g-5p	3200.88	-0.979488	0.378529	2.58761	0.00966433	0.142753
fca-miR-100-5p	7533.97	1.53469	0.591828	-2.59313	0.00951064	0.142753
fca-miR-138-2-5p	538.143	-3.89105	1.50423	2.58673	0.00968914	0.142753
fca-miR-194-5p	3646.51	-4.09904	1.65013	2.48407	0.0129889	0.18211
fca-miR-219-5p	2716.65	-4.18795	1.68954	2.47875	0.0131844	0.18211
fca-miR-138-1-5p	255.296	-3.73066	1.53003	2.4383	0.0147566	0.188512
fca-miR-15a-3p	87.0602	-1.67247	0.686271	2.43704	0.0148081	0.188512
fca-miR-210-3p	954.544	-1.96095	0.805604	2.43414	0.0149274	0.188512
fca-miR-181a-1-3p	32.0078	-2.41134	1.02198	2.35949	0.0183001	0.218612
fca-miR-532-3p	367.674	1.13493	0.4807	-2.361	0.0182256	0.218612
fca-miR-192-5p	4796.53	-3.97778	1.69619	2.34513	0.0190206	0.22124
fca-miR-506-5p	1.89423	5.03744	2.1847	-2.30578	0.021123	0.239395
fca-miR-1307-3p	14.9338	-2.08252	0.912497	2.28222	0.0224766	0.248366
fca-miR-331-3p	620.091	-1.15743	0.511227	2.26402	0.0235727	0.254125
fca-miR-222-3p	429.031	-1.76354	0.792488	2.22532	0.0260598	0.261783
fca-miR-29b-3p	1786.68	-2.17375	0.970187	2.24055	0.0250553	0.261783
fca-miR-449-3p	5.34923	4.20767	1.89044	-2.22577	0.0260296	0.261783
fca-miR-193b-5p	21.3128	-2.49742	1.18474	2.10798	0.0350325	0.307328
fca-miR-34c-5p	185.471	3.2194	1.49975	-2.14663	0.0318227	0.307328
fca-let-7g-3p	662.955	-1.20161	0.567156	2.11866	0.0341189	0.307328
fca-miR-132-3p	662.436	-3.5225	1.67991	2.09684	0.0360081	0.307328
fca-miR-18b-3p	4.20025	2.70293	1.26355	-2.13916	0.0324226	0.307328
fca-miR-192-3p	218.457	-3.80691	1.81313	2.09964	0.0357604	0.307328
fca-miR-29a-3p	7215.48	-1.53859	0.734353	2.09517	0.0361563	0.307328
fca-miR-328-3p	469.739	-1.53556	0.732499	2.09633	0.0360533	0.307328
fca-miR-885-3p	25.4354	-3.58223	1.72187	2.08043	0.0374861	0.31262
fca-miR-138-2-3p	68.6708	-4.03652	1.95843	2.06109	0.039294	0.319586
fca-miR-144-3p	5.62912	-2.7201	1.3229	2.05616	0.0397674	0.319586
fca-miR-16-5p	8870.31	-1.29331	0.632274	2.04549	0.0408062	0.322078
fca-miR-542-5p	749.332	1.98276	0.978455	-2.02642	0.0427214	0.325567
fca-miR-34c-3p	7.55337	3.30318	1.62887	-2.02789	0.0425713	0.325567
fca-miR-133a-5p	3.36306	-3.59345	1.78251	2.01595	0.043805	0.325847
fca-miR-150-5p	2172.38	-2.5142	1.24968	2.01188	0.0442326	0.325847
fca-miR-1343-3p	219.651	-1.70703	0.855028	1.99645	0.0458845	0.332475
fca-miR-221-5p	17.8362	-2.05491	1.04798	1.96082	0.0499001	0.336774
fca-miR-2387-5p	6.54261	-2.40219	1.23525	1.9447	0.0518114	0.336774
fca-miR-592-5p	9.55487	-3.85196	1.97467	1.95068	0.0510947	0.336774
fca-miR-126-3p	15007.9	-1.4631	0.749638	1.95175	0.0509682	0.336774
fca-miR-128-3p	8227.69	-2.88152	1.4646	1.96745	0.0491317	0.336774
fca-miR-30c-2-3p	16.8311	-1.58745	0.814646	1.94864	0.0513387	0.336774
fca-miR-chrE1_31800-3p	3.82912	-2.78696	1.42831	1.95122	0.0510309	0.336774
fca-miR-503-5p	66.0839	2.03573	1.05156	-1.93591	0.052879	0.338732
fca-miR-378-5p	2436.02	-2.35257	1.2192	1.92959	0.0536571	0.338806
fca-miR-122-5p	4.42867	-3.22297	1.68262	1.91545	0.0554353	0.340311
fca-miR-1296-5p	9.87254	-2.26749	1.18346	1.91599	0.0553662	0.340311
fca-miR-185-5p	448.897	-1.22463	0.646986	1.89282	0.0583817	0.345628
fca-miR-350-5p	19.5108	-1.72601	0.91401	1.88839	0.0589739	0.345628
fca-miR-590-5p	28.8072	-1.05393	0.560828	1.87924	0.0602112	0.345628
fca-let-7c-3p	12.4517	1.66245	0.882041	-1.88478	0.0594596	0.345628
fca-miR-218-2-3p	4.50323	-3.24645	1.72081	1.88658	0.0592174	0.345628
fca-miR-181b-1-3p	3.81231	-2.38774	1.30471	1.83009	0.0672371	0.38101
fca-miR-193a-5p	169.123	-1.83992	1.01374	1.81498	0.0695268	0.388998
fca-miR-129-1-3p	735.752	-3.2708	1.81083	1.80625	0.07088	0.391612
fca-miR-139-5p	728.037	-1.92924	1.08525	1.7777	0.0754534	0.408557
fca-miR-34a-5p	1570.91	-1.6998	0.957298	1.77562	0.0757957	0.408557
fca-miR-9851-5p	1.79652	2.12767	1.21103	-1.75691	0.078933	0.41991
fca-miR-433-3p	89.68	-3.14171	1.79338	1.75184	0.079802	0.41991
fca-miR-22-3p	107536	-1.2894	0.755876	1.70584	0.0880377	0.457796
fca-miR-424-5p	784.948	1.92241	1.13434	-1.69473	0.090126	0.463205
fca-miR-99a-5p	33203.5	0.889908	0.528791	-1.68291	0.0923923	0.464061
fca-miR-190a-3p	2.82273	-1.66745	0.988049	1.68761	0.0914853	0.464061
fca-miR-450b-5p	180.175	1.9923	1.19678	-1.66472	0.0959695	0.473871
fca-miR-chrE3_33626-5p	109.927	-1.78952	1.07686	1.6618	0.0965525	0.473871
fca-miR-410-3p	920.098	-2.69364	1.62582	1.65679	0.0975616	0.473871
fca-miR-130a-5p	11.5798	1.12915	0.699306	-1.61467	0.106383	0.481725
fca-miR-132-5p	89.4565	-3.09846	1.90859	1.62343	0.104498	0.481725
fca-miR-17-5p	5141.09	-1.09354	0.683198	1.60063	0.10946	0.481725
fca-miR-29a-5p	8.75021	-1.3432	0.844099	1.59128	0.111546	0.481725
fca-miR-423-5p	334.384	-1.43143	0.894425	1.60039	0.109511	0.481725
fca-miR-505-5p	7.22997	-1.37275	0.85414	1.60717	0.108017	0.481725
fca-miR-6529-5p	10.3308	-1.20951	0.762201	1.58687	0.112543	0.481725
fca-miR-6715a-5p	3.34066	-3.12593	1.959	1.59568	0.11056	0.481725
fca-miR-802-5p	6.43709	-3.26837	2.04035	1.60186	0.109186	0.481725
fca-miR-874-5p	154.486	-1.74805	1.07476	1.62645	0.103853	0.481725
fca-miR-124-3p	5555.19	-3.27441	2.03967	1.60536	0.108414	0.481725
fca-miR-423-3p	683.199	-1.02929	0.650079	1.58333	0.113347	0.481725
fca-miR-99b-3p	20.856	-1.34255	0.829487	1.61853	0.105549	0.481725
fca-miR-chrC1_18846-5p	15.5684	-1.42832	0.905713	1.57701	0.114793	0.483224
fca-miR-149-5p	590.61	-2.19684	1.40378	1.56494	0.117597	0.486104
fca-miR-376c-5p	3.74301	-2.48255	1.5867	1.5646	0.117677	0.486104
fca-miR-9851-3p	40.9825	-1.11459	0.720633	1.54668	0.121941	0.499054
fca-miR-29b-2-5p	168.336	-1.43343	0.93849	1.52738	0.126666	0.499877
fca-miR-100-3p	21.078	1.45988	0.952719	-1.53233	0.125442	0.499877
fca-miR-93-3p	77.1397	-0.813539	0.532556	1.52761	0.126609	0.499877
fca-miR-chrB1_11053-3p	3.26831	-2.35317	1.535	1.533	0.125275	0.499877
fca-miR-206-3p	4.89654	-3.10448	2.04464	1.51835	0.128927	0.504297
fca-miR-199-3p	32275.2	1.54479	1.02704	-1.50412	0.13255	0.513921
fca-miR-361-3p	54.1931	-0.632378	0.423093	1.49466	0.135004	0.515023
fca-miR-495-3p	74.1434	-2.10951	1.41616	1.4896	0.13633	0.515023
fca-miR-542-3p	775.24	1.76161	1.18226	-1.49003	0.136215	0.515023
fca-miR-335-3p	94.8002	1.9996	1.3483	-1.48305	0.138061	0.517145
fca-miR-140-5p	874.82	0.835435	0.573012	-1.45797	0.144849	0.524167
fca-miR-181a-5p	32836.6	-1.19865	0.815861	1.46919	0.141782	0.524167
fca-miR-18b-5p	63.749	-1.46692	1.00606	1.45807	0.14482	0.524167
fca-miR-487b-5p	38.4389	-2.36283	1.63704	1.44336	0.14892	0.524167
fca-miR-1249-3p	391.849	-1.26377	0.874947	1.44439	0.148628	0.524167
fca-miR-138-1-3p	50.2612	-2.3044	1.58209	1.45656	0.145238	0.524167
fca-miR-193b-3p	5327.78	-1.6847	1.16865	1.44157	0.149423	0.524167
fca-miR-370-3p	21.6787	-2.158	1.4921	1.44628	0.148098	0.524167
fca-miR-chrB4_16538-5p	2.53429	-2.82941	1.97037	1.43598	0.151007	0.525553
fca-miR-105-5p	123.835	-2.61975	1.84718	1.41824	0.15612	0.530807
fca-miR-33-5p	2.16714	-1.6664	1.17164	1.42228	0.154945	0.530807
fca-miR-502-3p	289.401	0.563841	0.396829	-1.42087	0.155356	0.530807
fca-miR-210-5p	6.89261	-1.03367	0.733574	1.40908	0.158811	0.535834
fca-miR-18a-5p	291.204	-1.49313	1.07885	1.384	0.166358	0.548732
fca-miR-381-5p	41.0802	-1.6465	1.18479	1.3897	0.164621	0.548732
fca-miR-chrE3_34145-5p	13.3687	-1.36338	0.982748	1.38731	0.165346	0.548732
fca-miR-chrC2_23695-5p	8.16914	-2.62612	1.91371	1.37226	0.169982	0.555138
fca-miR-186-3p	2.57056	-1.61476	1.179	1.3696	0.170812	0.555138
fca-miR-146b-5p	1518.82	-1.48336	1.09426	1.35558	0.175232	0.558936
fca-miR-31-5p	1030.06	1.7025	1.26117	-1.34993	0.177038	0.558936
fca-miR-130b-3p	29.7303	-1.50022	1.10922	1.3525	0.176215	0.558936
fca-miR-486-3p	57.9799	-1.7589	1.29963	1.35339	0.175932	0.558936
fca-miR-188-3p	6.19797	-1.16622	0.867399	1.34451	0.178785	0.560446
fca-miR-204-3p	3.88687	-2.28845	1.71225	1.33652	0.181381	0.562405
fca-miR-27a-3p	1448.85	-1.07232	0.803382	1.33476	0.181955	0.562405
fca-miR-26a-1-3p	1.85148	1.27425	0.962271	-1.32421	0.185432	0.568591
fca-miR-30c-1-3p	16.1527	-0.913985	0.691932	1.32092	0.186529	0.568591
fca-miR-323b-3p	48.3366	-2.35506	1.82258	1.29216	0.196302	0.594285
fca-miR-144-5p	324.776	-1.51401	1.18366	1.2791	0.200862	0.603953
fca-miR-chrE3_33897-3p	4.62658	-1.35193	1.06367	1.27101	0.203725	0.604339
fca-miR-chrE3_33972-3p	3.17024	-2.3009	1.80541	1.27444	0.202506	0.604339
fca-miR-543-3p	34.0445	-1.89629	1.50257	1.26203	0.206938	0.609777
fca-miR-106b-5p	4600.67	-0.820606	0.671279	1.22245	0.221537	0.613917
fca-miR-10b-5p	10994.9	1.81838	1.45658	-1.24839	0.211888	0.613917
fca-miR-126-5p	4725.21	-0.960183	0.770374	1.24638	0.212623	0.613917
fca-miR-15b-5p	1173	-0.966487	0.799953	1.20818	0.226978	0.613917
fca-miR-196b-5p	140.557	2.06643	1.70088	-1.21492	0.224397	0.613917
fca-miR-1271-3p	4.53255	-1.24136	1.02669	1.20909	0.226628	0.613917
fca-miR-1301-3p	54.7263	-1.13389	0.936796	1.2104	0.226127	0.613917
fca-miR-139-3p	27.9598	-1.1935	0.977545	1.22091	0.222118	0.613917
fca-miR-181c-3p	2.38864	-2.08566	1.70624	1.22238	0.221565	0.613917
fca-miR-342-3p	1588.26	-1.01125	0.838464	1.20608	0.227788	0.613917
fca-miR-34a-3p	223.043	-1.19005	0.957464	1.24292	0.213898	0.613917
fca-miR-505-3p	539.257	-0.779577	0.641828	1.21462	0.224511	0.613917
fca-miR-628-3p	19.3124	-1.20703	0.983414	1.22738	0.219678	0.613917
fca-miR-chrC2_22423-3p	13.9383	-1.36176	1.09619	1.24226	0.214139	0.613917
fca-miR-485-5p	64.1468	-1.92752	1.62448	1.18654	0.235407	0.627132
fca-miR-487b-3p	102.293	-1.51327	1.27956	1.18265	0.236948	0.627132
fca-miR-874-3p	1234.82	-1.18092	0.995837	1.18585	0.23568	0.627132
fca-miR-449-5p	4.10951	2.16419	1.83918	-1.17671	0.239309	0.629612
fca-miR-33-3p	26.5269	-0.757891	0.646362	1.17255	0.240977	0.630247
fca-miR-129-5p	210.892	-1.82604	1.58763	1.15017	0.250075	0.634367
fca-miR-181c-5p	383.257	-1.67505	1.4597	1.14753	0.251163	0.634367
fca-miR-214-5p	167.559	1.32059	1.15065	-1.14769	0.251095	0.634367
fca-miR-216a-5p	2.3815	1.71768	1.49387	-1.14982	0.250216	0.634367
fca-miR-195-3p	40.7928	0.952497	0.827452	-1.15112	0.249683	0.634367
fca-miR-7a-2-3p	6.65879	-2.453	2.12961	1.15185	0.249381	0.634367
fca-miR-10a-5p	5439.83	1.39401	1.27555	-1.09287	0.274452	0.656257
fca-miR-128-2-5p	2.75643	-2.25201	2.02391	1.1127	0.265836	0.656257
fca-miR-186-5p	348.85	-0.649109	0.588317	1.10333	0.269883	0.656257
fca-miR-323a-5p	1.25496	-2.24055	2.01169	1.11376	0.265381	0.656257
fca-miR-758-5p	1.30057	-1.90213	1.74131	1.09235	0.274678	0.656257
fca-miR-98-5p	416.845	-0.756561	0.679762	1.11298	0.265718	0.656257
fca-miR-197-3p	587.248	-0.720893	0.644582	1.11839	0.263402	0.656257
fca-miR-20a-3p	28.4529	-0.896038	0.808528	1.10823	0.267761	0.656257
fca-miR-221-3p	2993.12	-1.08012	0.987655	1.09362	0.274122	0.656257
fca-miR-6529-3p	4.26872	-1.11535	1.02007	1.0934	0.274216	0.656257
fca-miR-22-5p	533.031	-1.04645	0.966083	1.08319	0.278726	0.661716
fca-miR-381-3p	37.013	-1.24682	1.15744	1.07722	0.281382	0.661716
fca-miR-chrF2_35515-3p	7.32996	-0.858903	0.797452	1.07706	0.281454	0.661716
fca-miR-chrE3_33626-3p	31.7924	-1.15213	1.07317	1.07357	0.283014	0.661864
fca-let-7c-5p	3053.21	0.555077	0.52048	-1.06647	0.28621	0.662329
fca-miR-chrC2_22423-5p	3.10385	-1.09871	1.02823	1.06855	0.285274	0.662329
fca-miR-15b-3p	204.85	0.834147	0.787714	-1.05895	0.289624	0.666739
fca-miR-193a-3p	278.945	-1.13492	1.09875	1.03292	0.301639	0.690801
fca-miR-487a-5p	143.207	-1.75787	1.74075	1.00984	0.312573	0.712151
fca-miR-409-5p	41.7237	-1.43797	1.43794	1.00002	0.3173	0.71632
fca-miR-10b-3p	55.6225	1.57084	1.5772	-0.99597	0.319265	0.71632
fca-miR-chrA2_6163-3p	1.90689	-1.97772	1.98438	0.996644	0.318937	0.71632
fca-miR-299a-3p	8.55884	-1.14562	1.15859	0.988801	0.32276	0.720505
fca-miR-199a-5p	5887.15	0.995314	1.01774	-0.977967	0.328091	0.725081
fca-miR-365-3p	4146.52	-0.897458	0.91487	0.980968	0.326609	0.725081
fca-miR-491-5p	61.3047	-0.975721	1.01761	0.958832	0.337643	0.73156
fca-miR-125b-1-3p	25.9757	0.916044	0.948082	-0.966208	0.33394	0.73156
fca-miR-21-3p	1.87425	-1.34469	1.40196	0.959148	0.337484	0.73156
fca-miR-340-3p	24.6963	-0.880581	0.916979	0.960306	0.336901	0.73156
fca-miR-380-3p	48.6482	-1.43973	1.51366	0.951159	0.341524	0.736358
fca-let-7a-5p	14182.6	-0.319753	0.350361	0.912638	0.361433	0.747371
fca-miR-135a-5p	4061.32	1.4129	1.54949	-0.911847	0.36185	0.747371
fca-miR-191-5p	8414.23	-0.511506	0.546137	0.936588	0.34897	0.747371
fca-miR-361-5p	1047.43	-0.337024	0.369124	0.913038	0.361223	0.747371
fca-miR-433-5p	8.97473	-1.8518	2.02783	0.913192	0.361142	0.747371
fca-miR-24-3p	20545.8	-0.635033	0.689216	0.921385	0.356849	0.747371
fca-miR-487a-3p	47.2964	-1.51345	1.62724	0.930071	0.352335	0.747371
fca-miR-551a-3p	40.5561	-1.08226	1.17557	0.920621	0.357248	0.747371
fca-miR-chrD4_30107-3p	1.51185	-1.96739	2.12917	0.924018	0.355477	0.747371
fca-miR-432-3p	1.82687	-1.95369	2.15065	0.908419	0.363657	0.747611
fca-miR-485-3p	65.397	-1.48211	1.64328	0.901919	0.3671	0.751195
fca-miR-125b-5p	27536.1	0.614591	0.694229	-0.885285	0.376003	0.751552
fca-miR-3958-5p	1.20452	-1.87587	2.12154	0.884201	0.376588	0.751552
fca-miR-432-5p	48.6212	-1.14343	1.30716	0.874743	0.381714	0.751552
fca-let-7a-1-3p	327.725	0.630319	0.710052	-0.887708	0.374698	0.751552
fca-miR-16-2-3p	262.718	0.789701	0.904419	-0.873158	0.382577	0.751552
fca-miR-25-3p	3320.6	0.504826	0.578041	-0.87334	0.382478	0.751552
fca-miR-424-3p	113.581	0.944956	1.06427	-0.887894	0.374598	0.751552
fca-miR-491-3p	5.45062	-1.03747	1.18799	0.873295	0.382502	0.751552
fca-miR-6715a-3p	5.1406	-1.39913	1.58917	0.880413	0.378636	0.751552
fca-miR-124-5p	57.2126	-1.73204	2.18235	0.793658	0.427394	0.754953
fca-miR-181b-5p	9143.91	-0.755428	0.884088	0.854472	0.392843	0.754953
fca-miR-199b-5p	740.644	0.955456	1.13377	-0.842725	0.399382	0.754953
fca-miR-218-5p	1335.24	-1.03981	1.25588	0.82795	0.407699	0.754953
fca-miR-21-5p	40198.6	0.735962	0.933413	-0.788463	0.430426	0.754953
fca-miR-24-2-5p	151.365	-0.70517	0.826785	0.852906	0.393711	0.754953
fca-miR-325-5p	2.02611	-1.7817	2.17847	0.817869	0.413432	0.754953
fca-miR-382-5p	68.2155	-1.2846	1.54968	0.828945	0.407135	0.754953
fca-miR-495-5p	35.4544	-1.34317	1.55688	0.86273	0.388286	0.754953
fca-miR-532-5p	1243.04	0.374446	0.460597	-0.812958	0.416242	0.754953
fca-miR-656-5p	13.0939	-1.37634	1.73078	0.795214	0.426489	0.754953
fca-miR-7-5p	243.852	-1.01263	1.28087	0.790581	0.429189	0.754953
fca-miR-99b-5p	704.707	0.634173	0.766861	-0.826973	0.408252	0.754953
fca-miR-17-3p	17.8573	-0.694262	0.824962	0.841568	0.40003	0.754953
fca-miR-191-3p	10.8328	-0.606517	0.72686	0.834434	0.404037	0.754953
fca-miR-299a-1-3p	0.437124	-1.62499	2.01167	0.807779	0.419218	0.754953
fca-miR-302b-3p	2.90162	1.29731	1.52324	-0.851678	0.394393	0.754953
fca-miR-3085-3p	12.303	-1.35125	1.62303	0.832552	0.405097	0.754953
fca-miR-323a-3p	72.9749	-1.3539	1.61678	0.837409	0.402363	0.754953
fca-miR-371-3p	1.83558	1.72399	2.17032	-0.794347	0.426993	0.754953
fca-miR-375-3p	625.016	-1.18103	1.47038	0.803212	0.421852	0.754953
fca-miR-3958-3p	13.4126	-1.40526	1.76598	0.795741	0.426182	0.754953
fca-miR-429-3p	1925.58	1.22057	1.43694	-0.849421	0.395647	0.754953
fca-miR-7a-3-3p	8.9607	-1.77952	2.18055	0.816088	0.41445	0.754953
fca-miR-chrB2_13690-3p	6.23596	-0.900154	1.05279	0.855022	0.392539	0.754953
fca-miR-chrC2_23051-3p	73.1414	0.682402	0.831184	-0.821	0.411646	0.754953
fca-miR-chrE3_34060-3p	2.23029	-1.74729	2.18166	0.800898	0.423191	0.754953
fca-miR-499-5p	408.635	-0.681697	0.877934	0.776479	0.437466	0.761615
fca-miR-214-3p	509.692	0.866284	1.11615	-0.776134	0.43767	0.761615
fca-miR-chrE3_34323-5p	3.11308	-1.67029	2.16489	0.771536	0.440389	0.763342
fca-miR-181b-2-3p	1.87093	-0.976855	1.27529	0.765987	0.443684	0.765935
fca-miR-493-3p	7.8951	0.820959	1.0757	-0.763188	0.445351	0.765935
fca-miR-502-5p	24.2513	-0.302312	0.405394	0.745725	0.455834	0.766117
fca-miR-chrA3_6354-5p	7.48052	-1.59436	2.13982	0.745092	0.456216	0.766117
fca-miR-106b-3p	94.7518	-0.463837	0.621386	0.746456	0.455392	0.766117
fca-miR-10a-3p	18.8599	0.985196	1.32376	-0.74424	0.456731	0.766117
fca-miR-153-3p	98.4171	-1.31224	1.75634	0.747144	0.454976	0.766117
fca-miR-200b-3p	24366	1.13681	1.53039	-0.742821	0.45759	0.766117
fca-miR-374b-3p	4.67754	-0.706195	0.940312	0.751022	0.45264	0.766117
fca-miR-101b-5p	10.0078	-0.772972	1.06182	0.72797	0.466632	0.768027
fca-miR-103-5p	147.512	-0.618891	0.856641	0.722463	0.47001	0.768027
fca-miR-374a-5p	823.19	0.437535	0.594264	-0.736264	0.46157	0.768027
fca-miR-411-5p	534.523	-0.907265	1.2583	0.721025	0.470894	0.768027
fca-miR-135a-3p	4.16932	1.22006	1.66272	-0.733775	0.463086	0.768027
fca-miR-16-1-3p	89.1596	0.461396	0.630801	-0.731444	0.464508	0.768027
fca-miR-656-3p	63.5788	-1.09916	1.5224	0.721992	0.470299	0.768027
fca-miR-98-3p	26.6515	-0.649166	0.904056	0.718059	0.472721	0.768171
fca-miR-3548-5p	8.58005	-1.38111	1.9706	0.700856	0.483393	0.778622
fca-miR-219-3p	643.905	-1.528	2.18541	0.699184	0.484437	0.778622
fca-miR-295-3p	1.34857	1.49142	2.12528	-0.701752	0.482834	0.778622
fca-miR-196a-5p	154.51	1.2164	1.74889	-0.695529	0.486724	0.779464
fca-miR-155-5p	1373.93	0.728029	1.0644	-0.683981	0.493987	0.782589
fca-miR-chrA2_6163-5p	9.79516	-1.21534	1.77453	0.684884	0.493417	0.782589
fca-miR-382-3p	72.0703	-1.0602	1.54593	0.6858	0.492839	0.782589
fca-miR-1185-5p	2.19744	-1.23774	1.81842	0.680664	0.496084	0.783105
fca-miR-18a-3p	21.7395	-0.526038	0.776588	0.677371	0.498171	0.783599
fca-miR-93-5p	4147.56	-0.523817	0.77866	0.672716	0.501128	0.785456
fca-miR-133a-3p	2585.18	-1.0079	1.5159	0.664881	0.506126	0.790487
fca-miR-99a-3p	39.1259	-0.463092	0.701029	0.66059	0.508875	0.791982
fca-miR-20a-5p	8582.28	-0.516743	0.794872	0.650095	0.515631	0.794775
fca-miR-296-5p	3.60276	0.859909	1.32063	-0.651134	0.51496	0.794775
fca-miR-342-5p	37.8227	-0.61106	0.942782	0.648146	0.51689	0.794775
fca-miR-655-3p	5.57298	-1.02124	1.57929	0.646644	0.517863	0.794775
fca-miR-chrE3_34060-5p	1.88841	-1.39636	2.18223	0.639879	0.522251	0.798737
fca-miR-3548-3p	14.2089	-1.14588	1.80428	0.635089	0.52537	0.800737
fca-miR-758-3p	11.0078	-0.932767	1.48293	0.629003	0.529347	0.804025
fca-miR-889-5p	2.31999	-1.09242	1.7636	0.619427	0.535635	0.810791
fca-miR-1-1-5p	29.5036	0.808259	1.32766	-0.608785	0.542667	0.81863
fca-miR-1271-5p	121.421	-0.257926	0.43111	0.598283	0.549651	0.822422
fca-miR-320a-3p	5539.58	-0.51304	0.853253	0.601275	0.547657	0.822422
fca-miR-376b-3p	75.1308	-0.701383	1.1756	0.596619	0.550762	0.822422
fca-miR-377-5p	5.51112	-0.940207	1.5833	0.593829	0.552626	0.822427
fca-miR-27a-5p	65.7912	-0.739771	1.28639	0.575076	0.56524	0.838376
fca-let-7f-5p	21694.1	-0.328181	0.587798	0.558323	0.576624	0.838766
fca-miR-1306-5p	49.9243	0.34968	0.667357	-0.523977	0.600294	0.838766
fca-miR-153-1-5p	0.380849	-1.17313	2.13894	0.548463	0.583374	0.838766
fca-miR-182-5p	122.703	0.707622	1.3419	-0.527329	0.597965	0.838766
fca-miR-26a-5p	67892.2	0.256635	0.473196	-0.542345	0.587581	0.838766
fca-miR-27b-5p	46.7564	0.431891	0.767176	-0.562962	0.573461	0.838766
fca-miR-3085-5p	3.10478	-1.02277	1.81576	0.563276	0.573247	0.838766
fca-miR-30b-5p	11087.1	-0.340404	0.606727	0.56105	0.574763	0.838766
fca-miR-374b-5p	1822.78	0.423572	0.780956	-0.542376	0.58756	0.838766
fca-miR-375-5p	3.96127	-1.18311	2.16491	0.546493	0.584727	0.838766
fca-miR-628-5p	569.623	-0.72629	1.31315	0.553092	0.580201	0.838766
fca-let-7i-3p	1587.21	-0.198338	0.376338	0.52702	0.59818	0.838766
fca-miR-101-3p	4773.46	-0.32184	0.619594	0.519436	0.603456	0.838766
fca-miR-130a-3p	130.443	0.379287	0.706478	-0.53687	0.591357	0.838766
fca-miR-150-3p	1.73556	-1.05056	2.01163	0.522244	0.6015	0.838766
fca-miR-208b-3p	0.800828	-1.18038	2.18467	0.5403	0.58899	0.838766
fca-miR-325-3p	5.93005	-1.1273	2.16414	0.520902	0.602435	0.838766
fca-miR-329-3p	17.7074	-0.75703	1.36448	0.554813	0.579023	0.838766
fca-miR-409-3p	131.732	-0.723056	1.38772	0.521038	0.60234	0.838766
fca-miR-483-3p	8.95446	-0.789283	1.45393	0.542861	0.587226	0.838766
fca-miR-370-5p	2.80514	-0.914801	1.84498	0.495832	0.620013	0.844907
fca-miR-493-5p	12.6275	0.57509	1.13935	-0.504754	0.613732	0.844907
fca-miR-chrB1_11053-5p	14.7282	-0.509089	1.02675	0.495824	0.620019	0.844907
fca-miR-183-3p	5.10125	0.861716	1.73072	-0.497894	0.618559	0.844907
fca-miR-27b-3p	8068.87	-0.292161	0.58573	0.498799	0.617921	0.844907
fca-miR-31-3p	222.672	0.574788	1.16337	-0.494072	0.621255	0.844907
fca-miR-574-3p	868.507	0.345048	0.694708	-0.49668	0.619414	0.844907
fca-miR-24-1-5p	152.958	-0.237942	0.493198	0.482448	0.629488	0.848273
fca-miR-543-5p	1.3674	-0.821168	1.69789	0.483641	0.62864	0.848273
fca-miR-125b-2-3p	129.52	0.316528	0.649209	-0.487559	0.625862	0.848273
fca-miR-183-5p	156.469	0.667945	1.40537	-0.475279	0.634588	0.848988
fca-miR-190a-5p	89.3359	-0.37219	0.785063	0.474089	0.635436	0.848988
fca-miR-497-5p	307.979	0.427692	0.912754	-0.468573	0.639375	0.848988
fca-miR-143-3p	38432.1	0.396618	0.840203	-0.472051	0.636891	0.848988
fca-miR-383-3p	21.15	-0.837037	1.78767	0.468227	0.639622	0.848988
fca-miR-1-3p	301.089	-0.642713	1.39467	0.460834	0.644917	0.849115
fca-miR-106a-3p	8.0667	0.48862	1.07459	-0.454703	0.649323	0.849115
fca-miR-216a-3p	5.09081	-0.969392	2.12531	0.456117	0.648306	0.849115
fca-miR-374a-3p	53.2811	-0.260458	0.565453	0.460618	0.645073	0.849115
fca-miR-802-3p	5.75869	-0.970721	2.12565	0.45667	0.647908	0.849115
fca-miR-181d-5p	100.902	-0.609942	1.35769	0.449252	0.65325	0.85173
fca-let-7i-5p	1602.3	0.255075	0.575774	-0.443012	0.657757	0.855084
fca-miR-101a-5p	666.257	-0.257852	0.601536	0.428655	0.668174	0.859047
fca-miR-130b-5p	35.8966	-0.427389	1.02521	0.416878	0.676768	0.859047
fca-miR-148a-5p	40.5185	-0.529363	1.23793	0.427621	0.668927	0.859047
fca-miR-26b-5p	4548.95	-0.226116	0.546747	0.413565	0.679192	0.859047
fca-miR-331-5p	40.099	-0.220277	0.524363	0.420085	0.674424	0.859047
fca-miR-96-5p	58.4742	0.569719	1.31236	-0.434117	0.664204	0.859047
fca-miR-148a-3p	2896.01	-0.492838	1.20089	0.410394	0.681517	0.859047
fca-miR-181a-2-3p	14.0782	0.348554	0.851204	-0.409484	0.682185	0.859047
fca-miR-205-3p	1.32895	-0.916645	2.17935	0.420605	0.674043	0.859047
fca-miR-362-3p	107.034	0.214415	0.503352	-0.425974	0.670127	0.859047
fca-miR-654-3p	68.2669	0.506208	1.20511	-0.420051	0.674448	0.859047
fca-miR-200a-5p	138.263	0.649935	1.64622	-0.394804	0.692987	0.865674
fca-miR-23b-3p	8031.31	-0.214038	0.543101	0.394103	0.693505	0.865674
fca-miR-337-3p	1.22875	0.523839	1.31914	-0.397105	0.69129	0.865674
fca-miR-7a-1-3p	587.499	-0.386604	0.986994	0.391698	0.695281	0.865674
fca-miR-1-2-5p	1.57735	-0.737109	1.96867	0.37442	0.708092	0.874025
fca-miR-1251-5p	19.5609	0.697798	1.85137	-0.37691	0.706241	0.874025
fca-miR-188-5p	237.749	0.223552	0.642034	-0.348194	0.727695	0.874025
fca-miR-30c-5p	19029.5	-0.241017	0.683139	0.352808	0.724233	0.874025
fca-miR-329-5p	1.43987	-0.69904	2.00168	0.349227	0.726919	0.874025
fca-miR-376a-5p	44.9619	-0.500668	1.4168	0.353378	0.723805	0.874025
fca-miR-383-5p	7.19966	-0.56437	1.5337	0.36798	0.712888	0.874025
fca-miR-3959-5p	6.77305	0.417165	1.17766	-0.354232	0.723165	0.874025
fca-miR-660-5p	1372.11	0.171552	0.461562	-0.371676	0.710134	0.874025
fca-miR-1185-3p	5.80102	-0.49276	1.38881	0.354808	0.722734	0.874025
fca-miR-122-3p	1.20945	-0.529336	1.43934	0.367762	0.713051	0.874025
fca-miR-196b-3p	12.437	0.695075	1.98667	-0.349869	0.726437	0.874025
fca-miR-chrUn_JH409706_38826-3p	6.96121	0.301129	0.841746	-0.357743	0.720535	0.874025
fca-miR-206-5p	0.513948	-0.679299	2.11473	0.321223	0.748041	0.896028
fca-miR-185-3p	4.18339	-0.284532	0.946469	0.300625	0.763701	0.912313
fca-miR-335-5p	259.675	-0.370833	1.26982	0.292035	0.77026	0.912835
fca-miR-148b-3p	1398.35	-0.159003	0.552535	0.28777	0.773523	0.912835
fca-miR-182-3p	1.6109	0.493412	1.75497	-0.281152	0.778594	0.912835
fca-miR-200a-3p	4303.71	0.428204	1.48513	-0.288328	0.773096	0.912835
fca-miR-30b-3p	7.51434	-0.225144	0.797757	0.282222	0.777774	0.912835
fca-miR-551b-3p	687.486	-0.408006	1.39663	0.292136	0.770182	0.912835
fca-miR-889-3p	193.342	-0.396159	1.38644	0.285739	0.775078	0.912835
fca-miR-205-5p	19187.1	-0.508744	1.90554	0.266981	0.789484	0.917068
fca-miR-376a-2-5p	0.793479	-0.533806	1.96608	0.271508	0.786	0.917068
fca-miR-380-5p	5.40386	-0.457574	1.72127	0.265835	0.790366	0.917068
fca-miR-chrB2_13690-5p	1.00279	-0.420484	1.58281	0.265656	0.790504	0.917068
fca-miR-134-5p	5.53583	-0.264079	1.00766	0.262072	0.793266	0.917863
fca-miR-151-5p	4667.25	0.216057	0.839489	-0.257368	0.796895	0.919654
fca-miR-184-3p	12.5062	0.391543	1.56704	-0.249861	0.802694	0.923935
fca-let-7f-3p	53.5384	0.168545	0.682213	-0.247057	0.804864	0.924026
fca-miR-152-5p	3.64041	0.280463	1.17482	-0.238729	0.811316	0.92902
fca-miR-376c-3p	681.932	-0.261611	1.13408	0.230682	0.817562	0.933753
fca-miR-106a-5p	231.146	-0.236444	1.03964	0.227428	0.820091	0.933765
fca-miR-299a-5p	1091.37	-0.299519	1.32982	0.225233	0.821798	0.933765
fca-miR-128-1-5p	13.7172	-0.283028	1.39918	0.202281	0.839697	0.935132
fca-miR-379-5p	678.243	0.269169	1.26514	-0.212758	0.831515	0.935132
fca-miR-582-5p	75.0604	0.278118	1.30179	-0.213643	0.830825	0.935132
fca-miR-363-3p	136.754	-0.189784	0.925258	0.205114	0.837483	0.935132
fca-miR-376a-3p	133.12	-0.25706	1.25773	0.204384	0.838054	0.935132
fca-miR-411-3p	110.518	-0.294256	1.37646	0.213777	0.830721	0.935132
fca-miR-652-3p	390.018	0.21373	1.00589	-0.21248	0.831733	0.935132
fca-miR-92a-3p	20782.9	0.141122	0.698668	-0.201987	0.839927	0.935132
fca-miR-127a-5p	25.6291	0.236708	1.26161	-0.187624	0.851172	0.935408
fca-miR-195-5p	2251.84	0.129473	0.682069	-0.189824	0.849447	0.935408
fca-miR-20b-5p	437.044	0.200491	1.05093	-0.190775	0.848702	0.935408
fca-miR-299a-1-5p	25.6045	0.228049	1.23221	-0.185073	0.853172	0.935408
fca-miR-652-5p	161.228	-0.144049	0.788197	0.182757	0.854989	0.935408
fca-miR-140-3p	693.359	0.132055	0.663741	-0.198956	0.842297	0.935408
fca-miR-26b-3p	24.005	-0.122561	0.665216	0.184242	0.853824	0.935408
fca-miR-708-3p	66.4825	-0.226537	1.2735	0.177885	0.858813	0.937273
fca-miR-chrD4_31051-5p	9.286	-0.301677	1.75547	0.17185	0.863555	0.937944
fca-miR-127-3p	1560.68	-0.213233	1.26172	0.169002	0.865795	0.937944
fca-miR-151-3p	1412.04	0.0614991	0.362911	-0.169461	0.865434	0.937944
fca-miR-340-5p	1016.22	0.167047	1.02001	-0.163769	0.869913	0.940101
fca-miR-215-3p	0.0413051	-0.321105	2.10972	0.152202	0.879027	0.947634
fca-miR-200c-5p	13.6968	-0.267914	1.85582	0.144364	0.885213	0.951981
fca-miR-337-5p	19.4631	0.166061	1.26842	-0.130919	0.895839	0.958453
fca-miR-574-5p	101.393	0.129403	1.00686	-0.128522	0.897736	0.958453
fca-miR-129-2-3p	511.986	0.197144	1.53134	-0.12874	0.897563	0.958453
fca-miR-143-5p	67.0851	-0.106748	0.976726	0.109292	0.912971	0.964837
fca-miR-204-5p	5593.82	-0.134786	1.23835	0.108844	0.913326	0.964837
fca-miR-152-3p	438.138	0.0958017	0.83671	-0.114498	0.908843	0.964837
fca-miR-26a-2-3p	8.06319	-0.0905101	0.844312	0.1072	0.91463	0.964837
fca-miR-3959-3p	51.8588	0.157799	1.35065	-0.116832	0.906993	0.964837
fca-miR-215-5p	14.3385	0.167298	1.78488	-0.0937305	0.925323	0.965639
fca-miR-362-5p	452.792	0.0449855	0.444226	-0.101267	0.919338	0.965639
fca-miR-1251-3p	1.26022	-0.204246	2.11833	0.096418	0.923189	0.965639
fca-miR-134-3p	1.1519	-0.155201	1.66345	0.0933004	0.925665	0.965639
fca-miR-660-3p	5.05343	-0.0725201	0.784146	0.0924829	0.926314	0.965639
fca-miR-1911-5p	9.94755	-0.157948	2.05431	0.0768862	0.938714	0.973493
fca-miR-200b-5p	166.365	0.11908	1.59416	-0.0746972	0.940456	0.973493
fca-miR-296-3p	1.98752	-0.138551	1.78071	0.0778065	0.937982	0.973493
fca-let-7e-3p	63.3275	0.0646385	0.915536	-0.0706018	0.943715	0.974584
fca-let-7e-5p	2072.21	-0.0467937	0.735814	0.0635945	0.949293	0.975741
fca-miR-671-5p	122.881	0.0362615	0.655332	-0.0553331	0.955873	0.975741
fca-miR-708-5p	219.263	-0.0716319	1.24586	0.057496	0.95415	0.975741
fca-miR-350-3p	789.261	-0.0304354	0.546313	0.0557105	0.955572	0.975741
fca-miR-615-3p	4.73646	-0.125578	1.9104	0.0657341	0.947589	0.975741
fca-miR-582-3p	0.504384	-0.110925	2.15366	0.0515051	0.958923	0.976599
fca-miR-1306-3p	3.76661	-0.0281706	0.889668	0.0316642	0.97474	0.983642
fca-miR-200c-3p	8827.84	-0.0583434	1.68527	0.0346197	0.972383	0.983642
fca-miR-379-3p	14.6252	0.0470008	1.23764	-0.0379762	0.969707	0.983642
fca-miR-664-3p	131.93	-0.0190684	0.594026	0.0321004	0.974392	0.983642
fca-miR-chrE2_33458-3p	1.72469	0.0323033	1.16952	-0.027621	0.977964	0.984648
fca-miR-590-3p	344.162	-0.0123081	0.855099	0.0143937	0.988516	0.993009
fca-miR-497-3p	10.272	0.00861327	0.789318	-0.0109123	0.991293	0.993541
fca-miR-23b-5p	9.03421	0.00492957	1.05185	-0.00468657	0.996261	0.996261

## Sheet: oral
miRNA	baseMean	log2FoldChange	lfcSE	stat	pvalue	padj
fca-miR-chrA3_6354-5p	24.0612	8.9467	0.857505	-10.4334	1.74499e-25	7.17191e-23
fca-miR-133a-3p	22619.3	8.27969	0.812204	-10.1941	2.1068e-24	4.32948e-22
fca-miR-1-3p	3217.85	7.84829	0.815904	-9.61913	6.63879e-22	9.09515e-20
fca-miR-1-2-5p	41.8441	9.20054	0.975424	-9.43236	4.00978e-21	4.12005e-19
fca-miR-1-1-5p	288.572	7.13642	0.896255	-7.96249	1.68612e-15	1.38599e-13
fca-miR-133a-5p	17.7578	6.50175	0.970922	-6.69647	2.1351e-11	1.46255e-09
fca-miR-6715a-3p	24.3069	5.90777	1.13133	-5.22198	1.77016e-07	1.03934e-05
fca-miR-296-5p	6.24266	4.22588	0.855732	-4.93832	7.87995e-07	4.04832e-05
fca-miR-551b-3p	687.486	-5.39664	1.12923	4.77905	1.76124e-06	8.04299e-05
fca-miR-192-5p	4796.53	-6.87758	1.49964	4.58614	4.51514e-06	0.000168702
fca-miR-129-1-3p	735.752	-7.55626	1.6418	4.60243	4.17597e-06	0.000168702
fca-miR-194-5p	3646.51	-6.23461	1.4569	4.27935	1.87436e-05	0.000618429
fca-miR-192-3p	218.457	-7.26412	1.70126	4.26984	1.9561e-05	0.000618429
fca-miR-153-3p	98.4171	-6.92532	1.63803	4.22782	2.35962e-05	0.000692717
fca-miR-129-5p	210.892	-5.52048	1.38551	3.98445	6.76368e-05	0.00185325
fca-miR-23b-5p	9.03421	2.48518	0.640712	-3.87877	0.000104985	0.00269679
fca-miR-27b-5p	46.7564	1.84259	0.490213	-3.75875	0.000170761	0.0041284
fca-miR-10a-5p	5439.83	-3.89834	1.05028	3.7117	0.00020587	0.00470069
fca-miR-181a-5p	32836.6	-2.23547	0.630017	3.54827	0.000387767	0.00838801
fca-miR-129-2-3p	511.986	-4.56457	1.30223	3.50519	0.000456273	0.00892991
fca-miR-184-3p	19.1348	3.96758	1.12993	-3.51136	0.000445821	0.00892991
fca-miR-181a-1-3p	32.0078	-2.97492	0.854891	3.47988	0.000501637	0.00937148
fca-miR-362-3p	107.034	-1.26455	0.368949	3.42744	0.000609294	0.0108878
fca-miR-503-5p	91.6309	-3.42747	1.03196	3.32134	0.000895877	0.0153419
fca-miR-196a-5p	154.51	-5.2122	1.58451	3.28947	0.00100377	0.0165021
fca-miR-542-3p	775.24	-3.24025	0.995891	3.25361	0.00113947	0.0180123
fca-miR-424-5p	1144.51	-3.47496	1.08078	3.21524	0.00130336	0.01984
fca-miR-24-3p	20545.8	1.55332	0.485243	-3.20111	0.00136898	0.0200947
fca-miR-219-5p	2716.65	-4.87764	1.52958	3.18886	0.00142833	0.0202429
fca-miR-296-3p	1.98752	3.7106	1.1831	-3.13634	0.00171069	0.0234365
fca-miR-chrA2_6163-5p	9.79516	-5.42737	1.76313	3.07826	0.00208213	0.027605
fca-miR-181b-5p	9143.91	-2.11279	0.694789	3.04091	0.00235866	0.0293761
fca-miR-196b-5p	140.557	-4.72136	1.55156	3.04297	0.00234254	0.0293761
fca-miR-22-5p	533.031	2.13458	0.707941	-3.01519	0.00256817	0.0301577
fca-miR-660-5p	1372.11	-1.02961	0.340664	3.02235	0.00250823	0.0301577
fca-miR-24-2-5p	151.365	1.78262	0.597616	-2.98288	0.00285549	0.0326002
fca-miR-1251-5p	19.5609	-5.25071	1.77556	2.95722	0.00310424	0.0344822
fca-miR-20b-5p	437.044	-2.48133	0.843011	2.94341	0.0032462	0.0351102
fca-miR-337-3p	1.93392	2.97369	1.01622	-2.92624	0.00343086	0.036156
fca-miR-124-3p	5555.19	-5.85421	2.0124	2.90907	0.00362505	0.0372474
fca-miR-542-5p	749.332	-2.4501	0.847323	2.89158	0.00383314	0.0384249
fca-miR-652-5p	161.228	1.60091	0.57521	-2.78317	0.00538307	0.0526772
fca-miR-486-5p	56.5391	2.1329	0.771317	-2.76527	0.00568758	0.0531272
fca-miR-208b-3p	2.34193	5.11067	1.84386	-2.77173	0.00557598	0.0531272
fca-miR-10a-3p	18.8599	-3.20934	1.17574	2.72965	0.00634019	0.0570732
fca-miR-chrE3_33626-3p	31.7924	-2.47098	0.906055	2.72718	0.00638775	0.0570732
fca-miR-99b-5p	704.707	-1.62909	0.606879	2.68438	0.00726645	0.0635428
fca-miR-23b-3p	8031.31	1.0619	0.396895	-2.67551	0.00746152	0.0638892
fca-miR-135b-5p	361.483	-4.25463	1.60056	2.65821	0.00785574	0.0642105
fca-miR-chrC2_23695-5p	8.16914	-5.00754	1.88719	2.65343	0.00796773	0.0642105
fca-miR-181b-1-3p	3.81231	-3.14554	1.18453	2.65551	0.00791878	0.0642105
fca-miR-503-3p	104.051	-3.00219	1.14606	2.61958	0.00880379	0.0695838
fca-miR-592-5p	9.55487	-5.02722	1.9346	2.59859	0.00936073	0.0725898
fca-miR-383-3p	21.15	-4.33764	1.67413	2.59098	0.00957034	0.0728409
fca-miR-103-3p	1988.2	-1.46287	0.572541	2.55504	0.0106175	0.0793416
fca-miR-191-5p	8414.23	-1.08054	0.425356	2.54032	0.011075	0.0798595
fca-miR-3548-3p	14.2089	-4.39411	1.72975	2.54031	0.0110754	0.0798595
fca-miR-450b-5p	180.175	-2.63503	1.05005	2.50943	0.0120927	0.0856912
fca-miR-135a-5p	4061.32	-3.38524	1.36364	2.48251	0.013046	0.09088
fca-miR-381-5p	68.6364	2.67362	1.08147	-2.47221	0.013428	0.091982
fca-miR-378-5p	2436.02	2.41479	0.984855	-2.45192	0.0142094	0.0957391
fca-miR-1307-5p	145.424	-1.56706	0.641786	2.44172	0.0146175	0.0968996
fca-miR-132-3p	662.436	-3.71771	1.52792	2.43318	0.0149669	0.0976414
fca-miR-3548-5p	8.58005	-4.7758	1.9694	2.425	0.0153084	0.0983088
fca-miR-24-1-5p	152.958	0.872198	0.365559	-2.38593	0.0170361	0.106903
fca-miR-383-5p	7.19966	-3.45709	1.45066	2.38311	0.0171668	0.106903
fca-miR-106a-5p	231.146	-1.99302	0.852349	2.33827	0.0193734	0.109335
fca-miR-132-5p	89.4565	-4.23003	1.81342	2.33262	0.0196679	0.109335
fca-miR-205-5p	19187.1	3.97808	1.69819	-2.34254	0.0191529	0.109335
fca-miR-27a-5p	65.7912	2.37609	1.02041	-2.32856	0.0198822	0.109335
fca-miR-337-5p	19.4631	2.26727	0.971446	-2.33392	0.0196	0.109335
fca-miR-7-5p	243.852	-2.5279	1.08622	2.32726	0.0199517	0.109335
fca-miR-99a-5p	33203.5	-1.02503	0.435711	2.35254	0.0186459	0.109335
fca-miR-130a-3p	130.443	-1.31727	0.565442	2.32962	0.0198262	0.109335
fca-miR-615-3p	4.73646	-4.4196	1.89778	2.32883	0.0198681	0.109335
fca-miR-27b-3p	8068.87	1.03	0.444704	-2.31614	0.0205505	0.111135
fca-miR-27a-3p	1448.85	1.4485	0.630589	-2.29706	0.0216153	0.115375
fca-miR-196b-3p	12.437	-4.46166	1.95016	2.28785	0.0221465	0.116695
fca-miR-210-5p	6.89261	1.14941	0.509102	-2.25772	0.023963	0.124005
fca-miR-508-3p	9.34897	-3.44795	1.52907	2.25494	0.0241372	0.124005
fca-miR-326-3p	37.3761	-1.34444	0.599792	2.24151	0.0249933	0.126818
fca-let-7e-5p	2072.21	-1.26938	0.586993	2.16251	0.0305792	0.153269
fca-miR-582-5p	75.0604	-2.38984	1.11155	2.15	0.0315549	0.15537
fca-miR-8908n-3p	25.1235	-3.11084	1.4486	2.14749	0.0317544	0.15537
fca-miR-1296-5p	9.87254	-2.16251	1.01714	2.12606	0.0334983	0.159608
fca-miR-138-2-5p	538.143	-2.85961	1.35215	2.11486	0.0344421	0.159608
fca-miR-1301-3p	54.7263	-1.65204	0.781679	2.11345	0.0345623	0.159608
fca-miR-183-3p	8.78095	3.23576	1.5255	-2.12112	0.0339116	0.159608
fca-miR-chrE3_33897-3p	4.62658	-2.03143	0.958401	2.11961	0.0340393	0.159608
fca-miR-183-5p	156.469	2.42725	1.15519	-2.10118	0.0356255	0.16183
fca-miR-106a-3p	8.0667	-2.03762	0.97083	2.09884	0.035831	0.16183
fca-miR-103-5p	147.512	-1.4669	0.701185	2.09203	0.0364356	0.162772
fca-miR-202-5p	93.7524	-2.35087	1.15314	2.03867	0.0414829	0.183328
fca-miR-181c-5p	383.257	-2.55608	1.27906	1.9984	0.0456733	0.199699
fca-miR-493-5p	12.6275	1.77201	0.897216	-1.97501	0.0482675	0.20882
fca-miR-361-3p	54.1931	-0.68574	0.347997	1.97053	0.0487775	0.208829
fca-miR-18b-3p	4.20025	-2.7354	1.39571	1.95987	0.0500108	0.211902
fca-miR-182-5p	122.703	2.17262	1.11245	-1.95301	0.0508182	0.213125
fca-miR-499-5p	408.635	1.35188	0.702297	-1.92495	0.0542362	0.225162
fca-miR-378-3p	6275.14	2.15614	1.12425	-1.91785	0.0551298	0.226583
fca-let-7g-3p	662.955	-0.912397	0.481086	1.89654	0.057889	0.233259
fca-miR-chrE3_33972-3p	3.17024	-3.22548	1.69941	1.898	0.0576957	0.233259
fca-let-7c-5p	3053.21	-0.794008	0.424167	1.87192	0.0612171	0.242746
fca-miR-181c-3p	2.38864	-2.9717	1.58878	1.87043	0.0614247	0.242746
fca-miR-340-5p	1016.22	-1.55156	0.84636	1.83321	0.0667709	0.26136
fca-miR-380-5p	5.40386	-2.97827	1.63993	1.8161	0.0693549	0.268914
fca-miR-106b-5p	4600.67	-0.987504	0.554023	1.78242	0.07468	0.280799
fca-miR-138-1-5p	255.296	-2.46298	1.38406	1.77953	0.0751529	0.280799
fca-miR-1911-5p	9.94755	-3.64933	2.04639	1.7833	0.0745376	0.280799
fca-miR-802-5p	6.43709	-3.59483	2.0162	1.78297	0.0745904	0.280799
fca-miR-chrD4_31051-5p	9.286	-2.89807	1.64265	1.76427	0.077687	0.285084
fca-miR-514-3p	8.10411	-2.49441	1.41301	1.76532	0.0775103	0.285084
fca-miR-7a-2-3p	6.65879	-3.89153	2.21101	1.76007	0.0783957	0.285138
fca-miR-654-3p	68.2669	1.7396	0.990753	-1.75584	0.079116	0.285234
fca-miR-191-3p	10.8328	-1.06323	0.614769	1.72948	0.0837229	0.298667
fca-miR-363-3p	136.754	-1.32281	0.766272	1.72629	0.0842952	0.298667
fca-miR-98-5p	416.845	-0.961902	0.561548	1.71295	0.0867224	0.30464
fca-miR-chrE3_33626-5p	109.927	-1.5751	0.923977	1.7047	0.0882507	0.304996
fca-miR-chrE3_34145-5p	13.3687	-1.4304	0.839242	1.70439	0.0883079	0.304996
fca-miR-17-3p	17.8573	-1.18362	0.697718	1.69642	0.0898065	0.305045
fca-miR-302d-1-3p	10.8061	-3.76327	2.21554	1.69858	0.0893987	0.305045
fca-miR-chrA2_6163-3p	1.90689	-3.28472	1.94896	1.68537	0.091918	0.309658
fca-miR-323a-3p	72.9749	-2.43691	1.45117	1.67928	0.0930976	0.311082
fca-miR-96-5p	58.4742	1.83344	1.09754	-1.6705	0.0948206	0.314284
fca-miR-514-5p	10.6013	-2.02197	1.23251	1.64054	0.100894	0.327294
fca-miR-885-5p	1635.02	-2.32616	1.41893	1.63938	0.101135	0.327294
fca-miR-885-3p	25.4354	-2.59448	1.57743	1.64475	0.100022	0.327294
fca-miR-146b-5p	1518.82	-1.52818	0.935797	1.63303	0.102464	0.329005
fca-miR-487a-3p	47.2964	-2.35431	1.46445	1.60764	0.107915	0.343821
fca-miR-chrC2_22423-3p	13.9383	-1.50721	0.942041	1.59995	0.109611	0.346538
fca-miR-210-3p	954.544	1.09909	0.692295	-1.58761	0.112375	0.352567
fca-miR-215-5p	14.3385	-2.63514	1.66663	1.58112	0.11385	0.354486
fca-miR-124-5p	57.2126	-3.72376	2.36552	1.57418	0.115445	0.354687
fca-miR-590-5p	28.8072	-0.75464	0.479642	1.57334	0.11564	0.354687
fca-miR-1185-5p	2.19744	-2.73513	1.74744	1.56523	0.11753	0.356308
fca-miR-144-5p	324.776	-1.5909	1.01984	1.55996	0.118769	0.356308
fca-miR-188-3p	6.19797	-1.1497	0.736404	1.56123	0.118469	0.356308
fca-miR-chrB2_13690-3p	6.23596	-1.40941	0.916575	1.5377	0.124123	0.369669
fca-miR-182-3p	1.6109	2.2627	1.47886	-1.53003	0.12601	0.37259
fca-miR-181a-2-3p	14.0782	-1.12046	0.735178	1.52407	0.127491	0.373539
fca-miR-7a-1-3p	587.499	-1.25687	0.826101	1.52144	0.128148	0.373539
fca-miR-218-2-3p	4.50323	-2.31876	1.53037	1.51516	0.129732	0.375492
fca-miR-380-3p	48.6482	-2.03211	1.34536	1.51046	0.130925	0.376295
fca-miR-128-1-5p	13.7172	-1.84634	1.2392	1.48995	0.136237	0.376699
fca-miR-221-5p	17.8362	-1.31964	0.893328	1.47721	0.139619	0.376699
fca-miR-335-5p	259.675	-1.62751	1.09022	1.49282	0.135484	0.376699
fca-miR-433-5p	8.97473	-3.00716	2.01003	1.49607	0.134634	0.376699
fca-let-7i-3p	1587.21	-0.458525	0.304463	1.50601	0.132063	0.376699
fca-miR-424-3p	113.581	-1.34491	0.911847	1.47493	0.140231	0.376699
fca-miR-433-3p	89.68	-2.49159	1.67608	1.48656	0.137132	0.376699
fca-miR-7a-3-3p	8.9607	-3.49992	2.37063	1.47636	0.139847	0.376699
fca-miR-708-3p	66.4825	-1.61895	1.09349	1.48054	0.138729	0.376699
fca-miR-874-3p	1234.82	-1.26949	0.845592	1.50131	0.133276	0.376699
fca-miR-20a-3p	28.4529	-0.988402	0.683538	1.44601	0.148175	0.390384
fca-miR-22-3p	107536	0.926316	0.637862	-1.45222	0.14644	0.390384
fca-miR-486-3p	57.9799	1.60556	1.10963	-1.44692	0.147918	0.390384
fca-miR-18a-5p	291.204	-1.32302	0.927156	1.42697	0.153589	0.399867
fca-miR-15a-3p	87.0602	-0.853367	0.598219	1.42651	0.15372	0.399867
fca-miR-181d-5p	100.902	-1.66797	1.18031	1.41316	0.157609	0.400483
fca-miR-874-5p	154.486	-1.31103	0.92828	1.41232	0.157854	0.400483
fca-miR-138-2-3p	68.6708	-2.73189	1.92749	1.41733	0.156386	0.400483
fca-miR-219-3p	643.905	-3.3987	2.40335	1.41415	0.157318	0.400483
fca-miR-342-3p	1588.26	-0.990657	0.707922	1.39939	0.161697	0.407715
fca-miR-374b-5p	1822.78	-0.895279	0.648856	1.37978	0.167654	0.41761
fca-miR-9851-3p	40.9825	-0.844752	0.610805	1.38301	0.16666	0.41761
fca-miR-532-5p	1243.04	-0.522443	0.379707	1.37591	0.168849	0.418055
fca-let-7g-5p	3200.88	-0.46375	0.339608	1.36554	0.172082	0.422882
fca-miR-18b-5p	63.749	-1.17576	0.862572	1.36308	0.172857	0.422882
fca-miR-16-5p	8870.31	-0.740043	0.547673	1.35125	0.176615	0.42952
fca-miR-chrE3_34323-5p	3.11308	-3.08199	2.29485	1.343	0.179271	0.431132
fca-miR-125b-2-3p	129.52	-0.721896	0.538393	1.34083	0.179974	0.431132
fca-miR-3085-3p	12.303	1.88517	1.40742	-1.33945	0.180425	0.431132
fca-miR-325-3p	5.93005	-3.05006	2.28994	1.33194	0.18288	0.434472
fca-miR-323b-3p	48.3366	-2.24614	1.70764	1.31535	0.188393	0.444997
fca-miR-299a-5p	1091.37	1.47678	1.13982	-1.29562	0.195105	0.450495
fca-miR-1271-3p	4.53255	1.01178	0.779516	-1.29795	0.194303	0.450495
fca-miR-506-3p	16.5562	-2.01384	1.55351	1.29632	0.194866	0.450495
fca-miR-chrE1_31800-3p	3.82912	1.38759	1.0637	-1.3045	0.192065	0.450495
fca-let-7e-3p	63.3275	-0.994133	0.769591	1.29177	0.196438	0.451038
fca-miR-34c-5p	185.471	-1.83504	1.4453	1.26966	0.204205	0.466269
fca-miR-204-5p	5593.82	-1.34	1.06339	1.26012	0.207627	0.468455
fca-miR-chrC1_18846-5p	15.5684	0.923328	0.734272	-1.25747	0.208582	0.468455
fca-miR-491-3p	5.45062	-1.3123	1.04338	1.25774	0.208486	0.468455
fca-miR-342-5p	37.8227	-0.995733	0.799028	1.24618	0.212698	0.475103
fca-miR-449-5p	4.10951	-2.28291	1.85183	1.23279	0.217656	0.483548
fca-miR-148b-3p	1398.35	-0.552963	0.454408	1.21689	0.223647	0.492513
fca-miR-449-3p	5.34923	-2.60195	2.14023	1.21573	0.224087	0.492513
fca-miR-99a-3p	39.1259	-0.712352	0.587647	1.21221	0.225432	0.492832
fca-miR-130b-3p	29.7303	-1.152	0.957313	1.20337	0.228833	0.495002
fca-miR-148a-3p	2896.01	-1.24293	1.03074	1.20586	0.22787	0.495002
fca-miR-370-5p	2.80514	-2.11991	1.76661	1.19998	0.230146	0.495235
fca-miR-135a-3p	4.16932	-1.89126	1.59037	1.1892	0.234363	0.501682
fca-miR-199b-5p	740.644	1.14093	0.970002	-1.17622	0.239508	0.507592
fca-miR-374b-3p	4.67754	-0.967384	0.822603	1.176	0.239594	0.507592
fca-miR-93-3p	77.1397	-0.52349	0.453156	1.15521	0.248005	0.522718
fca-miR-485-3p	65.397	-1.68909	1.49108	1.1328	0.2573	0.539542
fca-miR-325-5p	2.02611	-2.62804	2.35154	1.11758	0.263745	0.546341
fca-miR-200a-3p	4303.71	-1.46837	1.31368	1.11775	0.263672	0.546341
fca-miR-374a-3p	53.2811	-0.527124	0.47244	1.11575	0.26453	0.546341
fca-miR-17-5p	5141.09	-0.639187	0.586603	1.08964	0.275871	0.552774
fca-miR-218-5p	1335.24	-1.19141	1.09093	1.0921	0.274788	0.552774
fca-miR-374a-5p	823.19	-0.544677	0.496714	1.09656	0.272833	0.552774
fca-miR-491-5p	61.3047	-0.949556	0.871001	1.09019	0.27563	0.552774
fca-let-7c-3p	12.4517	-0.91689	0.843545	1.08695	0.277059	0.552774
fca-miR-350-3p	789.261	-0.494293	0.450703	1.09671	0.272766	0.552774
fca-miR-chrE3_34060-3p	2.23029	-2.61732	2.3715	1.10365	0.269743	0.552774
fca-miR-chrX_38640-3p	2.12199	-1.74808	1.61315	1.08364	0.278523	0.553009
fca-miR-8908n-5p	3.30234	-1.67507	1.55356	1.07821	0.280938	0.555123
fca-miR-497-5p	307.979	-0.817196	0.77142	1.05934	0.289445	0.566485
fca-miR-502-3p	289.401	-0.36435	0.343082	1.06199	0.288241	0.566485
fca-miR-299a-1-5p	25.6045	1.10908	1.05125	-1.05502	0.291417	0.567641
fca-miR-331-5p	40.099	-0.462736	0.440393	1.05074	0.29338	0.56877
fca-miR-33-3p	26.5269	-0.572704	0.548557	1.04402	0.296477	0.571754
fca-miR-381-3p	37.013	1.02801	0.987162	-1.04137	0.297702	0.571754
fca-miR-340-3p	24.6963	-0.808189	0.782441	1.03291	0.301647	0.576637
fca-miR-411-5p	534.523	1.11105	1.08692	-1.0222	0.306686	0.578202
fca-miR-574-5p	101.393	-0.876964	0.855853	1.02467	0.305521	0.578202
fca-miR-128-3p	8227.69	-1.35856	1.32249	1.02728	0.30429	0.578202
fca-miR-328-3p	469.739	-0.641285	0.642345	0.998349	0.31811	0.595656
fca-miR-376b-3p	75.1308	-1.01096	1.01416	0.996839	0.318843	0.595656
fca-miR-155-5p	1373.93	-0.900656	0.91289	0.986599	0.323839	0.596852
fca-miR-15a-5p	1379.45	-0.54639	0.551804	0.990189	0.322082	0.596852
fca-miR-9851-5p	1.79652	-1.31683	1.33445	0.9868	0.323741	0.596852
fca-miR-chrB1_11053-5p	14.7282	-0.867841	0.883755	0.981993	0.326103	0.598341
fca-miR-30c-5p	19029.5	-0.550326	0.569906	0.965643	0.334223	0.610514
fca-miR-31-3p	222.672	-0.959073	1.00323	0.955982	0.339081	0.616647
fca-miR-chrE2_33458-3p	1.72469	-1.03745	1.10189	0.941514	0.346441	0.627257
fca-let-7f-5p	21694.1	-0.456233	0.490465	0.930206	0.352264	0.628759
fca-miR-130b-5p	35.8966	-0.820476	0.877147	0.935392	0.349587	0.628759
fca-let-7f-3p	53.5384	0.524313	0.566654	-0.925279	0.354821	0.628759
fca-miR-1343-3p	219.651	-0.690006	0.748099	0.922347	0.356348	0.628759
fca-miR-204-3p	3.88687	-1.42993	1.55064	0.922151	0.35645	0.628759
fca-miR-30b-3p	7.51434	0.603495	0.648707	-0.930305	0.352213	0.628759
fca-miR-432-3p	1.82687	-2.06229	2.2544	0.914784	0.360305	0.632844
fca-miR-362-5p	452.792	-0.333886	0.367925	0.907485	0.36415	0.636876
fca-miR-505-5p	7.22997	-0.628267	0.704184	0.892191	0.37229	0.637399
fca-miR-chrE3_34060-5p	1.88841	-2.21371	2.46278	0.898869	0.368722	0.637399
fca-miR-656-3p	63.5788	-1.2136	1.36199	0.891052	0.372901	0.637399
fca-miR-99b-3p	20.856	-0.632004	0.710546	0.889463	0.373754	0.637399
fca-miR-chrC2_23051-3p	73.1414	-0.635364	0.712147	0.892181	0.372296	0.637399
fca-miR-chrE1_32174-3p	5.0002	1.00018	1.10813	-0.902583	0.366747	0.637399
fca-miR-140-5p	874.82	-0.437669	0.498356	0.878227	0.379821	0.645067
fca-miR-376c-5p	3.74301	1.1422	1.31108	-0.871187	0.383652	0.648893
fca-miR-181b-2-3p	1.87093	-0.980592	1.13015	0.867668	0.385576	0.649474
fca-miR-628-5p	569.623	-0.990213	1.14721	0.863149	0.388055	0.650983
fca-miR-chrB4_16538-5p	2.53429	-1.61856	1.88937	0.856667	0.391629	0.654307
fca-miR-100-5p	7533.97	0.480339	0.566147	-0.848435	0.396196	0.659257
fca-miR-193b-5p	21.3128	0.834385	1.00409	-0.830987	0.405981	0.669564
fca-miR-26b-5p	4548.95	-0.375225	0.45595	0.822951	0.410536	0.669564
fca-miR-656-5p	13.0939	-1.32048	1.59676	0.826973	0.408252	0.669564
fca-miR-138-1-3p	50.2612	-1.19485	1.43724	0.83135	0.405776	0.669564
fca-miR-186-3p	2.57056	-0.787795	0.954024	0.82576	0.40894	0.669564
fca-miR-3958-3p	13.4126	1.32051	1.61412	-0.818098	0.413302	0.671411
fca-miR-30b-5p	11087.1	-0.411263	0.508332	0.809044	0.41849	0.676283
fca-miR-6529-3p	4.26872	0.655814	0.812525	-0.80713	0.419592	0.676283
fca-miR-151-5p	4667.25	-0.565625	0.708021	0.798882	0.424359	0.678644
fca-miR-3959-3p	51.8588	-0.947023	1.18401	0.799847	0.4238	0.678644
fca-miR-497-3p	10.272	-0.542679	0.682469	0.79517	0.426515	0.679448
fca-miR-376c-3p	681.932	0.768449	0.971924	-0.790647	0.42915	0.681006
fca-miR-25-3p	3320.6	-0.384264	0.489083	0.785683	0.432053	0.682977
fca-miR-802-3p	5.75869	-1.99139	2.5595	0.77804	0.436545	0.687433
fca-miR-485-5p	64.1468	-1.14731	1.48124	0.774559	0.4386	0.688033
fca-miR-20a-5p	8582.28	-0.517177	0.672618	0.768902	0.441951	0.689887
fca-miR-671-5p	122.881	0.419592	0.547126	-0.766903	0.443139	0.689887
fca-miR-185-5p	448.897	-0.431434	0.566526	0.761544	0.446332	0.692236
fca-miR-98-3p	26.6515	-0.585341	0.771743	0.758467	0.448172	0.692476
fca-miR-197-3p	587.248	0.412109	0.547696	-0.752442	0.451785	0.695445
fca-miR-125b-1-3p	25.9757	0.614924	0.821613	-0.748435	0.454198	0.696549
fca-miR-126-5p	4725.21	0.484453	0.659987	-0.734035	0.462928	0.702161
fca-miR-200b-3p	24366	-1.01055	1.3765	0.734139	0.462864	0.702161
fca-miR-551a-3p	40.5561	-0.749722	1.0215	0.733945	0.462982	0.702161
fca-miR-409-3p	131.732	-0.871773	1.22313	0.712739	0.476007	0.719261
fca-miR-15b-5p	1173	0.484153	0.685462	-0.706317	0.479991	0.720595
fca-miR-195-5p	2251.84	-0.399017	0.572069	0.697497	0.485492	0.720595
fca-miR-193a-3p	278.945	-0.664255	0.952701	0.697234	0.485657	0.720595
fca-miR-216a-3p	2.62631	-1.80626	2.5615	0.705158	0.480712	0.720595
fca-miR-660-3p	5.05343	-0.478441	0.682834	0.700669	0.483509	0.720595
fca-miR-149-5p	590.61	-0.866595	1.25709	0.689365	0.490593	0.722702
fca-miR-507a-3p	19.3748	-0.855385	1.23798	0.690953	0.489595	0.722702
fca-miR-21-3p	1.87425	-0.810784	1.21308	0.668369	0.503898	0.739651
fca-let-7a-5p	14182.6	0.19351	0.295601	-0.654634	0.512703	0.744224
fca-miR-335-3p	94.8002	-0.811695	1.23418	0.657681	0.510743	0.744224
fca-miR-655-3p	5.57298	0.914567	1.39327	-0.656415	0.511557	0.744224
fca-miR-758-3p	11.0078	-0.863727	1.32428	0.652223	0.514257	0.744224
fca-miR-495-3p	74.1434	-0.816383	1.26592	0.644891	0.518998	0.748449
fca-miR-chrB1_11053-3p	3.26831	0.775178	1.21172	-0.639733	0.522346	0.750644
fca-miR-chrUn_JH409706_38826-3p	6.96121	0.455413	0.718454	-0.633879	0.52616	0.75349
fca-miR-186-5p	348.85	-0.315883	0.501429	0.629966	0.528717	0.754523
fca-miR-148a-5p	40.5185	-0.665748	1.07823	0.617448	0.536939	0.762366
fca-miR-29a-5p	8.75021	0.41913	0.680452	-0.615958	0.537923	0.762366
fca-miR-1271-5p	121.421	0.216787	0.360499	-0.601352	0.547605	0.7685
fca-miR-10b-3p	55.6225	-0.872797	1.44715	0.603113	0.546433	0.7685
fca-miR-487b-3p	102.293	0.675715	1.12437	-0.60097	0.54786	0.7685
fca-miR-361-5p	1047.43	-0.186555	0.312132	0.597679	0.550054	0.768953
fca-miR-106b-3p	94.7518	-0.307697	0.525727	0.585279	0.55836	0.775621
fca-miR-1307-3p	14.9338	0.440271	0.752697	-0.584925	0.558598	0.775621
fca-miR-487a-5p	143.207	-0.915312	1.6158	0.566474	0.571071	0.779769
fca-miR-708-5p	219.263	-0.617675	1.08296	0.570359	0.568434	0.779769
fca-miR-150-3p	1.73556	-1.1427	1.97812	0.577671	0.563486	0.779769
fca-miR-221-3p	2993.12	-0.486396	0.853914	0.569608	0.568944	0.779769
fca-miR-574-3p	868.507	-0.332821	0.586998	0.566989	0.570722	0.779769
fca-miR-26b-3p	24.005	0.310666	0.554734	-0.560028	0.57546	0.78316
fca-miR-128-2-5p	2.75643	-1.09841	1.97427	0.556362	0.577963	0.78397
fca-miR-127a-5p	25.6291	0.601926	1.09645	-0.548979	0.58302	0.787106
fca-miR-371-3p	1.83558	-1.28201	2.35304	0.544833	0.585868	0.787106
fca-miR-628-3p	19.3124	-0.459923	0.844496	0.544612	0.58602	0.787106
fca-miR-382-3p	72.0703	-0.73037	1.3914	0.524918	0.59964	0.802776
fca-miR-10b-5p	10994.9	-0.678572	1.32343	0.512739	0.608134	0.806268
fca-miR-101-3p	4773.46	0.269229	0.521935	-0.515828	0.605975	0.806268
fca-miR-1249-3p	391.849	-0.390845	0.759995	0.514274	0.607061	0.806268
fca-miR-26a-1-3p	1.85148	-0.49875	0.986483	0.505585	0.613148	0.810302
fca-miR-105-5p	123.835	-0.87735	1.75846	0.498931	0.617828	0.81196
fca-miR-130a-5p	11.5798	0.319988	0.642308	-0.498184	0.618354	0.81196
fca-miR-302b-3p	2.90162	0.684325	1.40473	-0.487158	0.626146	0.819574
fca-miR-125b-5p	27536.1	-0.284586	0.593221	0.47973	0.631419	0.82298
fca-miR-495-5p	35.4544	-0.671449	1.40513	0.477855	0.632753	0.82298
fca-miR-423-3p	683.199	0.267497	0.564782	-0.473629	0.635764	0.824287
fca-miR-152-5p	3.64041	-0.486866	1.05971	0.459432	0.645924	0.834826
fca-miR-93-5p	4147.56	-0.290319	0.662495	0.43822	0.661227	0.851926
fca-miR-152-3p	438.138	-0.308967	0.709687	0.435356	0.663304	0.851931
fca-miR-889-3p	193.342	-0.52707	1.22339	0.430829	0.666592	0.853488
fca-miR-34c-3p	7.55337	-0.723475	1.71971	0.420696	0.673977	0.860262
fca-miR-140-3p	693.359	-0.226852	0.559348	0.405566	0.685062	0.866339
fca-miR-30c-2-3p	16.8311	-0.28208	0.694151	0.406367	0.684473	0.866339
fca-miR-379-3p	14.6252	0.440659	1.07489	-0.409957	0.681838	0.866339
fca-miR-379-5p	678.243	0.441323	1.1034	-0.399967	0.689181	0.868875
fca-miR-331-3p	620.091	0.181753	0.459428	-0.395608	0.692394	0.870257
fca-miR-487b-5p	38.4389	-0.579572	1.50057	0.386234	0.699323	0.876286
fca-miR-590-3p	344.162	-0.267061	0.72633	0.367685	0.713108	0.890843
fca-miR-382-5p	68.2155	-0.48916	1.39926	0.349586	0.726649	0.902275
fca-miR-34a-3p	223.043	0.291398	0.830086	-0.351045	0.725554	0.902275
fca-miR-409-5p	41.7237	-0.43564	1.28247	0.339689	0.734091	0.908769
fca-miR-101b-5p	10.0078	-0.301063	0.910858	0.330527	0.741002	0.90911
fca-miR-134-5p	5.53583	0.284376	0.855471	-0.33242	0.739572	0.90911
fca-miR-26a-2-3p	8.06319	0.237847	0.713046	-0.333565	0.738708	0.90911
fca-miR-101a-5p	666.257	0.134943	0.507599	-0.265846	0.790357	0.922325
fca-miR-150-5p	2172.38	-0.316059	1.12086	0.281979	0.77796	0.922325
fca-miR-193a-5p	169.123	-0.239152	0.892988	0.26781	0.788845	0.922325
fca-miR-199a-5p	5887.15	0.218524	0.886778	-0.246425	0.805354	0.922325
fca-miR-200b-5p	166.365	0.40691	1.44021	-0.282535	0.777533	0.922325
fca-miR-2387-5p	6.54261	-0.249765	1.01504	0.246065	0.805632	0.922325
fca-miR-29b-2-5p	168.336	-0.220667	0.81919	0.269373	0.787643	0.922325
fca-miR-3085-5p	3.10478	0.418586	1.68094	-0.249019	0.803346	0.922325
fca-miR-31-5p	1420.36	-0.345377	1.21076	0.285256	0.775448	0.922325
fca-miR-377-5p	5.51112	0.351742	1.41618	-0.248375	0.803845	0.922325
fca-miR-502-5p	24.2513	0.102553	0.338997	-0.30252	0.762256	0.922325
fca-miR-889-5p	2.31999	-0.49659	1.62705	0.305208	0.760208	0.922325
fca-let-7a-1-3p	327.725	0.16756	0.60917	-0.275063	0.783268	0.922325
fca-let-7a-2-3p	7.24178	0.190302	0.761182	-0.250009	0.802581	0.922325
fca-miR-100-3p	21.078	0.224267	0.875247	-0.256233	0.797771	0.922325
fca-miR-195-3p	40.7928	-0.182453	0.729491	0.250109	0.802503	0.922325
fca-miR-222-3p	429.031	-0.179342	0.706769	0.253749	0.799689	0.922325
fca-miR-376a-3p	133.12	0.304397	1.09702	-0.277475	0.781415	0.922325
fca-miR-410-3p	920.098	-0.448565	1.49876	0.299292	0.764718	0.922325
fca-miR-411-3p	110.518	0.34147	1.21355	-0.281381	0.778418	0.922325
fca-miR-493-3p	7.8951	-0.297339	0.959315	0.30995	0.756599	0.922325
fca-miR-505-3p	539.257	-0.151738	0.552257	0.274759	0.783501	0.922325
fca-miR-532-3p	367.674	0.130131	0.45613	-0.285294	0.775419	0.922325
fca-miR-664-3p	131.93	-0.123529	0.500727	0.2467	0.80514	0.922325
fca-miR-127-3p	1560.68	0.252145	1.10137	-0.228937	0.818918	0.932652
fca-miR-143-3p	38432.1	-0.16282	0.716342	0.227293	0.820196	0.932652
fca-miR-16-2-3p	262.718	-0.176466	0.781975	0.225667	0.82146	0.932652
fca-miR-1306-3p	3.76661	0.167961	0.761973	-0.220429	0.825537	0.934396
fca-miR-30c-1-3p	16.1527	-0.126972	0.582832	0.217854	0.827543	0.934396
fca-miR-370-3p	21.6787	0.279851	1.33605	-0.209462	0.834088	0.939206
fca-miR-200a-5p	138.263	-0.283771	1.50268	0.188843	0.850216	0.942806
fca-miR-33-5p	2.16714	0.164588	0.868821	-0.189438	0.849749	0.942806
fca-miR-34a-5p	1570.91	-0.16212	0.84418	0.192044	0.847708	0.942806
fca-miR-1185-3p	5.80102	-0.245969	1.22811	0.200283	0.841259	0.942806
fca-miR-200c-3p	8827.84	0.285286	1.5433	-0.184855	0.853343	0.942806
fca-miR-365-3p	4146.52	0.14891	0.78937	-0.188645	0.850371	0.942806
fca-miR-483-3p	8.95446	0.238004	1.2854	-0.18516	0.853104	0.942806
fca-let-7i-5p	1602.3	0.0853575	0.486323	-0.175516	0.860674	0.945821
fca-miR-652-3p	390.018	-0.153015	0.863094	0.177286	0.859284	0.945821
fca-miR-3959-5p	6.77305	0.15038	1.03306	-0.145568	0.884263	0.9564
fca-miR-15b-3p	204.85	0.100492	0.68315	-0.147101	0.883052	0.9564
fca-miR-16-1-3p	89.1596	0.0816599	0.539353	-0.151403	0.879658	0.9564
fca-miR-199-3p	32275.2	0.134752	0.918706	-0.146676	0.883388	0.9564
fca-miR-299a-3p	8.55884	0.149438	0.9934	-0.15043	0.880425	0.9564
fca-miR-29b-3p	1786.68	-0.12863	0.867783	0.148228	0.882162	0.9564
fca-miR-214-3p	509.692	-0.137108	0.973178	0.140886	0.88796	0.957878
fca-miR-139-3p	27.9598	-0.115992	0.841856	0.137781	0.890413	0.95801
fca-miR-151-3p	1412.04	0.040849	0.304361	-0.134212	0.893235	0.958536
fca-miR-143-5p	67.0851	0.10179	0.83633	-0.121711	0.903128	0.960301
fca-miR-21-5p	40198.6	-0.0969167	0.805452	0.120326	0.904225	0.960301
fca-miR-376a-5p	44.9619	0.157024	1.25538	-0.125081	0.900459	0.960301
fca-miR-29a-3p	7215.48	0.0799568	0.653802	-0.122295	0.902665	0.960301
fca-miR-6529-5p	10.3308	0.0728987	0.633991	-0.114984	0.908458	0.96231
fca-miR-185-3p	4.18339	0.0894312	0.805634	-0.111007	0.911611	0.963167
fca-miR-200c-5p	13.6968	0.186801	1.75075	-0.106698	0.915029	0.9643
fca-miR-126-3p	15007.9	0.0665152	0.663784	-0.100206	0.920181	0.967249
fca-miR-139-5p	728.037	-0.0838556	0.96099	0.0872595	0.930465	0.975082
fca-miR-214-5p	167.559	0.0864983	1.01938	-0.0848539	0.932378	0.975082
fca-miR-429-3p	1925.58	-0.103293	1.28856	0.0801614	0.936109	0.976499
fca-miR-1306-5p	49.9243	-0.0348768	0.57027	0.0611583	0.951233	0.979996
fca-miR-188-5p	237.749	0.0207501	0.543374	-0.0381876	0.969538	0.979996
fca-miR-190a-5p	89.3359	-0.0338026	0.66789	0.050611	0.959635	0.979996
fca-miR-26a-5p	67892.2	-0.0173632	0.399712	0.0434392	0.965351	0.979996
fca-miR-432-5p	48.6212	-0.0568999	1.1514	0.0494178	0.960586	0.979996
fca-miR-chrC2_22423-5p	3.10385	-0.0478532	0.837395	0.0571453	0.954429	0.979996
fca-miR-18a-3p	21.7395	-0.0272107	0.658743	0.041307	0.967051	0.979996
fca-miR-190a-3p	2.82273	-0.0390419	0.755628	0.0516681	0.958793	0.979996
fca-miR-193b-3p	5327.78	0.0461034	1.03184	-0.0446809	0.964362	0.979996
fca-miR-320a-3p	5539.58	-0.0483353	0.729345	0.0662722	0.947161	0.979996
fca-miR-329-3p	17.7074	-0.0445771	1.20369	0.0370337	0.970458	0.979996
fca-miR-543-3p	34.0445	0.0802765	1.3537	-0.0593016	0.952712	0.979996
fca-miR-chrF2_35515-3p	7.32996	-0.026778	0.66901	0.0400263	0.968072	0.979996
fca-miR-350-5p	19.5108	-0.000503481	0.780636	0.000644962	0.999485	0.999485
fca-miR-423-5p	334.384	-0.00277535	0.782881	0.00354505	0.997171	0.999485
fca-miR-144-3p	5.62912	-0.00880326	1.04138	0.00845343	0.993255	0.999485
fca-miR-92a-3p	20782.9	0.00381753	0.590863	-0.00646093	0.994845	0.999485
fca-miR-122-5p	4.42867	-2.7389	1.50243	1.82298	NA	NA
fca-miR-153-1-5p	0.380849	-1.4854	2.2304	0.665981	0.505423	NA
fca-miR-206-5p	1.05639	7.1023	2.45959	-2.88759	NA	NA
fca-miR-216a-5p	2.3815	-1.99905	1.49721	1.33518	NA	NA
fca-miR-323a-5p	1.25496	-2.8074	1.98991	1.41082	0.158299	NA
fca-miR-329-5p	1.43987	-1.25237	1.97276	0.634833	0.525537	NA
fca-miR-375-5p	1.35266	-1.50448	2.52194	0.596555	0.550805	NA
fca-miR-376a-2-5p	0.793479	2.50945	1.62766	-1.54175	0.123135	NA
fca-miR-3958-5p	0.673269	1.56055	2.20409	-0.708027	NA	NA
fca-miR-506-5p	0.419527	-1.14649	2.56451	0.447062	0.65483	NA
fca-miR-508-5p	1.07124	-2.82341	1.78448	1.5822	0.113603	NA
fca-miR-543-5p	1.3674	-0.281142	1.54328	0.182172	0.855448	NA
fca-miR-6715a-5p	7.26433	5.16285	1.37689	-3.74965	NA	NA
fca-miR-758-5p	1.30057	-0.771418	1.57014	0.491306	0.62321	NA
fca-miR-chrB2_13690-5p	1.00279	-1.97974	1.51695	1.30508	0.191866	NA
fca-miR-chrX_38640-5p	0.607075	-1.29623	2.01013	0.644848	0.519026	NA
fca-miR-chrX_38642-5p	0.0147939	-0.316259	2.56518	0.123289	0.901878	NA
fca-miR-122-3p	1.20945	0.410872	1.22195	-0.336242	NA	NA
fca-miR-1251-3p	1.26022	-2.64442	2.18468	1.21044	0.226112	NA
fca-miR-134-3p	1.1519	-0.559967	1.55238	0.360715	0.718313	NA
fca-miR-202-3p	0.887161	-1.38193	2.56322	0.539137	0.589792	NA
fca-miR-205-3p	1.32895	2.85533	2.21424	-1.28953	0.197214	NA
fca-miR-206-3p	282.336	9.73375	1.46746	-6.63307	NA	NA
fca-miR-215-3p	0.0413051	-0.38864	2.56516	0.151507	0.879576	NA
fca-miR-295-3p	1.34857	-1.55918	2.5624	0.608483	0.542867	NA
fca-miR-299a-1-3p	0.437124	-0.4668	1.97041	0.236905	0.81273	NA
fca-miR-375-3p	625.016	-1.80605	1.29845	1.39092	NA	NA
fca-miR-507b-3p	0.576676	-1.69414	2.43648	0.695323	0.486853	NA
fca-miR-582-3p	0.504384	-1.75424	2.26218	0.775466	0.438064	NA
fca-miR-chrD4_30107-3p	1.51185	-2.78677	2.20996	1.26101	0.207307	NA
fca-miR-chrX_38642-3p	0.674222	-1.38884	1.95788	0.709359	0.478102	NA
